# Supplementary material for: Pathoadaptation of the passerine-associated Salmonella enterica serovar Typhimurium lineage to the avian host
Source: PLoS Pathog. 2021 Mar 19;17(3):e1009451. doi: 10.1371/journal.ppat.1009451 (PMC8011750; doi:10.1371/journal.ppat.1009451)
Supplement: S1 Table — Variant calling between the genomes of SO7676-03 and AB42049 was conducted by comparing the published genome of SO7676-03 (PRJEB34599) against the short reads of MpSTM AB42049 using Snippy v4.6.0 (https://github.com/tseemann/snippy). The identified changes between these genomes, their, position and the type of change are listed in S1 Table. (XLSX) [file ppat.1009451.s005.xlsx]

## Sheet: snps
CHROM	POS	TYPE	REF	ALT	EVIDENCE	FTYPE	STRAND	NT_POS	AA_POS	EFFECT	LOCUS_TAG	GENE	PRODUCT
NZ_LR862421	48542	snp	A	G	G:136 A:0	CDS	-	1534/2040	512/679	missense_variant c.1534T>C p.Trp512Arg	H7X53_RS00205		glycoside hydrolase family 31 protein
NZ_LR862421	63770	snp	T	C	C:175 T:0	CDS	-	744/1302	248/433	synonymous_variant c.744A>G p.Thr248Thr	H7X53_RS00270		oxalacetate decarboxylase subunit beta
NZ_LR862421	75145	del	AT	A	A:262 AT:1
NZ_LR862421	89128	snp	G	A	A:340 G:1
NZ_LR862421	114913	del	CT	C	C:177 CT:0	CDS	-	183/2352	61/783	frameshift_variant c.183delA p.Asp62fs	H7X53_RS00480	polB	DNA polymerase II
NZ_LR862421	145528	snp	G	A	A:186 G:0	CDS	+	903/1359	301/452	synonymous_variant c.903G>A p.Thr301Thr	H7X53_RS00620	murF	UDP-N-acetylmuramoyl-tripeptide--D-alanyl-D- alanine ligase
NZ_LR862421	182364	snp	C	A	A:241 C:1
NZ_LR862421	196731	snp	T	C	C:246 T:0	CDS	+	544/1611	182/536	missense_variant c.544T>C p.Ser182Pro	H7X53_RS00845	cueO	multicopper oxidase CueO
NZ_LR862421	213091	snp	T	G	G:297 T:0	CDS	-	442/480	148/159	missense_variant c.442A>C p.Ile148Leu	H7X53_RS00920	folK	2-amino-4-hydroxy-6- hydroxymethyldihydropteridine diphosphokinase
NZ_LR862421	279352	snp	T	C	C:217 T:0	CDS	+	1028/1293	343/430	missense_variant c.1028T>C p.Val343Ala	H7X53_RS01185	tilS	tRNA lysidine(34) synthetase TilS
NZ_LR862421	290845	snp	A	G	G:147 A:0
NZ_LR862421	290851	snp	C	T	T:147 C:0
NZ_LR862421	290861	snp	A	T	T:146 A:1
NZ_LR862421	359072	snp	C	A	A:90 C:0	CDS	+	364/1133	122/376	missense_variant c.364C>A p.His122Asn	H7X53_RS01600		RNA ligase RtcB family protein
NZ_LR862421	360923	snp	C	T	T:283 C:1	CDS	-	1143/1458	381/485	synonymous_variant c.1143G>A p.Ser381Ser	H7X53_RS01610	pepD	cytosol nonspecific dipeptidase
NZ_LR862421	372235	snp	T	C	C:277 T:0	CDS	-	361/756	121/251	missense_variant c.361A>G p.Lys121Glu	H7X53_RS01675		hypothetical protein
NZ_LR862421	438209	snp	G	T	T:251 G:0	CDS	-	244/1227	82/408	missense_variant c.244C>A p.Pro82Thr	H7X53_RS02105	mdsA	multidrug efflux RND transporter periplasmic adaptor subunit MdsA
NZ_LR862421	481090	snp	C	T	T:315 C:0	CDS	+	78/546	26/181	synonymous_variant c.78C>T p.Thr26Thr	H7X53_RS02285	aroL	shikimate kinase AroL
NZ_LR862421	488152	snp	C	T	T:203 C:0	CDS	-	1398/3141	466/1046	synonymous_variant c.1398G>A p.Lys466Lys	H7X53_RS02320	sbcC	exonuclease subunit SbcC
NZ_LR862421	532307	ins	G	GA	GA:273 G:1	CDS	+	367/1493	123/496	frameshift_variant c.366dupA p.Leu123fs	H7X53_RS02535		sel1 repeat family protein
NZ_LR862421	654667	snp	C	T	T:305 C:1
NZ_LR862421	704695	snp	T	G	G:213 T:0	CDS	-	239/1089	80/362	missense_variant c.239A>C p.Glu80Ala	H7X53_RS03350		oxidoreductase
NZ_LR862421	707337	snp	C	T	T:308 C:0	CDS	-	710/1236	237/411	missense_variant c.710G>A p.Gly237Glu	H7X53_RS03365		phosphoadenosine phosphosulfate reductase
NZ_LR862421	780879	snp	T	G	G:266 T:0	CDS	-	496/1665	166/554	missense_variant c.496A>C p.Thr166Pro	H7X53_RS03740	asnB	asparagine synthase B
NZ_LR862421	873708	snp	A	C	C:31 A:0	CDS	+	1164/1302	388/433	synonymous_variant c.1164A>C p.Ala388Ala	H7X53_RS04200		oxalacetate decarboxylase subunit beta
NZ_LR862421	873735	complex	ATCAGACG	GTCGGACC	GTCGGACC:53 ATCAGACG:0	CDS	+	1191/1302	397/433	missense_variant c.1191_1198delATCAGACGinsGTCGGACC p.Ala400Pro	H7X53_RS04200		oxalacetate decarboxylase subunit beta
NZ_LR862421	873753	snp	C	T	T:74 C:0	CDS	+	1209/1302	403/433	synonymous_variant c.1209C>T p.Phe403Phe	H7X53_RS04200		oxalacetate decarboxylase subunit beta
NZ_LR862421	873774	snp	G	C	C:95 G:0	CDS	+	1230/1302	410/433	synonymous_variant c.1230G>C p.Gly410Gly	H7X53_RS04200		oxalacetate decarboxylase subunit beta
NZ_LR862421	907564	snp	G	A	A:263 G:0
NZ_LR862421	931201	snp	T	C	C:300 T:0	CDS	-	149/261	50/86	missense_variant c.149A>G p.Asp50Gly	H7X53_RS04475		DUF1471 domain-containing protein
NZ_LR862421	931995	snp	C	T	T:211 C:0
NZ_LR862421	933259	snp	T	C	C:241 T:0	CDS	-	1992/2223	664/740	synonymous_variant c.1992A>G p.Glu664Glu	H7X53_RS04490	ybiO	mechanosensitive channel protein
NZ_LR862421	970171	snp	A	G	G:259 A:0	CDS	+	824/1164	275/387	missense_variant c.824A>G p.Asp275Gly	H7X53_RS04650		acyl-CoA dehydrogenase family protein
NZ_LR862421	1022701	snp	G	C	C:253 G:1	CDS	+	2100/2277	700/758	synonymous_variant c.2100G>C p.Gly700Gly	H7X53_RS04905	clpA	ATP-dependent Clp protease ATP-binding subunit ClpA
NZ_LR862421	1023477	snp	T	G	G:78 T:2	CDS	+	408/459	136/152	synonymous_variant c.408T>G p.Gly136Gly	H7X53_RS04910	tnpA	IS200/IS605-like element IS200F family transposase
NZ_LR862421	1036900	del	TGGCGCCCTGGCAGCA	T	T:117 TGGCGCCCTGGCAGCA:0	CDS	+	1633/4086	545/1361	conservative_inframe_deletion c.1633_1647delCTGGCAGCAGGCGCC p.Leu545_Ala549del	H7X53_RS04975	ftsK	DNA translocase FtsK
NZ_LR862421	1091338	snp	C	A	A:283 C:1	CDS	-	138/462	46/153	synonymous_variant c.138G>T p.Ala46Ala	H7X53_RS05175		Lrp/AsnC family transcriptional regulator
NZ_LR862421	1137768	snp	T	G	G:88 T:1
NZ_LR862421	1137834	snp	C	T	T:28 C:0
NZ_LR862421	1137912	snp	C	T	T:41 C:0	CDS	+	38/969	13/322	missense_variant c.38C>T p.Thr13Ile	H7X53_RS05465	sseI	SPI-2 type III secretion system effector SseI
NZ_LR862421	1137922	snp	T	C	C:44 T:0	CDS	+	48/969	16/322	synonymous_variant c.48T>C p.Asn16Asn	H7X53_RS05465	sseI	SPI-2 type III secretion system effector SseI
NZ_LR862421	1138013	snp	A	G	G:151 A:0	CDS	+	139/969	47/322	missense_variant c.139A>G p.Thr47Ala	H7X53_RS05465	sseI	SPI-2 type III secretion system effector SseI
NZ_LR862421	1171045	snp	G	A	A:255 G:0	CDS	+	396/780	132/259	synonymous_variant c.396G>A p.Gly132Gly	H7X53_RS05620		helix-turn-helix domain-containing protein
NZ_LR862421	1242544	ins	T	TCG	TCG:138 T:3	CDS	+	711/1051	237/349	frameshift_variant c.709_710dupGC p.Gly238fs	H7X53_RS06005		rhodanese-related sulfurtransferase
NZ_LR862421	1289767	snp	C	T	T:266 C:0	CDS	+	526/639	176/212	missense_variant c.526C>T p.Leu176Phe	H7X53_RS06260	lpoB	penicillin-binding protein activator LpoB
NZ_LR862421	1329461	ins	A	AG	AG:258 A:1
NZ_LR862421	1344582	snp	A	G	G:282 A:0
NZ_LR862421	1346899	snp	A	G	G:280 A:0	CDS	+	571/594	191/197	missense_variant c.571A>G p.Ile191Val	H7X53_RS06545		helix-turn-helix transcriptional regulator
NZ_LR862421	1421874	del	CTTA	C	C:289 CTTA:0	CDS	+	286/714	96/237	conservative_inframe_deletion c.286_288delTTA p.Leu96del	H7X53_RS06955	ydiV	anti-FlhDC factor YdiV
NZ_LR862421	1442208	snp	T	C	C:274 T:0	CDS	-	757/1212	253/403	missense_variant c.757A>G p.Ile253Val	H7X53_RS07040		MFS transporter
NZ_LR862421	1443632	ins	T	TA	TA:224 T:6	ncRNA	-			intragenic_variant n.1443632_1443633insA	H7X53_RS07050	rprA	antisense sRNA RprA
NZ_LR862421	1468531	snp	G	T	T:266 G:1	CDS	-	703/1023	235/340	missense_variant c.703C>A p.Gln235Lys	H7X53_RS07155	ttrC	tetrathionate reductase subunit TtrC
NZ_LR862421	1486498	snp	T	C	C:268 T:0	CDS	+	172/435	58/144	missense_variant c.172T>C p.Trp58Arg	H7X53_RS07250	sscB	SycD/LcrH family type III secretion system chaperone SscB
NZ_LR862421	1506690	snp	G	C	C:189 G:4	CDS	+	898/933	300/310	missense_variant c.898G>C p.Gly300Arg	H7X53_RS07380		LysR family transcriptional regulator
NZ_LR862421	1606261	snp	G	A	A:304 G:1	CDS	+	1047/1119	349/372	synonymous_variant c.1047G>A p.Leu349Leu	H7X53_RS07890	ompC	porin OmpC
NZ_LR862421	1609502	snp	T	A	A:174 T:0	CDS	-	595/609	199/202	stop_gained c.595A>T p.Arg199*	H7X53_RS07920	hybD	HyaD/HybD family hydrogenase maturation endopeptidase
NZ_LR862421	1632570	snp	G	A	A:251 G:1	CDS	+	490/1452	164/483	missense_variant c.490G>A p.Ala164Thr	H7X53_RS08030	nhaC	Na+/H+ antiporter NhaC
NZ_LR862421	1802210	snp	G	A	A:273 G:0	CDS	-	512/765	171/254	missense_variant c.512C>T p.Ala171Val	H7X53_RS08820	pgpB	phosphatidylglycerophosphatase B
NZ_LR862421	1808733	snp	A	G	G:225 A:0	CDS	-	2465/2598	822/865	missense_variant c.2465T>C p.Leu822Pro	H7X53_RS08850	topA	type I DNA topoisomerase
NZ_LR862421	1816699	snp	C	A	A:283 C:1	CDS	-	399/882	133/293	synonymous_variant c.399G>T p.Gly133Gly	H7X53_RS08885	yciV	5'-3' exoribonuclease
NZ_LR862421	1845883	snp	T	A	A:234 T:0
NZ_LR862421	1858986	snp	C	T	T:200 C:0	CDS	-	1980/3744	660/1247	synonymous_variant c.1980G>A p.Pro660Pro	H7X53_RS09120		nitrate reductase subunit alpha
NZ_LR862421	1862656	snp	C	A	A:207 C:0	CDS	-	95/1398	32/465	missense_variant c.95G>T p.Arg32Leu	H7X53_RS09125	narK	nitrate transporter NarK
NZ_LR862421	1867750	snp	C	T	T:295 C:0	CDS	-	46/231	16/76	missense_variant c.46G>A p.Val16Ile	H7X53_RS09150	chaB	putative cation transport regulator ChaB
NZ_LR862421	1875001	snp	A	G	G:198 A:0	CDS	+	169/624	57/207	missense_variant c.169A>G p.Thr57Ala	H7X53_RS09190	lolB	lipoprotein localization protein LolB
NZ_LR862421	1909702	snp	T	C	C:187 T:0
NZ_LR862421	1936358	ins	T	TA	TA:283 T:0
NZ_LR862421	1952767	snp	G	A	A:306 G:0	CDS	-	202/723	68/240	missense_variant c.202C>T p.Arg68Cys	H7X53_RS09580	sopE2	SPI-1 type III secretion system guanine nucleotide exchange factor SopE2
NZ_LR862421	1965121	snp	A	G	G:298 A:3	CDS	+	58/189	20/62	missense_variant c.58A>G p.Ser20Gly	H7X53_RS09665		hypothetical protein
NZ_LR862421	2035049	del	GT	G	G:226 GT:0	CDS	-	299/334	100/110	frameshift_variant c.299delA p.Asn100fs	H7X53_RS10035		hypothetical protein
NZ_LR862421	2039233	snp	A	G	G:290 A:1
NZ_LR862421	2040982	snp	A	G	G:166 A:1	CDS	-	618/753	206/250	synonymous_variant c.618T>C p.Phe206Phe	H7X53_RS10085	yecC	L-cystine ABC transporter ATP-binding protein YecC
NZ_LR862421	2044186	del	CTCCCATCAGTGCCTGACG	C	C:187 CTCCCATCAGTGCCTGACG:1	CDS	-	39/801	8/266	conservative_inframe_deletion c.22_39delCGTCAGGCACTGATGGGA p.Arg8_Gly13del	H7X53_RS10100	tcyJ	cystine ABC transporter substrate-binding protein
NZ_LR862421	2070269	del	TC	T	T:231 TC:0	CDS	-	1422/1714	474/570	frameshift_variant c.1422delG p.Thr475fs	H7X53_RS10260	yedQ	cellulose biosynthesis regulator YedQ
NZ_LR862421	2071202	snp	C	T	T:191 C:0	CDS	-	490/1714	164/570	missense_variant c.490G>A p.Ala164Thr	H7X53_RS10260	yedQ	cellulose biosynthesis regulator YedQ
NZ_LR862421	2097123	snp	A	G	G:236 A:0	CDS	-	293/405	98/134	missense_variant c.293T>C p.Val98Ala	H7X53_RS10420		phage head closure protein
NZ_LR862421	2115702	snp	A	G	G:263 A:1
NZ_LR862421	2125643	snp	A	G	G:218 A:0
NZ_LR862421	2125719	snp	G	A	A:248 G:0
NZ_LR862421	2297427	del	CGCA	C	C:168 CGCA:0	CDS	+	678/732	226/243	disruptive_inframe_deletion c.678_680delGCA p.Gln227del	H7X53_RS11455	mlrA	HTH-type transcriptional regulator MlrA
NZ_LR862421	2329901	snp	T	C	C:262 T:0	CDS	-	921/1143	307/380	missense_variant c.921A>G p.Ile307Met	H7X53_RS11615		DUF418 domain-containing protein
NZ_LR862421	2341376	snp	G	A	A:327 G:1	CDS	-	427/864	143/287	synonymous_variant c.427C>T p.Leu143Leu	H7X53_RS11660		LysR family transcriptional regulator
NZ_LR862421	2416148	snp	T	C	C:284 T:0	CDS	-	585/2637	195/878	synonymous_variant c.585A>G p.Leu195Leu	H7X53_RS12020	gyrA	DNA topoisomerase (ATP-hydrolyzing) subunit A
NZ_LR862421	2435541	snp	C	A	A:319 C:0	CDS	+	431/1023	144/340	missense_variant c.431C>A p.Ala144Asp	H7X53_RS12095	sseL	SPI-2 type III secretion system effector deubiquitinase SseL
NZ_LR862421	2487875	snp	C	T	T:347 C:0
NZ_LR862421	2545659	snp	G	T	T:242 G:1	CDS	+	582/942	194/313	synonymous_variant c.582G>T p.Ala194Ala	H7X53_RS12630		formate/nitrite transporter family protein
NZ_LR862421	2569894	snp	C	T	T:326 C:1	CDS	+	272/363	91/120	missense_variant c.272C>T p.Thr91Ile	H7X53_RS12735		putative DNA-binding transcriptional regulator
NZ_LR862421	2643271	snp	C	T	T:211 C:0
NZ_LR862421	2736908	ins	T	TCGC	TCGC:152 T:1	CDS	+	370/1542	124/513	conservative_inframe_insertion c.367_369dupCCG p.Pro123dup	H7X53_RS13465	cadC	lysine decarboxylation/transport transcriptional activator CadC
NZ_LR862421	2756053	snp	A	C	C:220 A:0	CDS	-	433/1362	145/453	missense_variant c.433T>G p.Phe145Val	H7X53_RS13530		PTS transporter subunit EIIC
NZ_LR862421	2846626	snp	A	G	G:217 A:0	CDS	-	532/981	178/326	missense_variant c.532T>C p.Tyr178His	H7X53_RS14035	rluD	23S rRNA pseudouridine(1911/1915/1917) synthase RluD
NZ_LR862421	2847677	snp	T	C	C:316 T:0	CDS	+	389/738	130/245	missense_variant c.389T>C p.Val130Ala	H7X53_RS14040	bamD	outer membrane protein assembly factor BamD
NZ_LR862421	2877252	snp	T	A	A:273 T:0	CDS	+	9044/11475	3015/3824	missense_variant c.9044T>A p.Leu3015Gln	H7X53_RS14160	bapA	biofilm-associated protein BapA
NZ_LR862421	2915175	ins	G	GT	GT:311 G:3	CDS	-	202/639	68/212	frameshift_variant c.202dupA p.Thr68fs	H7X53_RS14310		hypothetical protein
NZ_LR862421	2917457	del	GA	G	G:275 GA:4
NZ_LR862421	2973737	snp	G	A	A:342 G:0	CDS	-	4/516	2/171	missense_variant c.4C>T p.Pro2Ser	H7X53_RS14560	luxS	S-ribosylhomocysteine lyase
NZ_LR862421	3005273	del	ACGG	A	A:179 ACGG:0	CDS	-	55/1827	18/608	disruptive_inframe_deletion c.53_55delCCG p.Ala18del	H7X53_RS14730	hycC	formate hydrogenlyase subunit 3
NZ_LR862421	3048196	snp	G	A	A:350 G:0	CDS	-	363/1119	121/372	synonymous_variant c.363C>T p.Asp121Asp	H7X53_RS14960	invE	type III secretion system gatekeeper InvE
NZ_LR862421	3086711	snp	T	C	C:239 T:0	CDS	-	650/747	217/248	missense_variant c.650A>G p.Asp217Gly	H7X53_RS15180	cas5e	type I-E CRISPR-associated protein Cas5/CasD
NZ_LR862421	3182809	snp	G	A	A:272 G:0	CDS	-	389/1419	130/472	missense_variant c.389C>T p.Ser130Phe	H7X53_RS15565	araE	arabinose-proton symporter AraE
NZ_LR862421	3299771	snp	G	A	A:152 G:4	CDS	-	1182/1305	394/434	synonymous_variant c.1182C>T p.Gly394Gly	H7X53_RS16165		MFS transporter
NZ_LR862421	3317778	snp	A	G	G:143 A:0	CDS	-	93/987	31/328	synonymous_variant c.93T>C p.Arg31Arg	H7X53_RS16240	hybA	hydrogenase 2 operon protein HybA
NZ_LR862421	3346202	snp	G	C	C:314 G:0	CDS	+	175/660	59/219	missense_variant c.175G>C p.Gly59Arg	H7X53_RS16380	qseB	two-component system response regulator QseB
NZ_LR862421	3382579	snp	T	C	C:300 T:0	CDS	+	948/1848	316/615	synonymous_variant c.948T>C p.Thr316Thr	H7X53_RS16560	rpoD	RNA polymerase sigma factor RpoD
NZ_LR862421	3475012	snp	G	A	A:249 G:1	CDS	+	769/1434	257/477	missense_variant c.769G>A p.Ala257Thr	H7X53_RS17015	dacB	serine-type D-Ala-D-Ala carboxypeptidase
NZ_LR862421	3564456	del	AT	A	A:290 AT:0	CDS	+	941/2101	314/699	frameshift_variant c.941delT p.Ile314fs	H7X53_RS17455		EAL domain-containing protein
NZ_LR862421	3593627	snp	G	A	A:232 G:1	CDS	+	315/771	105/256	synonymous_variant c.315G>A p.Leu105Leu	H7X53_RS17590	thiG	thiazole synthase
NZ_LR862421	3604402	snp	G	A	A:311 G:1	CDS	-	1926/4029	642/1342	synonymous_variant c.1926C>T p.Ser642Ser	H7X53_RS17625	rpoB	DNA-directed RNA polymerase subunit beta
NZ_LR862421	3666267	snp	T	C	C:334 T:0	CDS	-	202/213	68/70	missense_variant c.202A>G p.Ser68Gly	H7X53_RS17900	rpmE	50S ribosomal protein L31
NZ_LR862421	3687281	del	GC	G	G:146 GC:1	CDS	-	1451/1538	484/511	frameshift_variant c.1451delG p.Gly484fs	H7X53_RS18010	lsrA	autoinducer 2 ABC transporter ATP-binding protein LsrA
NZ_LR862421	3701071	ins	T	TA	TA:237 T:0
NZ_LR862421	3710654	snp	C	A	A:313 C:3	CDS	+	356/1035	119/344	missense_variant c.356C>A p.Pro119His	H7X53_RS18130	rhaT	L-rhamnose/proton symporter RhaT
NZ_LR862421	3714243	snp	A	G	G:245 A:2	CDS	+	790/1470	264/489	missense_variant c.790A>G p.Ser264Gly	H7X53_RS18145	rhaB	rhamnulokinase
NZ_LR862421	3722497	snp	A	G	G:393 A:2	CDS	+	408/1032	136/343	synonymous_variant c.408A>G p.Leu136Leu	H7X53_RS18190		YiiG family protein
NZ_LR862421	3770793	snp	C	T	T:200 C:0
NZ_LR862421	3784053	snp	T	C	C:206 T:0
NZ_LR862421	3812519	del	GC	G	G:233 GC:0	CDS	+	434/459	145/152	frameshift_variant c.434delC p.Pro145fs	H7X53_RS18610		membrane protein
NZ_LR862421	3866998	mnp	CG	GT	GT:26 CG:0	rRNA	-			intragenic_variant n.3866998_3866999delCGinsGT	H7X53_RS18915	rrf	5S ribosomal RNA
NZ_LR862421	3905492	snp	C	T	T:301 C:3	CDS	+	305/819	102/272	missense_variant c.305C>T p.Ala102Val	H7X53_RS19080		shikimate 5-dehydrogenase
NZ_LR862421	4047162	snp	G	A	A:288 G:1	CDS	-	1127/1710	376/569	missense_variant c.1127C>T p.Pro376Leu	H7X53_RS19750		AsmA family protein
NZ_LR862421	4119374	snp	G	T	T:258 G:1	CDS	+	1020/1851	340/616	synonymous_variant c.1020G>T p.Thr340Thr	H7X53_RS20080	selB	selenocysteine-specific translation elongation factor
NZ_LR862421	4160766	snp	A	G	G:266 A:0	CDS	-	375/441	125/146	synonymous_variant c.375T>C p.Ser125Ser	H7X53_RS20275		N-acetyltransferase
NZ_LR862421	4200828	snp	C	A	A:361 C:0
NZ_LR862421	4203024	snp	G	A	A:202 G:0	CDS	-	438/930	146/309	synonymous_variant c.438C>T p.Arg146Arg	H7X53_RS20445		sugar kinase
NZ_LR862421	4211707	snp	T	C	C:269 T:3	CDS	-	229/357	77/118	missense_variant c.229A>G p.Lys77Glu	H7X53_RS20480		lysozyme
NZ_LR862421	4250801	ins	G	GC	GC:193 G:0
NZ_LR862421	4297150	snp	T	C	C:279 T:1
NZ_LR862421	4358879	snp	A	C	C:145 A:2	CDS	-	2805/5868	935/1955	missense_variant c.2805T>G p.Cys935Trp	H7X53_RS21110	bigA	autotransporter adhesin BigA
NZ_LR862421	4359274	ins	G	GC	GC:219 G:1	CDS	-	2409/5868	803/1955	frameshift_variant c.2409dupG p.His804fs	H7X53_RS21110	bigA	autotransporter adhesin BigA
NZ_LR862421	4361200	snp	T	G	G:39 T:0	CDS	-	484/5868	162/1955	missense_variant c.484A>C p.Thr162Pro	H7X53_RS21110	bigA	autotransporter adhesin BigA
NZ_LR862421	4391625	snp	C	T	T:30 C:0	CDS	+	258/1185	86/394	synonymous_variant c.258C>T p.Ala86Ala	H7X53_RS21275	tuf	elongation factor Tu
NZ_LR862421	4391700	snp	T	C	C:90 T:0	CDS	+	333/1185	111/394	synonymous_variant c.333T>C p.Gly111Gly	H7X53_RS21275	tuf	elongation factor Tu
NZ_LR862421	4449266	snp	A	G	G:311 A:0	CDS	-	859/1548	287/515	missense_variant c.859T>C p.Ser287Pro	H7X53_RS21650		membrane protein
NZ_LR862421	4501399	del	TA	T	T:295 TA:0
NZ_LR862421	4579022	snp	T	C	C:258 T:0	CDS	+	573/627	191/208	synonymous_variant c.573T>C p.Pro191Pro	H7X53_RS22165	dmsB	dimethylsulfoxide reductase subunit B
NZ_LR862421	4655005	snp	C	T	T:307 C:0	CDS	+	88/450	30/149	synonymous_variant c.88C>T p.Leu30Leu	H7X53_RS22610	rplI	50S ribosomal protein L9
NZ_LR862421	4656299	snp	C	T	T:195 C:0	CDS	+	785/927	262/308	missense_variant c.785C>T p.Ala262Val	H7X53_RS22615		DMT family transporter
NZ_LR862421	4734233	snp	G	A	A:329 G:0
NZ_LR862421	4785860	snp	C	T	T:296 C:1	CDS	-	393/1014	131/337	synonymous_variant c.393G>A p.Ala131Ala	H7X53_RS23175	trpS	tryptophan--tRNA ligase
NZ_LR862421	4822209	snp	C	T	T:308 C:0	CDS	+	241/1011	81/336	synonymous_variant c.241C>T p.Leu81Leu	H7X53_RS23335		SIS domain-containing protein
NZ_LR862421	4835772	snp	G	A	A:183 G:0	CDS	+	90/438	30/145	synonymous_variant c.90G>A p.Ala30Ala	H7X53_RS23420		DNA polymerase III subunit psi
