# Supplementary material for: Pathoadaptation of the passerine-associated Salmonella enterica serovar Typhimurium lineage to the avian host
Source: PLoS Pathog. 2021 Mar 19;17(3):e1009451. doi: 10.1371/journal.ppat.1009451 (PMC8011750; doi:10.1371/journal.ppat.1009451)
Supplement: S5 Table — 38 genome assemblies of MpSTM isolated from avian or poultry origin that were used to create the phylogenetic tree presented in Fig 1C are listed in S5 Table. All assemblies were downloaded from Enterobase (https://enterobase.warwick.ac.uk/). The genome assemblies and their related metadata are indicated. (XLSX) [file ppat.1009451.s009.xlsx]

## Sheet: Poultry_assemblies
Uberstrain	Name	Data Source(Accession No.;Sequencing Platform;Sequencing Library;Insert Size;Experiment;Bases;Average Length;Status)	Barcode	Source Niche	Source Type	Source Details	Collection Year	Continent	Country	Region	Latitude	Longitude	Serovar	Subspecies	Antigenic Formulas	Phage Type	Bio Project ID	Project ID	Sample ID	Secondary Sample ID	Date Entered	Release Date	Status	Coverage	N50	Length	Species	Contig Number(>=200 bp)	Low Quality Bases	Version	Assembly Barcode
SAL_EA3626AA	CVM N50445	SRR2567127;ILLUMINA;Paired;;SRX1308835;430308060;273	SAL_EA3626AA	Poultry	Poultry	ground turkey	2013	North America	United States	Oregon			Typhimurium monophasic	I	I 4,5,12:I-		PRJNA292661	SRP063697	SAMN03894325	SRS1102002	2015-10-23	2015-10-06	Assembled	87	282875	4959030	Salmonella enterica;100.0%	79	2563	2.2	SAL_IA4758AA_AS
SAL_EA3651AA	CVM N50420	SRR2567102;ILLUMINA;Paired;;SRX1308810;532906176;264	SAL_EA3651AA	Poultry	Poultry	ground turkey	2013	North America	United States	Connecticut			Typhimurium monophasic		I 4,5,12:I-		PRJNA292661	SRP063697	SAMN03894300	SRS1102027	2015-10-23	2015-10-06	Assembled	108	282875	4958314	Salmonella enterica;100.0%	79	1721	2.2	SAL_IA4780AA_AS
SAL_EA6375AA	FSIS1503915	SRR3000033;ILLUMINA;Paired;500;SRX1482320;337660584;246	SAL_EA6375AA	Poultry	Poultry	Animal-Turkey-Young Turkey	2015	North America	United States	Minnesota			Typhimurium monophasic	I	I 4,[5],12:I:-		PRJNA292666	SRP062916	SAMN04337195	SRS1207001	2015-12-16	2015-12-15	Assembled	68	282875	4955732	Salmonella enterica;100.0%	72	5358	3.32	SAL_JA9934AA_AS
SAL_EA8907AA	FSIS1605473	SRR3106232;ILLUMINA;Paired;500;SRX1534660;789951988;238	SAL_EA8907AA	Poultry	Poultry	raw intact chicken	2015	North America	United States	Arkansas			Typhimurium monophasic	I	4,[5],12:i:-		PRJNA242847	SRP040648	SAMN04417759	SRS1251673	2016-01-20	2016-01-19	Assembled	159	278603	4956963	Salmonella enterica;100.0%	76	3000	3.32	SAL_KA2474AA_AS
SAL_EA9573AA	FSIS1605648	SRR3148229;ILLUMINA;Paired;500;SRX1563515;553997782;247	SAL_EA9573AA	Poultry	Poultry	Comminuted Turkey	2015	North America	United States	Arkansas			Typhimurium monophasic	I	4,[5],12:i:-		PRJNA242847	SRP040648	SAMN04461526	SRS1278018	2016-02-06	2016-02-05	Assembled	111	298610	4950983	Salmonella enterica;98.31%	64	3966	3.32	SAL_KA3169AA_AS
SAL_FA6008AA	FSIS1606494	SRR3470665;ILLUMINA;Paired;500;SRX1738202;525470832;248	SAL_FA6008AA	Poultry	Avian	NRTE (Not-Ready-to-Eat) Comminuted Poultry Exploratory Sampling - Turkeys	2014	North America	United States	Missouri			Typhimurium monophasic	I	I 4,[5],12:I:-		PRJNA242847	SRP040648	SAMN04925768	SRS1418648	2016-05-02	2016-05-02	Assembled	104	348540	5042290	Salmonella enterica;88.74%	87	5554	3.41	SAL_LA0188AA_AS
SAL_GA6542AA	FSIS1607241	SRR3996612;ILLUMINA;Paired;300;SRX1997484;548594392;134	SAL_GA6542AA	Poultry	Poultry	Comminuted Turkey	2016	North America	United States	California			Typhimurium monophasic	I	I 4,[5],12:I:-		PRJNA242847	SRP040648	SAMN05509063	SRS1598941	2016-08-04	2016-08-03	Assembled	110	283872	4974487	Salmonella enterica;100.0%	67	1138	3.51	SAL_MA2804AA_AS
SAL_HA1303AA	FSIS1607912	SRR4434255;ILLUMINA;Paired;500;SRX2253542;240866002;247	SAL_HA1303AA	Poultry	Poultry	raw intact chicken	2015	North America	United States	Alabama			Typhimurium monophasic	I	I 4,[5],12:I:-		PRJNA242847	SRP040648	SAMN05928248	SRS1753215	2016-10-24	2016-10-19	Assembled	48	380008	4953332	Salmonella enterica;100.0%	71	8259	3.51	SAL_NA2450AA_AS
SAL_HA1322AA	FSIS1607911	SRR4434215;ILLUMINA;Paired;300;SRX2253502;448285810;133	SAL_HA1322AA	Poultry	Poultry	raw intact chicken	2015	North America	United States	California			Typhimurium monophasic	I	I 4,[5],12:I:-		PRJNA242847	SRP040648	SAMN05928244	SRS1753193	2016-10-24	2016-10-19	Assembled	90	282859	4951564	Salmonella enterica;100.0%	79	1343	3.51	SAL_NA2978AA_AS
SAL_HA1324AA	FSIS1607910	SRR4434213;ILLUMINA;Paired;300;SRX2253500;450229032;132	SAL_HA1324AA	Poultry	Poultry	comminuted chicken	2015	North America	United States	California			Typhimurium monophasic	I	I 4,[5],12:I:-		PRJNA242847	SRP040648	SAMN05928243	SRS1753191	2016-10-24	2016-10-19	Assembled	90	279464	4951204	Salmonella enterica;100.0%	80	1313	3.51	SAL_NA2976AA_AS
SAL_HA1325AA	FSIS1607909	SRR4434212;ILLUMINA;Paired;300;SRX2253499;416047092;131	SAL_HA1325AA	Poultry	Poultry	raw intact chicken	2016	North America	United States	California			Typhimurium monophasic	I	I 4,[5],12:I:-		PRJNA242847	SRP040648	SAMN05928242	SRS1753190	2016-10-24	2016-10-19	Assembled	84	283868	4930394	Salmonella enterica;100.0%	75	1407	3.51	SAL_NA2472AA_AS
SAL_HA6100AA	FSIS1608805	SRR5075667;ILLUMINA;Paired;300;SRX2394609;518914552;149	SAL_HA6100AA	Poultry	Poultry	Comminuted Turkey	2016	North America	United States	California			Typhimurium monophasic	I	I 4,[5],12:I:-		PRJNA242847	SRP040648	SAMN06103571	SRS1835960	2016-12-05	2016-12-05	Assembled	104	316045	4960793	Salmonella enterica;96.77%	74	1567	3.51	SAL_PA2502AA_AS
SAL_HA7327AA	FSIS1609082	SRR5117430;ILLUMINA;Paired;300;SRX2432623;693012652;146	SAL_HA7327AA	Poultry	Poultry	chicken carcass	2016	North America	United States	California			Typhimurium monophasic	I	I 4,[5],12:I:-		PRJNA242847	SRP040648	SAMN06161200	SRS1868441	2016-12-17	2016-12-16	Assembled	140	282875	4931585	Salmonella enterica;100.0%	67	1162	3.51	SAL_PA3484AA_AS
SAL_HA7642AA	FSIS1609221	SRR5121047;ILLUMINA;Paired;300;SRX2436274;362530440;148	SAL_HA7642AA	Poultry	Poultry	Animal-Turkey-Young Turkey	2016	North America	United States	Indiana			Typhimurium monophasic	I	I 4,[5],12:I:-		PRJNA292666	SRP062916	SAMN06165757	SRS1871284	2016-12-20	2016-12-19	Assembled	73	382992	4927728	Salmonella enterica;100.0%	63	3576	3.51	SAL_PA3772AA_AS
SAL_JA8513AA	FSIS1701305	SRR5647071;ILLUMINA;Paired;300;SRX2884679;323298900;150	SAL_JA8513AA	Poultry	Poultry	comminuted chicken	2017	North America	United States	North Carolina			Typhimurium monophasic	I	I 4,[5],12:I:-		PRJNA242847	SRP040648	SAMN07195298	SRS2252854	2017-06-07	2017-06-05	Assembled	64	282875	4996453	Salmonella enterica;98.37%	71	3482	3.61	SAL_TA2657AA_AS
SAL_JA9724AA	FSIS1701589	SRR5684083;ILLUMINA;Paired;300;SRX2919037;511784700;150	SAL_JA9724AA	Poultry	Poultry	Animal-Turkey-Young Turkey	2017	North America	United States	Wisconsin			Typhimurium monophasic	I	I 4,[5],12:I:-		PRJNA292666	SRP062916	SAMN07237726	SRS2285040	2017-06-16	2017-06-14	Assembled	100	282875	5091954	Salmonella enterica;97.1%	76	2934	3.61	SAL_TA4237AA_AS
SAL_KA2800AA	DTU2016_1438_PRJproj1048_Salmonella_monofasisk_F15_10	ERR2023589;ILLUMINA;Paired;246;ERX2082744;437427000;150	SAL_KA2800AA	Poultry	Poultry	Gallus gallus; Broilers	2014	Europe	Denmark		56.2639	9.50178	Typhimurium monophasic				PRJEB21631	ERP023903	SAMEA104151281	ERS1810299	2017-07-11	2017-07-06	Assembled	88	282782	4953346	Salmonella enterica;98.62%	80	698	3.61	SAL_TA7784AA_AS
SAL_KA2801AA	DTU2016_1437_PRJproj1048_Salmonella_monofasisk_F14_996_1	ERR2023588;ILLUMINA;Paired;241;ERX2082743;492744000;150	SAL_KA2801AA	Poultry	Poultry	Gallus gallus; Broilers	2014	Europe	Denmark		56.2639	9.50178	Typhimurium monophasic				PRJEB21631	ERP023903	SAMEA104151280	ERS1810298	2017-07-11	2017-07-06	Assembled	100	283884	4925068	Salmonella enterica;100.0%	72	426	3.61	SAL_TA7783AA_AS
SAL_KA2802AA	DTU2016_1436_PRJproj1048_Salmonella_monofasisk_F14_994_1	ERR2023587;ILLUMINA;Paired;243;ERX2082742;417821700;150	SAL_KA2802AA	Poultry	Poultry	Gallus gallus; Broilers	2014	Europe	Denmark		56.2639	9.50178	Typhimurium monophasic				PRJEB21631	ERP023903	SAMEA104151279	ERS1810297	2017-07-11	2017-07-06	Assembled	84	282875	4926067	Salmonella enterica;100.0%	73	849	3.61	SAL_TA7782AA_AS
SAL_KA2807AA	DTU2016_1431_PRJproj1048_Salmonella_monofasisk_F14_771_1	ERR2023582;ILLUMINA;Paired;243;ERX2082737;436068000;150	SAL_KA2807AA	Poultry	Poultry	Gallus gallus; Broilers	2014	Europe	Denmark		56.2639	9.50178	Typhimurium monophasic				PRJEB21631	ERP023903	SAMEA104151274	ERS1810292	2017-07-11	2017-07-06	Assembled	87	282875	4957067	Salmonella enterica;98.64%	83	729	3.61	SAL_TA7777AA_AS
SAL_KA2811AA	DTU2016_1427_PRJproj1048_Salmonella_monofasisk_F14_708_1	ERR2023578;ILLUMINA;Paired;223;ERX2082733;572912700;150	SAL_KA2811AA	Poultry	Poultry	Gallus gallus; Broilers	2014	Europe	Denmark		56.2639	9.50178	Typhimurium monophasic				PRJEB21631	ERP023903	SAMEA104151270	ERS1810288	2017-07-11	2017-07-06	Assembled	115	282875	4953931	Salmonella enterica;100.0%	86	805	3.61	SAL_TA7773AA_AS
SAL_KA2813AA	DTU2016_1425_PRJproj1048_Salmonella_monofasisk_F14_703_1	ERR2023576;ILLUMINA;Paired;239;ERX2082731;498088200;150	SAL_KA2813AA	Poultry	Poultry	Gallus gallus; Broilers	2014	Europe	Denmark		56.2639	9.50178	Typhimurium monophasic				PRJEB21631	ERP023903	SAMEA104151268	ERS1810286	2017-07-11	2017-07-06	Assembled	100	278603	4953681	Salmonella enterica;100.0%	87	620	3.61	SAL_TA7771AA_AS
SAL_KA2818AA	DTU2016_1420_PRJproj1048_Salmonella_monofasisk_F14_469_1_1	ERR2023571;ILLUMINA;Paired;242;ERX2082726;445689300;150	SAL_KA2818AA	Poultry	Poultry	Gallus gallus; Broilers	2014	Europe	Denmark		56.2639	9.50178	Typhimurium monophasic				PRJEB21631	ERP023903	SAMEA104151263	ERS1810281	2017-07-11	2017-07-06	Assembled	89	282875	4957203	Salmonella enterica;98.67%	85	656	3.61	SAL_TA7766AA_AS
SAL_KA2835AA	DTU2016_1403_PRJproj1048_Salmonella_monofasisk_F14_186_1_1	ERR2023554;ILLUMINA;Paired;237;ERX2082709;481837800;150	SAL_KA2835AA	Poultry	Poultry	Gallus gallus; Broilers	2014	Europe	Denmark		56.2639	9.50178	Typhimurium monophasic				PRJEB21631	ERP023903	SAMEA104151246	ERS1810264	2017-07-11	2017-07-06	Assembled	97	282875	4952276	Salmonella enterica;98.59%	84	596	3.61	SAL_TA7749AA_AS
SAL_KA2837AA	DTU2016_1401_PRJproj1048_Salmonella_monofasisk_F14_1672_1	ERR2023552;ILLUMINA;Paired;238;ERX2082707;475883400;150	SAL_KA2837AA	Wild Animal	Avian	Anas platyrhynchos; Ducks	2014	Europe	Denmark		56.2639	9.50178	Monophasic Variant Of S. Typhimurium				PRJEB21631	ERP023903	SAMEA104151244	ERS1810262	2017-07-11	2017-07-06	Assembled	96	521486	4916672	Salmonella enterica;100.0%	53	263	3.61	SAL_TA7747AA_AS
SAL_KA2846AA	DTU2016_1392_PRJproj1048_Salmonella_monofasisk_F14_1592_1	ERR2023543;ILLUMINA;Paired;234;ERX2082698;547572300;150	SAL_KA2846AA	Poultry	Poultry	Gallus gallus; Broilers	2014	Europe	Denmark		56.2639	9.50178	Typhimurium monophasic				PRJEB21631	ERP023903	SAMEA104151235	ERS1810253	2017-07-11	2017-07-06	Assembled	110	282875	4945633	Salmonella enterica;98.48%	77	598	3.61	SAL_TA7735AA_AS
SAL_KA2858AA	DTU2016_1380_PRJproj1048_Salmonella_monofasisk_F14_1239_6	ERR2023531;ILLUMINA;Paired;231;ERX2082686;530484900;150	SAL_KA2858AA	Poultry	Poultry	Gallus gallus; Broilers	2014	Europe	Denmark		56.2639	9.50178	Typhimurium monophasic				PRJEB21631	ERP023903	SAMEA104151223	ERS1810241	2017-07-11	2017-07-06	Assembled	107	282782	4948181	Salmonella enterica;98.6%	81	702	3.61	SAL_TA7723AA_AS
SAL_KA2867AA	DTU2016_1371_PRJproj1048_Salmonella_monofasisk_F14_1004_2	ERR2023522;ILLUMINA;Paired;241;ERX2082677;482056800;150	SAL_KA2867AA	Poultry	Poultry	Gallus gallus; Broilers	2014	Europe	Denmark		56.2639	9.50178	Typhimurium monophasic				PRJEB21631	ERP023903	SAMEA104151214	ERS1810232	2017-07-11	2017-07-06	Assembled	97	282875	4926189	Salmonella enterica;100.0%	71	651	3.61	SAL_TA7714AA_AS
SAL_KA2868AA	DTU2016_1370_PRJproj1048_Salmonella_monofasisk_F14_1004_1	ERR2023521;ILLUMINA;Paired;239;ERX2082676;499420200;150	SAL_KA2868AA	Poultry	Poultry	Gallus gallus; Broilers	2014	Europe	Denmark		56.2639	9.50178	Typhimurium monophasic				PRJEB21631	ERP023903	SAMEA104151213	ERS1810231	2017-07-11	2017-07-06	Assembled	101	376801	4926363	Salmonella enterica;100.0%	73	910	3.61	SAL_TA7713AA_AS
SAL_KA4335AA	JE_S09-000617	ERR2693881;ILLUMINA;Paired;;ERX2708324;1311316616;151	SAL_KA4335AA	Poultry	Avian	Turkey	2009	Europe	Ireland				Typhimurium (monophasic)	I		DT120	PRJEB20997	ERP023216	SAMEA104280826	ERS1905804	2017-07-20	2018-10-09	Assembled	266	316045	4909426	Salmonella enterica;97.03%	78	26605	4	SAL_DB4810AA_AS
SAL_KA4343AA	JE_S09-000614	ERR2693889;ILLUMINA;Paired;;ERX2708332;1260681484;151	SAL_KA4343AA	Poultry	Avian	Turkey	2009	Europe	Ireland				Typhimurium (monophasic)	I		DT120	PRJEB20997	ERP023216	SAMEA104280834	ERS1905812	2017-07-20	2018-10-09	Assembled	255	316045	4912412	Salmonella enterica;98.38%	74	19861	4	SAL_DB4817AA_AS
SAL_KA4375AA	JE_S09-000612	ERR2693921;ILLUMINA;Paired;;ERX2708364;1225379798;151	SAL_KA4375AA	Poultry	Poultry	Turkey	2009	Europe	Ireland				Typhimurium (monophasic)	I			PRJEB20997	ERP023216	SAMEA104280867	ERS1905845	2017-07-20	2018-10-09	Assembled	245	316045	4969621	Salmonella enterica;95.45%	84	86244	4	SAL_DB4850AA_AS
SAL_SA5164AA	JE_S09-000615	ERR3902481;ILLUMINA;Paired;;ERX3912534;;	SAL_SA5164AA	Poultry	Avian		2009	Europe	Ireland				Typhimurium (monophasic)			DT120	PRJEB20997	ERP023216	SAMEA6515041	ERS4279463	2018-09-14	2018-10-09	Assembled	77	316045	4908941	Salmonella enterica;96.82%	72	33985	4	SAL_DB9922AA_AS
SAL_SA5214AA	JE_S09-001420	ERR3902506;ILLUMINA;Paired;;ERX3912559;;	SAL_SA5214AA	Poultry	Avian	Poultry Of German Origin	2009	Europe	Ireland				Typhimurium (monophasic)				PRJEB20997	ERP023216	SAMEA6515183	ERS4279605	2018-09-14	2018-10-09	Assembled	80	316045	4960127	Salmonella enterica;97.01%	76	27503	4	SAL_DB9908AA_AS
SAL_WA2190AA	JE_S09-001002	ERR3864789;ILLUMINA;Paired;;ERX3876842;;	SAL_WA2190AA	Poultry	Avian		2009	Europe	Ireland				Typhimurium (monophasic)		4:i:-		PRJEB20997	ERP023216	SAMEA5038500	ERS2850245	2019-03-23	2019-03-23	Assembled	46	316045	4919919	Salmonella enterica;95.59%	81	41867	4	SAL_KB8985AA_AS
SAL_WA7571AA	DTU2016_869_PRJ1048_Salmonella_monofasisk_2012_60_1562_1_1	ERR2059915;ILLUMINA;Paired;266;ERX2118972;;	SAL_WA7571AA	Poultry	Poultry	Gallus gallus; Broilers	2012	Europe	Denmark				Monophasic Variant Of S. Typhimurium				PRJEB22002	ERP024319	SAMEA104188474	ERS1847492	2019-05-02	2019-05-02	Assembled	97	223073	4970515	Salmonella enterica;98.41%	68	16414	4	SAL_LB8130AA_AS
SAL_WA7581AA	DTU2016_859_PRJ1048_Salmonella_monofasisk_2012_60_1401_1_1	ERR2059905;ILLUMINA;Paired;263;ERX2118962;;	SAL_WA7581AA	Poultry	Poultry	Gallus gallus; Layers	2012	Europe	Denmark				Monophasic Variant Of S. Typhimurium				PRJEB22002	ERP024319	SAMEA104188464	ERS1847482	2019-05-02	2019-05-02	Assembled	86	223309	5031957	Salmonella enterica;89.11%	122	13765	4	SAL_LB8120AA_AS
SAL_ZA7657AA	2CTP.0017	traces-0oyrOIY;ILLUMINA;Paired;;NA;;	SAL_ZA7657AA	Poultry	Avian	Turkey house, overshoes	2015	South America	Ecuador				Typhimurium monophasic								2019-10-16	2019-10-16	Assembled	203	56760	5046971	Salmonella enterica;99.33%	177	73466	4.1	SAL_SB5959AA_AS
