# Supplementary material for: Pathoadaptation of the passerine-associated Salmonella enterica serovar Typhimurium lineage to the avian host
Source: PLoS Pathog. 2021 Mar 19;17(3):e1009451. doi: 10.1371/journal.ppat.1009451 (PMC8011750; doi:10.1371/journal.ppat.1009451)
Supplement: S6 Table — To determine the occurrence of genes of interest in the genomes of S. Typhimurium isolates, all of the 2972 genome assemblies of avian isolates available from Enterobase (as for Nov. 2020) and 3134 genome assemblies from clinical (human) origin were selected. All assemblies and their related metadata are listed in S6 Table. (XLSX) [file ppat.1009451.s010.xlsx]

## Sheet: Human
Uberstrain	Name	Source.Niche	Source.Details	Collection.Year	Country	Serovar	Bio.Project.ID	Project.ID	Sample.ID	Status	Coverage	N50	Length	Assembly.Barcode
SAL_EB1287AA	UGA13	Human	Homo sapiens; blood	2003	Kenya	Typhimurium	PRJNA387625	SRP279160	SAMN07160182	Assembled	869	225732	4945434	SAL_JC3907AA_AS
SAL_EB1283AA	UGA17	Human	Homo sapiens; blood	2003	Kenya	Typhimurium	PRJNA387625	SRP279160	SAMN07160184	Assembled	722	259191	4944833	SAL_JC3911AA_AS
SAL_EB1285AA	UGA15	Human	Homo sapiens; blood	2003	Kenya	Typhimurium	PRJNA387625	SRP279160	SAMN07160183	Assembled	639	225732	4941379	SAL_JC3909AA_AS
SAL_EB1290AA	UGA19	Human	Homo sapiens; blood	2003	Kenya	Typhimurium	PRJNA387625	SRP279160	SAMN07160185	Assembled	634	218853	4945717	SAL_JC3904AA_AS
SAL_EB7493AA	997098	Human	Homo sapiens; human	2020	United Kingdom	Typhimurium	PRJNA248792	SRP042645	SAMN16411138	Assembled	622	376613	4884586	SAL_KC8355AA_AS
SAL_EB1292AA	UGA9	Human	Homo sapiens; blood	2003	Kenya	Typhimurium	PRJNA387625	SRP279160	SAMN07160178	Assembled	576	259191	4935819	SAL_JC3902AA_AS
SAL_EB1288AA	UGA12	Human	Homo sapiens; blood	2003	Kenya	Typhimurium	PRJNA387625	SRP279160	SAMN07160181	Assembled	573	259191	4945461	SAL_JC3906AA_AS
SAL_AB9454AA	201909931	Human		2019	France	Typhimurium (predicted)				Assembled	572	177444	4953796	SAL_VB2319AA_AS
SAL_CB0448AA	882838	Human	Homo sapiens; human	2020	United Kingdom	Typhimurium -	PRJNA248792	SRP042645	SAMN14071244	Assembled	570	175197	4976288	SAL_AC7551AA_AS
SAL_GA0106AA	STM-D	Human	Clinical, stool from 19 y.o. female	2013	Canada	Typhimurium	PRJNA294243	SRP065444	SAMN03483001	Assembled	548	376793	4911433	SAL_HC8738AA_AS
SAL_VA3570AA	FSL R6-0207	Human	human	2006	United States	Typhimurium	PRJNA380789	SRP102666	SAMN10246556	Assembled	538	257639	4912025	SAL_LB4132AA_AS
SAL_EB1291AA	UGA10	Human	Homo sapiens; blood	2003	Kenya	Typhimurium	PRJNA387625	SRP279160	SAMN07160179	Assembled	521	222936	5024197	SAL_JC3903AA_AS
SAL_ZA3553AA	201907226	Human		2019	France	Typhimurium (predicted)				Assembled	507	109389	4897734	SAL_RB3956AA_AS
SAL_EB1289AA	UGA11	Human	Homo sapiens; blood	2003	Kenya	Typhimurium	PRJNA387625	SRP279160	SAMN07160180	Assembled	488	225732	4942876	SAL_JC3905AA_AS
SAL_VA1203AA	Sal0528	Human		2009	China	Typhimurium				Assembled	484	376563	4886757	SAL_IB7746AA_AS
SAL_PA0128AA	1109W7182	Human		2011	Denmark	Typhimurium	PRJEB39546	ERP123079	SAMEA7129758	Assembled	479	191671	5007046	SAL_AB1242AA_AS
SAL_AB0301AA	820074	Human	Homo sapiens; human	2019	United Kingdom	Typhimurium	PRJNA248792	SRP042645	SAMN13021948	Assembled	479	169224	4853855	SAL_SB9340AA_AS
SAL_GA0107AA	14028	Human	Clinical, stool from 5 y.o. male	2012	Canada	Typhimurium	PRJNA294243	SRP065444	SAMN03483000	Assembled	468	376793	4904602	SAL_LA5026AA_AS
SAL_KA0827AA	PNUSAS016619	Human	Age: 60-69; stool	2017	United States	Typhimurium (Predicted)	PRJNA230403	SRP040281	SAMN07271183	Assembled	454	168221	4774250	SAL_TA5956AA_AS
SAL_EB3722AA	986320	Human	Homo sapiens; human	2020	United Kingdom	Typhimurium	PRJNA248792	SRP042645	SAMN16170513	Assembled	440	225842	4868031	SAL_KC0828AA_AS
SAL_CB1301AA	877354	Human	Homo sapiens; human	2020	United Kingdom	Typhimurium	PRJNA248792	SRP042645	SAMN13948540	Assembled	408	223017	4898594	SAL_AC6768AA_AS
SAL_QA1980AA	457931	Human	Homo sapiens; human	2017	United Kingdom	Typhimurium	PRJNA248792	SRP042645	SAMN09388962	Assembled	407	243684	4878348	SAL_BB4101AA_AS
SAL_AB9453AA	201909952	Human		2019	France	Typhimurium (predicted)				Assembled	405	149977	4925298	SAL_VB2321AA_AS
SAL_XA5977AA	SRR7688442	Human		2018	United States	Typhimurium				Assembled	401	265498	4903033	SAL_NB0451AA_AS
SAL_BB8456AA	CFSAN077785	Human	clinical	2006	Brazil	Typhimurium (Predicted)	PRJNA186035	SRP018785	SAMN11191452	Assembled	400	271390	4897597	SAL_XB6752AA_AS
SAL_AB9452AA	201909951	Human		2019	France	Typhimurium (predicted)				Assembled	398	71259	4902234	SAL_VB2318AA_AS
SAL_FB5954AA	SAL20171179	Human	Homo sapiens; outbreak; patient	2017	South Korea	Typhimurium	PRJNA612098	SRP252575	SAMN14361333	Assembled	397	271384	5016431	SAL_MC5347AA_AS
SAL_KA3892AA	MC_05-0247	Human	Faeces	2005	Ireland	Typhimurium	PRJEB20997	ERP023216	SAMEA104280713	Assembled	390	243505	4983558	SAL_DB4761AA_AS
SAL_KA3884AA	MC_08-1002	Human	Faeces	2008	Ireland	Typhimurium	PRJEB20997	ERP023216	SAMEA104280705	Assembled	383	376618	4887594	SAL_DB4754AA_AS
SAL_GA0103AA	STM-A	Human	Clinical, stool from 20 y.o. female	2011	Canada	Typhimurium	PRJNA294243	SRP065444	SAMN03482998	Assembled	381	376793	4901623	SAL_HC8735AA_AS
SAL_PA0125AA	0710M6390	Human		2007	Denmark	Typhimurium	PRJEB39546	ERP123079	SAMEA7129704	Assembled	380	207686	4805223	SAL_AB1332AA_AS
SAL_KA3827AA	MC_06-0417	Human	Faeces	2006	Ireland	Typhimurium	PRJEB20997	ERP023216	SAMEA104280647	Assembled	379	376731	4911705	SAL_DB4727AA_AS
SAL_KA3891AA	MC_08-0675	Human	Faeces	2008	Ireland	Typhimurium	PRJEB20997	ERP023216	SAMEA104280712	Assembled	379	286643	5005519	SAL_DB4760AA_AS
SAL_JA0342AA	PNUSAS010064	Human	Age: 60-69; stool	2012	United States	Typhimurium monophasic	PRJNA230403	SRP040281	SAMN06611239	Assembled	378	490917	4957052	SAL_RA2447AA_AS
SAL_XA8620AA	201903793bis	Human		2019	France	Typhimurium (predicted)				Assembled	377	128117	4849865	SAL_NB6202AA_AS
SAL_KA3869AA	P572956/0	Human		2003	England	Typhimurium	PRJEB20997	ERP023216	SAMEA104280689	Assembled	371	300491	4730536	SAL_UA0920AA_AS
SAL_KA3971AA	AH_00/5555	Human	Faeces	2000	Northern Ireland	Typhimurium	PRJEB20997	ERP023216	SAMEA104280632	Assembled	371	377404	4879855	SAL_UA1589AA_AS
SAL_BB4421AA	851935	Human	Homo sapiens; human	2019	United Kingdom	Typhimurium	PRJNA248792	SRP042645	SAMN13542764	Assembled	371	252190	4846882	SAL_WB4925AA_AS
SAL_KA4262AA	RK_D88	Human			Mali	Typhimurium	PRJEB20997	ERP023216	SAMEA4892764	Assembled	370	271400	4959757	SAL_UA1300AA_AS
SAL_ZA3550AA	201907261	Human		2019	France	Typhimurium (predicted)				Assembled	370	109578	5027683	SAL_RB3953AA_AS
SAL_KA3859AA	MC_04-0335	Human	Human, Faeces	2004	Ireland	Typhimurium	PRJEB34027	ERP116872	SAMEA5867143	Assembled	368	324411	4921892	SAL_DB4738AA_AS
SAL_KA3913AA	MC_07-0736	Human	Spleen	2007	Ireland	Typhimurium	PRJEB20997	ERP023216	SAMEA104280564	Assembled	368	360418	4835739	SAL_DB4770AA_AS
SAL_KA3883AA	MC_08-0846	Human	Human, Faeces	2008	Ireland	Typhimurium	PRJEB34027	ERP116872	SAMEA5867145	Assembled	366	415142	4987751	SAL_DB4753AA_AS
SAL_KA3909AA	P572136/0	Human		2003	England	Typhimurium	PRJEB20997	ERP023216	SAMEA104280560	Assembled	366	356679	4729298	SAL_UA1651AA_AS
SAL_LA4085AA	MC_07-0999	Human	Faeces	2007	Ireland	Typhimurium (Predicted)	PRJEB34517	ERP117432	SAMEA5789974	Assembled	366	247853	4813374	SAL_DB4902AA_AS
SAL_BB4838AA	201910953	Human		2019	France	Typhimurium (predicted)				Assembled	366	151732	4954332	SAL_WB7262AA_AS
SAL_KA3889AA	MC_08-1218	Human	Human, Faeces	2008	Ireland	Typhimurium	PRJEB34027	ERP116872	SAMEA5867146	Assembled	365	257734	4988666	SAL_DB4758AA_AS
SAL_CB9351AA	920108	Human	Homo sapiens; human	2020	United Kingdom	Typhimurium -	PRJNA248792	SRP042645	SAMN14569697	Assembled	365	257337	5036325	SAL_FC6897AA_AS
SAL_CA0606AA	D83	Human	blood; Homo sapiens	2002	Mali	Typhimurium	PRJEB2495	ERP000616	SAMEA777962	Assembled	362	61945	4893140	SAL_IA8409AA_AS
SAL_LA0700AA	STM 352-66	Human	Stool	1966	France	Typhimurium				Assembled	360	372607	5041312	SAL_UA8314AA_AS
SAL_AB9133AA	201909784	Human		2019	France	Typhimurium (predicted)				Assembled	360	134281	4870955	SAL_VB0572AA_AS
SAL_KA4139AA	MC_05-0555	Human	Faeces	2005	Ireland	Typhimurium	PRJEB20997	ERP023216	SAMEA104280536	Assembled	359	377393	4941525	SAL_DB4789AA_AS
SAL_CB2093AA	871235	Human	Homo sapiens; human	2020	United Kingdom	Typhimurium	PRJNA248792	SRP042645	SAMN13874590	Assembled	359	489651	4697995	SAL_AC5839AA_AS
SAL_KA3868AA	P586801/0	Human		2004	England	Typhimurium	PRJEB20997	ERP023216	SAMEA104280688	Assembled	358	286992	4914082	SAL_UA0919AA_AS
SAL_LA4070AA	JM_01/22	Human	Faeces	2001	Northern Ireland	Typhimurium	PRJEB34517	ERP117432	SAMEA5789956	Assembled	358	149654	4907748	SAL_VA5493AA_AS
SAL_KA3856AA	P572276/0	Human		2003	England	Typhimurium	PRJEB20997	ERP023216	SAMEA104280676	Assembled	357	293927	4887229	SAL_UA0907AA_AS
SAL_KA3908AA	RK_J69	Human			Mali	Typhimurium	PRJEB20997	ERP023216	SAMEA104280559	Assembled	356	272199	4954831	SAL_UA1652AA_AS
SAL_YA6631AA	201904707	Human		2019	France	Typhimurium (predicted)				Assembled	356	75119	4805181	SAL_OB6059AA_AS
SAL_KA3828AA	MC_06-0109	Human	Faeces	2006	Ireland	Typhimurium	PRJEB20997	ERP023216	SAMEA104280648	Assembled	355	214214	4898205	SAL_DB4728AA_AS
SAL_KA3829AA	MC_06-0110	Human	Faeces	2006	Ireland	Typhimurium	PRJEB20997	ERP023216	SAMEA104280649	Assembled	355	415142	4983599	SAL_DB4729AA_AS
SAL_KA3836AA	NA07.464	Human		2007	Taiwan	Typhimurium	PRJEB20997	ERP023216	SAMEA104280656	Assembled	355	225832	4874520	SAL_UA0887AA_AS
SAL_KA3863AA	MC_04-0265	Human	Faeces	2004	Ireland	Typhimurium	PRJEB20997	ERP023216	SAMEA104280683	Assembled	355	270590	4952822	SAL_DB4742AA_AS
SAL_OA9691AA	sg_51812	Human	Homo sapiens; blood	2016	Singapore	Typhimurium	PRJNA448475	SRP136968	SAMN08848601	Assembled	355	271390	4962975	SAL_AB0722AA_AS
SAL_KA4082AA	MC_08-0806	Human	Faeces	2008	Ireland	Typhimurium	PRJEB20997	ERP023216	SAMEA104280442	Assembled	354	270898	4870183	SAL_DB4781AA_AS
SAL_KA4126AA	06-05080	Human		2006	Luxembourg	Typhimurium monophasic	PRJEB20997	ERP023216	SAMEA104280516	Assembled	354	283701	4896422	SAL_UA1436AA_AS
SAL_YA2842AA	201904388-redeposit	Human		2019	France	Typhimurium (predicted)				Assembled	353	64275	4835110	SAL_OB1283AA_AS
SAL_KA3837AA	P5500790	Human		2001	England	Typhimurium	PRJEB20997	ERP023216	SAMEA104280657	Assembled	351	287709	4838684	SAL_UA0888AA_AS
SAL_UA9649AA	Sal0522	Human		2009	China	Typhimurium				Assembled	351	368392	4767333	SAL_IB5054AA_AS
SAL_DB8103AA	SME04	Human	Blood	2012	Brazil	Typhimurium				Assembled	351	222899	4913052	SAL_IC6598AA_AS
SAL_KA3966AA	MEXSALYUHS01-375	Human		2001	Mexico	Typhimurium	PRJEB20997	ERP023216	SAMEA104280620	Assembled	350	223686	5117921	SAL_UA1594AA_AS
SAL_KA4140AA	MC_06-0630	Human	Human, Faeces	2006	Ireland	Typhimurium	PRJEB34027	ERP116872	SAMEA5867153	Assembled	350	271390	4920511	SAL_DB4790AA_AS
SAL_AB1606AA	201909355	Human		2019	France	Typhimurium (predicted)				Assembled	350	82804	4957816	SAL_TB3592AA_AS
SAL_KA3825AA	1090800069	Human		2008	Netherlands	Typhimurium	PRJEB20997	ERP023216	SAMEA104280645	Assembled	349	451124	4902533	SAL_UA0876AA_AS
SAL_KA3852AA	MC_04-0628	Human	Faeces	2004	Ireland	Typhimurium	PRJEB20997	ERP023216	SAMEA104280672	Assembled	349	259641	4818551	SAL_DB4735AA_AS
SAL_KA3873AA	MC_08-0243	Human	Faeces	2008	Ireland	Typhimurium	PRJEB20997	ERP023216	SAMEA104280693	Assembled	349	377393	4931675	SAL_DB4744AA_AS
SAL_KA3905AA	JM_06/01	Human	Faeces	2006	Northern Ireland	Typhimurium	PRJEB20997	ERP023216	SAMEA104280556	Assembled	349	188265	4930280	SAL_UA1655AA_AS
SAL_KA4118AA	05-03202	Human		2005	Germany	Typhimurium monophasic	PRJEB20997	ERP023216	SAMEA104280491	Assembled	349	282875	4845703	SAL_UA1444AA_AS
SAL_KA3886AA	MC_08-0652	Human	Faeces	2008	Ireland	Typhimurium	PRJEB20997	ERP023216	SAMEA104280707	Assembled	348	271389	5087076	SAL_DB4756AA_AS
SAL_XA8617AA	201904137	Human		2019	France	Typhimurium (predicted)				Assembled	348	94040	4856972	SAL_NB6199AA_AS
SAL_KA3885AA	MC_06-0562	Human	Faeces	2006	Ireland	Typhimurium	PRJEB20997	ERP023216	SAMEA104280706	Assembled	347	276911	4729890	SAL_DB4755AA_AS
SAL_KA4135AA	MC_05-0648	Human	Faeces	2005	Ireland	Typhimurium	PRJEB20997	ERP023216	SAMEA104280532	Assembled	347	257735	4988949	SAL_DB4785AA_AS
SAL_KA3820AA	MC_05-0378	Human	Human, Faeces	2005	Ireland	Typhimurium	PRJEB34027	ERP116872	SAMEA5867128	Assembled	346	280699	4878461	SAL_DB4723AA_AS
SAL_KA3841AA	P571779/0	Human		2003	England	Typhimurium	PRJEB20997	ERP023216	SAMEA104280661	Assembled	346	293810	4929807	SAL_UA0892AA_AS
SAL_KA3871AA	P563953/1	Human		2002	England	Typhimurium	PRJEB20997	ERP023216	SAMEA104280691	Assembled	346	212713	4980276	SAL_UA0922AA_AS
SAL_LA4069AA	MC_08-0862	Human	Faeces	2008	Ireland	Typhimurium	PRJEB34517	ERP117432	SAMEA5789955	Assembled	346	376625	4889740	SAL_VA5492AA_AS
SAL_ZA6083AA	201908111	Human		2019	France	Typhimurium (predicted)				Assembled	346	74487	4873471	SAL_SB1473AA_AS
SAL_KA3826AA	JM_07/03	Human	Faeces	2007	Northern Ireland	Typhimurium	PRJEB20997	ERP023216	SAMEA104280646	Assembled	344	370147	4789645	SAL_UA0877AA_AS
SAL_AB2212AA	201909507	Human		2019	France	Typhimurium (predicted)				Assembled	344	110652	4991697	SAL_TB6310AA_AS
SAL_KA3860AA	MC_04-0064	Human	Blood	2004	Ireland	Typhimurium	PRJEB20997	ERP023216	SAMEA104280680	Assembled	343	377380	5130969	SAL_DB4739AA_AS
SAL_KA3878AA	MC_04-0529	Human	Faeces	2004	Ireland	Typhimurium	PRJEB20997	ERP023216	SAMEA104280699	Assembled	343	225811	4982082	SAL_DB4748AA_AS
SAL_KA3926AA	MC_07-0333	Human	Faeces	2007	Ireland	Typhimurium	PRJEB20997	ERP023216	SAMEA104280577	Assembled	343	223110	5020858	SAL_DB4776AA_AS
SAL_KA4144AA	MC_05-0618	Human	Faeces	2005	Ireland	Typhimurium	PRJEB20997	ERP023216	SAMEA104280541	Assembled	342	230349	4916599	SAL_DB4795AA_AS
SAL_KA3882AA	MC_08-0578	Human	Faeces	2008	Ireland	Typhimurium	PRJEB20997	ERP023216	SAMEA104280703	Assembled	341	376732	4912437	SAL_DB4752AA_AS
SAL_KA3921AA	MEXSALSLHS02-12	Human		2002	Mexico	Typhimurium	PRJEB20997	ERP023216	SAMEA104280572	Assembled	341	394092	5083957	SAL_UA1639AA_AS
SAL_XA8623AA	201904157	Human		2019	France	Typhimurium (predicted)				Assembled	341	80904	4865596	SAL_NB6205AA_AS
SAL_BB0984AA	SL_69_S11	Human	Homo sapiens	2016	Sri Lanka	Typhimurium	PRJNA504925	SRP168484	SAMN10408330	Assembled	341	393848	4726716	SAL_VB3370AA_AS
SAL_KA4094AA	07-08053	Human		2007	Germany	Typhimurium monophasic	PRJEB20997	ERP023216	SAMEA104280459	Assembled	340	282875	4927272	SAL_UA1468AA_AS
SAL_KA4136AA	MC_06-0673	Human	Human, Faeces	2006	Ireland	Typhimurium	PRJEB34027	ERP116872	SAMEA5867152	Assembled	340	316045	4861271	SAL_DB4786AA_AS
SAL_KA3831AA	JM_04/122	Human	Faeces	2004	Northern Ireland	Typhimurium	PRJEB20997	ERP023216	SAMEA104280651	Assembled	339	376459	4938679	SAL_UA0882AA_AS
SAL_KA3930AA	MEXSALSOHS02-20	Human		2002	Mexico	Typhimurium	PRJEB20997	ERP023216	SAMEA104280582	Assembled	339	377392	5002017	SAL_UA1630AA_AS
SAL_KA3931AA	JM_06/10	Human	Faeces	2006	Northern Ireland	Typhimurium	PRJEB20997	ERP023216	SAMEA104280583	Assembled	339	377393	4898668	SAL_UA1629AA_AS
SAL_KA8665AA	197 st.67	Human	Human	2008	Benin	Typhimurium	PRJEB34027	ERP116872	SAMEA5867085	Assembled	339	259504	4820869	SAL_UA6335AA_AS
SAL_KA3833AA	MC_06-0448	Human	Human, Faeces	2006	Ireland	Typhimurium	PRJEB34027	ERP116872	SAMEA5867142	Assembled	338	286991	4883212	SAL_DB4731AA_AS
SAL_KA4137AA	MC_06-0053	Human	Faeces	2006	Ireland	Typhimurium	PRJEB20997	ERP023216	SAMEA104280534	Assembled	338	207702	4926847	SAL_DB4787AA_AS
SAL_KA4105AA	MC_06-0309	Human	Blood	2006	Ireland	Typhimurium	PRJEB20997	ERP023216	SAMEA104280500	Assembled	337	376666	4873845	SAL_DB4783AA_AS
SAL_KA3969AA	CE07.052	Human		2007	Taiwan	Typhimurium	PRJEB20997	ERP023216	SAMEA104280630	Assembled	336	324084	4907937	SAL_UA1591AA_AS
SAL_FB5948AA	SAL20180707	Human	Homo sapiens; patient	2018	South Korea	Typhimurium	PRJNA612098	SRP252575	SAMN14361339	Assembled	336	324420	4816932	SAL_MC5353AA_AS
SAL_KA3912AA	MC_07-0857	Human	Faeces	2007	Ireland	Typhimurium	PRJEB20997	ERP023216	SAMEA104280563	Assembled	335	316045	4954538	SAL_DB4769AA_AS
SAL_KA3916AA	MC_08-1245	Human	Faeces	2008	Ireland	Typhimurium	PRJEB20997	ERP023216	SAMEA104280567	Assembled	335	270894	4911467	SAL_DB4773AA_AS
SAL_KA4100AA	MC_07-0194	Human	Faeces	2007	Ireland	Typhimurium	PRJEB20997	ERP023216	SAMEA104280466	Assembled	335	377378	4932067	SAL_DB4782AA_AS
SAL_ZA7968AA	201908829	Human		2019	France	Typhimurium (predicted)				Assembled	335	88011	4797607	SAL_SB6799AA_AS
SAL_KA3849AA	MC_04-0695	Human	Faeces	2004	Ireland	Typhimurium	PRJEB20997	ERP023216	SAMEA104280669	Assembled	334	376678	5017194	SAL_DB4734AA_AS
SAL_PA0188AA	0605R7284	Human		2006	Denmark	Typhimurium	PRJEB39546	ERP123079	SAMEA7129685	Assembled	334	299845	4807042	SAL_AB1302AA_AS
SAL_KA3844AA	MC_08-0952	Human	Faeces	2008	Ireland	Typhimurium	PRJEB20997	ERP023216	SAMEA104280664	Assembled	333	376793	4774726	SAL_DB4732AA_AS
SAL_KA3858AA	MC_04-0525	Human	Urine	2004	Ireland	Typhimurium	PRJEB20997	ERP023216	SAMEA104280678	Assembled	333	293693	4922271	SAL_DB4737AA_AS
SAL_KA3932AA	RK_08:MF0018037R	Human	Faeces	2008	England	Typhimurium	PRJEB20997	ERP023216	SAMEA104280584	Assembled	332	271390	5006392	SAL_UA1628AA_AS
SAL_KA4088AA	08-06655	Human		2008	Austria	Typhimurium monophasic	PRJEB20997	ERP023216	SAMEA104280451	Assembled	332	282875	4954713	SAL_UA1474AA_AS
SAL_AB8432AA	201909662	Human		2019	France	Typhimurium (predicted)				Assembled	332	148155	4854783	SAL_TB9001AA_AS
SAL_FB5950AA	SAL20171451	Human	Homo sapiens; outbreak; patient	2017	South Korea	Typhimurium	PRJNA612098	SRP252575	SAMN14361337	Assembled	331	257841	4814792	SAL_MC5351AA_AS
SAL_CA0613AA	D71	Human	blood; Homo sapiens	2002	Mali	Typhimurium	PRJEB2495	ERP000616	SAMEA777982	Assembled	330	71481	4933525	SAL_IA8413AA_AS
SAL_KA3835AA	CI07.060	Human		2007	Taiwan	Typhimurium	PRJEB20997	ERP023216	SAMEA104280655	Assembled	330	257734	4981848	SAL_UA0886AA_AS
SAL_KA3847AA	P569212/0	Human		2002	England	Typhimurium	PRJEB20997	ERP023216	SAMEA104280667	Assembled	330	257733	5011390	SAL_UA0898AA_AS
SAL_KA3865AA	RK_P174	Human			Mali	Typhimurium	PRJEB20997	ERP023216	SAMEA104280685	Assembled	330	377380	4959096	SAL_UA0916AA_AS
SAL_KA3915AA	MC_08-0906	Human	Faeces	2008	Ireland	Typhimurium	PRJEB20997	ERP023216	SAMEA104280566	Assembled	330	294470	4945353	SAL_DB4772AA_AS
SAL_CB6927AA	900581	Human	Homo sapiens; human	2020	United Kingdom	Typhimurium	PRJNA248792	SRP042645	SAMN14420856	Assembled	330	270740	4862811	SAL_EC0826AA_AS
SAL_KA3874AA	CG08.002	Human		2008	Taiwan	Typhimurium	PRJEB20997	ERP023216	SAMEA104280694	Assembled	329	225857	5041783	SAL_UA0925AA_AS
SAL_KA3875AA	MC_08-0165	Human	Faeces	2008	Ireland	Typhimurium	PRJEB20997	ERP023216	SAMEA104280695	Assembled	329	278603	5069853	SAL_DB4942AA_AS
SAL_KA3857AA	P572464/0	Human		2003	England	Typhimurium	PRJEB20997	ERP023216	SAMEA104280677	Assembled	328	257543	5056859	SAL_UA0908AA_AS
SAL_KA3968AA	MC_07-0109	Human	Faeces	2007	Ireland	Typhimurium	PRJEB20997	ERP023216	SAMEA104280627	Assembled	328	316045	4900449	SAL_DB4777AA_AS
SAL_KA4113AA	04-03048	Human		2004	Germany	Typhimurium monophasic	PRJEB20997	ERP023216	SAMEA104280483	Assembled	328	316045	4932470	SAL_UA1449AA_AS
SAL_KA4138AA	MC_06-0611	Human	Faeces	2006	Ireland	Typhimurium	PRJEB20997	ERP023216	SAMEA104280535	Assembled	328	271404	4893163	SAL_DB4788AA_AS
SAL_AB9457AA	201909905	Human		2019	France	Typhimurium (predicted)				Assembled	328	93362	4917129	SAL_VB2323AA_AS
SAL_KA3838AA	P5530611	Human		2001	England	Typhimurium	PRJEB20997	ERP023216	SAMEA104280658	Assembled	327	356623	4767620	SAL_UA0889AA_AS
SAL_KA3867AA	P573959/0	Human		2003	England	Typhimurium	PRJEB20997	ERP023216	SAMEA104280687	Assembled	327	312536	4992146	SAL_UA0918AA_AS
SAL_KA4112AA	MEXSALYUHS05-26	Human		2005	Mexico	Typhimurium	PRJEB20997	ERP023216	SAMEA104280480	Assembled	327	376801	5081151	SAL_UA1450AA_AS
SAL_XA8621AA	201904038	Human		2019	France	Typhimurium (predicted)				Assembled	326	58981	4933985	SAL_NB6203AA_AS
SAL_KA3843AA	JM_06/02	Human	Faeces	2006	Northern Ireland	Typhimurium	PRJEB20997	ERP023216	SAMEA104280663	Assembled	325	316045	4851695	SAL_UA0894AA_AS
SAL_KA3846AA	MC_08-0837	Human	Faeces	2008	Ireland	Typhimurium	PRJEB20997	ERP023216	SAMEA104280666	Assembled	325	282781	4931752	SAL_DB4733AA_AS
SAL_KA3877AA	MC_08-1367	Human	Faeces	2008	Ireland	Typhimurium	PRJEB20997	ERP023216	SAMEA104280698	Assembled	325	225811	4862119	SAL_DB4747AA_AS
SAL_KA3880AA	MC_08-0560	Human	Human, Faeces	2008	Ireland	Typhimurium	PRJEB34027	ERP116872	SAMEA5867144	Assembled	325	257549	5020545	SAL_DB4750AA_AS
SAL_KA3890AA	MC_08-1045	Human	Human, Faeces	2008	Ireland	Typhimurium	PRJEB34027	ERP116872	SAMEA5867147	Assembled	325	166684	4920374	SAL_DB4759AA_AS
SAL_KA3897AA	SG06.267	Human		2006	Taiwan	Typhimurium	PRJEB20997	ERP023216	SAMEA104280548	Assembled	325	271388	4951924	SAL_UA1663AA_AS
SAL_KA3906AA	MC_08-0738	Human	Faeces	2008	Ireland	Typhimurium	PRJEB20997	ERP023216	SAMEA104280557	Assembled	325	270898	4870315	SAL_DB4767AA_AS
SAL_KA4143AA	MC_06-0044	Human	Faeces	2006	Ireland	Typhimurium	PRJEB20997	ERP023216	SAMEA104280540	Assembled	325	377885	4774804	SAL_DB4793AA_AS
SAL_KA3840AA	P546845/0	Human		2001	England	Typhimurium	PRJEB20997	ERP023216	SAMEA104280660	Assembled	324	270458	4988093	SAL_UA0891AA_AS
SAL_PA0098AA	1108H59306	Human		2011	Denmark	Typhimurium	PRJEB39546	ERP123079	SAMEA7129644	Assembled	324	213996	5018668	SAL_AB1305AA_AS
SAL_KA3832AA	JM_04/165	Human	Faeces	2004	Northern Ireland	Typhimurium	PRJEB20997	ERP023216	SAMEA104280652	Assembled	323	377391	4951697	SAL_UA0883AA_AS
SAL_KA3861AA	MC_04-0390	Human	Faeces	2004	Ireland	Typhimurium	PRJEB20997	ERP023216	SAMEA104280681	Assembled	323	301490	4949516	SAL_DB4740AA_AS
SAL_KA3928AA	JM_01/121	Human	Faeces	2001	Northern Ireland	Typhimurium	PRJEB20997	ERP023216	SAMEA104280579	Assembled	323	180683	4976246	SAL_UA1632AA_AS
SAL_KA3816AA	P549782/1	Human		2001	England	Typhimurium	PRJEB20997	ERP023216	SAMEA104280636	Assembled	322	187375	4981279	SAL_UA0867AA_AS
SAL_KA3834AA	P568774/0	Human		2002	England	Typhimurium	PRJEB20997	ERP023216	SAMEA104280654	Assembled	322	275470	4745783	SAL_UA0885AA_AS
SAL_KA3881AA	MC_08-0568	Human	Faeces	2008	Ireland	Typhimurium	PRJEB20997	ERP023216	SAMEA104280702	Assembled	321	259319	4920817	SAL_DB4751AA_AS
SAL_ZA6679AA	201908284-redeposit	Human		2019	France	Typhimurium (predicted)				Assembled	321	65537	4857045	SAL_SB3038AA_AS
SAL_AB9455AA	201909897	Human		2019	France	Typhimurium (predicted)				Assembled	321	87844	4778032	SAL_VB2320AA_AS
SAL_KA4141AA	MC_05-0852	Human	Faeces	2005	Ireland	Typhimurium	PRJEB20997	ERP023216	SAMEA104280538	Assembled	320	324679	4960372	SAL_DB4791AA_AS
SAL_KA4132AA	MEXSALSOHS04-17	Human		2004	Mexico	Typhimurium	PRJEB20997	ERP023216	SAMEA104280526	Assembled	319	225813	4942728	SAL_UA1430AA_AS
SAL_EB3774AA	986284	Human	Homo sapiens; human	2020	United Kingdom	Typhimurium	PRJNA248792	SRP042645	SAMN16170496	Assembled	319	271390	4905184	SAL_KC0776AA_AS
SAL_FB5949AA	SAL20180706	Human	Homo sapiens; patient	2018	South Korea	Typhimurium	PRJNA612098	SRP252575	SAMN14361338	Assembled	319	270461	4813174	SAL_MC5352AA_AS
SAL_KA3830AA	MC_06-0399	Human	Faeces	2006	Ireland	Typhimurium	PRJEB20997	ERP023216	SAMEA104280650	Assembled	318	327280	4887723	SAL_DB4730AA_AS
SAL_KA3866AA	P572123/0	Human		2003	England	Typhimurium	PRJEB20997	ERP023216	SAMEA104280686	Assembled	318	376702	4906454	SAL_UA0917AA_AS
SAL_KA3879AA	MC_08-0151	Human	Faeces	2008	Ireland	Typhimurium	PRJEB20997	ERP023216	SAMEA104280700	Assembled	318	249985	4957854	SAL_DB4749AA_AS
SAL_KA3898AA	EA07.002	Human		2007	Taiwan	Typhimurium	PRJEB20997	ERP023216	SAMEA104280549	Assembled	318	376684	4893405	SAL_UA1662AA_AS
SAL_KA3900AA	SK08.026	Human		2008	Taiwan	Typhimurium	PRJEB20997	ERP023216	SAMEA104280551	Assembled	317	376790	4918290	SAL_UA1660AA_AS
SAL_KA3876AA	MC_08-0288	Human	Faeces	2008	Ireland	Typhimurium	PRJEB20997	ERP023216	SAMEA104280697	Assembled	316	271252	4869686	SAL_DB4746AA_AS
SAL_KA4145AA	MC_07-0729	Human	Faeces	2007	Ireland	Typhimurium	PRJEB20997	ERP023216	SAMEA104280542	Assembled	316	238986	5003891	SAL_DB4796AA_AS
SAL_KA3870AA	P588396/0	Human		2004	England	Typhimurium	PRJEB20997	ERP023216	SAMEA104280690	Assembled	315	240579	4847344	SAL_UA0921AA_AS
SAL_KA3899AA	SA06.012	Human		2006	Taiwan	Typhimurium	PRJEB20997	ERP023216	SAMEA104280550	Assembled	315	162353	5229437	SAL_UA1661AA_AS
SAL_KA3914AA	MC_07-1020	Human	Urine	2007	Ireland	Typhimurium	PRJEB20997	ERP023216	SAMEA104280565	Assembled	315	271390	5009929	SAL_DB4771AA_AS
SAL_KA3919AA	0111M12249	Human		2001	Denmark	Typhimurium	PRJEB20997	ERP023216	SAMEA104280570	Assembled	315	377391	5073175	SAL_UA1641AA_AS
SAL_KA4142AA	MC_05-0622	Human	Faeces	2005	Ireland	Typhimurium	PRJEB20997	ERP023216	SAMEA104280539	Assembled	315	376790	4901818	SAL_DB4792AA_AS
SAL_LA4041AA	MC_08-0061	Human	Faeces	2008	Ireland	Typhimurium	PRJEB34517	ERP117432	SAMEA5789976	Assembled	315	376719	4946883	SAL_DB4898AA_AS
SAL_XA1987AA	201901939	Human		2019	France	Typhimurium (predicted)				Assembled	314	204650	4987551	SAL_MB5137AA_AS
SAL_EA5058AA	PNUSAS001079	Human	Homo sapiens; Age: 50-59; blood	2015	United States	Typhimurium	PRJNA230403	SRP040281	SAMN04202516	Assembled	313	191687	4885395	SAL_JA8581AA_AS
SAL_KA3854AA	MC_04-1103	Human	Faeces	2004	Ireland	Typhimurium	PRJEB20997	ERP023216	SAMEA104280674	Assembled	313	259513	4971309	SAL_DB4736AA_AS
SAL_KA4125AA	08-03972	Human		2008	Germany	Typhimurium monophasic	PRJEB20997	ERP023216	SAMEA104280515	Assembled	313	316045	4922348	SAL_UA1437AA_AS
SAL_WA4665AA	201811201	Human		2018	France	Typhimurium				Assembled	313	134370	4962216	SAL_LB1607AA_AS
SAL_DB6681AA	QLUF121	Human	Human	2018	China	Typhimurium				Assembled	313	282609	4789609	SAL_IC3992AA_AS
SAL_DB6684AA	QLUF103	Human	Human	2015	China	Typhimurium				Assembled	313	393713	4761827	SAL_IC4006AA_AS
SAL_KA3839AA	P548478/0	Human		2001	England	Typhimurium	PRJEB20997	ERP023216	SAMEA104280659	Assembled	312	324411	5017727	SAL_UA0890AA_AS
SAL_PA0184AA	0510R6942	Human		2005	Denmark	Typhimurium	PRJEB39546	ERP123079	SAMEA7129682	Assembled	312	213993	4941699	SAL_AB1298AA_AS
SAL_YA0316AA	201904201	Human		2019	France	Typhimurium (predicted)				Assembled	311	51996	4881765	SAL_NB7640AA_AS
SAL_YA5755AA	201904706	Human		2019	France	Typhimurium (predicted)				Assembled	311	59042	4806337	SAL_OB4871AA_AS
SAL_KA3822AA	MC_06-0352	Human	Faeces	2006	Ireland	Typhimurium	PRJEB20997	ERP023216	SAMEA104280642	Assembled	310	377033	4958441	SAL_DB4725AA_AS
SAL_KA3917AA	MC_08-1106	Human	Faeces	2008	Ireland	Typhimurium	PRJEB20997	ERP023216	SAMEA104280568	Assembled	310	376674	4905360	SAL_DB4774AA_AS
SAL_KA3918AA	0211F40143	Human		2002	Denmark	Typhimurium	PRJEB20997	ERP023216	SAMEA104280569	Assembled	309	377393	4917445	SAL_UA1642AA_AS
SAL_KA3920AA	0601T13497	Human		2006	Denmark	Typhimurium monophasic	PRJEB20997	ERP023216	SAMEA104280571	Assembled	309	315954	4933201	SAL_UA1640AA_AS
SAL_KA4117AA	MC_08-0885	Human	Faeces	2008	Ireland	Typhimurium	PRJEB20997	ERP023216	SAMEA104280488	Assembled	309	381630	4879541	SAL_DB4784AA_AS
SAL_KA3821AA	MC_05-0451	Human	Human, Faeces	2005	Ireland	Typhimurium	PRJEB34027	ERP116872	SAMEA5867141	Assembled	308	361979	4904660	SAL_DB4724AA_AS
SAL_AB1610AA	201909398	Human		2019	France	Typhimurium (predicted)				Assembled	308	92889	5003184	SAL_TB3596AA_AS
SAL_BB4837AA	201910944	Human		2019	France	Typhimurium (predicted)				Assembled	308	161759	4882429	SAL_WB7261AA_AS
SAL_JA1516AA	PNUSAS010344	Human	Age: 40-49; stool	2017	United States	Typhimurium (Predicted)	PRJNA230403	SRP040281	SAMN06689007	Assembled	307	376793	4897579	SAL_HC8775AA_AS
SAL_KA3902AA	MC_05-0183	Human	Human, Faeces	2005	Ireland	Typhimurium	PRJEB34027	ERP116872	SAMEA5867149	Assembled	307	257733	4968357	SAL_DB4764AA_AS
SAL_KA3970AA	NK04.028	Human		2004	Taiwan	Typhimurium	PRJEB20997	ERP023216	SAMEA104280631	Assembled	307	376790	4918146	SAL_UA1590AA_AS
SAL_YA1230AA	201904308	Human		2019	France	Typhimurium (predicted)				Assembled	307	61630	4846604	SAL_NB9488AA_AS
SAL_BB4380AA	201910813	Human		2019	France	Typhimurium (predicted)				Assembled	307	83859	4945444	SAL_WB4411AA_AS
SAL_KA4133AA	09-00008	Human		2009	Germany	Typhimurium monophasic	PRJEB20997	ERP023216	SAMEA104280530	Assembled	306	282875	4955313	SAL_UA1429AA_AS
SAL_SA5778AA	579115	Human	Homo sapiens; human	2018	United Kingdom	Typhimurium	PRJNA248792	SRP042645	SAMN10067902	Assembled	306	214142	4766589	SAL_EB0713AA_AS
SAL_CB1392AA	877253	Human	Homo sapiens; human	2020	United Kingdom	Typhimurium	PRJNA248792	SRP042645	SAMN13937894	Assembled	306	225735	4853409	SAL_AC6677AA_AS
SAL_KA3862AA	MC_04-0100	Human	Faeces	2004	Ireland	Typhimurium	PRJEB20997	ERP023216	SAMEA104280682	Assembled	305	377158	4906997	SAL_DB4741AA_AS
SAL_KA3888AA	MC_08-1182	Human	Faeces	2008	Ireland	Typhimurium	PRJEB20997	ERP023216	SAMEA104280709	Assembled	305	257956	4992968	SAL_DB4757AA_AS
SAL_KA3910AA	CG06.235	Human		2006	Taiwan	Typhimurium	PRJEB20997	ERP023216	SAMEA104280561	Assembled	305	321361	4894409	SAL_UA1650AA_AS
SAL_SA6545AA	601637	Human	Homo sapiens; human	2018	United Kingdom	Typhimurium - Monophasic	PRJNA248792	SRP042645	SAMN10080385	Assembled	305	237998	4904903	SAL_EB1572AA_AS
SAL_ZA3549AA	201907263	Human		2019	France	Typhimurium (predicted)				Assembled	305	61376	4948636	SAL_RB3952AA_AS
SAL_BB4379AA	201910827	Human		2019	France	Typhimurium (predicted)				Assembled	305	81523	4808121	SAL_WB4410AA_AS
SAL_FB5953AA	SAL20171180	Human	Homo sapiens; outbreak; patient	2017	South Korea	Typhimurium	PRJNA612098	SRP252575	SAMN14361334	Assembled	305	271384	5017331	SAL_MC5348AA_AS
SAL_KA3855AA	P572264/0	Human		2003	England	Typhimurium	PRJEB20997	ERP023216	SAMEA104280675	Assembled	304	269261	4966064	SAL_UA0906AA_AS
SAL_KA3923AA	MEXSALMIHS03-14	Human		2003	Mexico	Typhimurium	PRJEB20997	ERP023216	SAMEA104280574	Assembled	304	257733	5000326	SAL_UA1637AA_AS
SAL_ZA6073AA	201908222	Human		2019	France	Typhimurium (predicted)				Assembled	304	92830	4874957	SAL_SB1463AA_AS
SAL_DB6680AA	QLUF120	Human	Human	2018	China	Typhimurium				Assembled	304	376562	4924673	SAL_IC3991AA_AS
SAL_KA3823AA	MC_07-0020	Human	Faeces	2007	Ireland	Typhimurium	PRJEB20997	ERP023216	SAMEA104280643	Assembled	303	316044	5002870	SAL_DB4726AA_AS
SAL_KA3911AA	MC_07-0918	Human	Human, Faeces	2007	Ireland	Typhimurium	PRJEB34027	ERP116872	SAMEA5867150	Assembled	303	376678	4915310	SAL_DB4768AA_AS
SAL_XA6046AA	SRR8215985	Human		2018	United States	Typhimurium				Assembled	303	362651	4883494	SAL_NB0537AA_AS
SAL_BB4006AA	201910732	Human		2019	France	Typhimurium (predicted)				Assembled	303	170627	4816849	SAL_WB3069AA_AS
SAL_PA0115AA	0607R7391	Human		2006	Denmark	Typhimurium	PRJEB39546	ERP123079	SAMEA7129700	Assembled	302	301486	4945753	SAL_AB1322AA_AS
SAL_DB6682AA	QLUF104	Human	Human	2015	China	Typhimurium				Assembled	302	334172	4956418	SAL_IC3993AA_AS
SAL_EB3750AA	986306	Human	Homo sapiens; human	2020	United Kingdom	Typhimurium -	PRJNA248792	SRP042645	SAMN16170501	Assembled	302	274443	4892998	SAL_KC0800AA_AS
SAL_XA8618AA	201904093	Human		2019	France	Typhimurium (predicted)				Assembled	301	63085	4896496	SAL_NB6200AA_AS
SAL_EB3591AA	986290	Human	Homo sapiens; human	2020	United Kingdom	Typhimurium	PRJNA248792	SRP042645	SAMN16186808	Assembled	301	223164	4866128	SAL_KC0959AA_AS
SAL_KA3987AA	JM_08/17	Human	Faeces	2008	Northern Ireland	Typhimurium	PRJEB20997	ERP023216	SAMEA104280751	Assembled	300	377391	4997335	SAL_UA1573AA_AS
SAL_LA0694AA	STM 38-63	Human		1963	France	Typhimurium				Assembled	300	324370	4911885	SAL_UA8308AA_AS
SAL_YA1228AA	201904306	Human		2019	France	Typhimurium (predicted)				Assembled	300	52060	4833778	SAL_NB9482AA_AS
SAL_KA3922AA	MC_05-0590	Human	Faeces	2005	Ireland	Typhimurium	PRJEB20997	ERP023216	SAMEA104280573	Assembled	299	377391	5025749	SAL_DB4775AA_AS
SAL_XA6027AA	SRR7789781	Human		2018	United States	Typhimurium				Assembled	299	241831	4941509	SAL_NB0516AA_AS
SAL_KA3842AA	RK_J63	Human			Mali	Typhimurium	PRJEB20997	ERP023216	SAMEA104280662	Assembled	298	361691	4954523	SAL_UA8194AA_AS
SAL_ZA2738AA	201906910	Human		2019	France	Typhimurium (predicted)				Assembled	298	80134	4859974	SAL_RB0987AA_AS
SAL_KA4109AA	MEXSALYUHS03-25	Human		2003	Mexico	Typhimurium	PRJEB20997	ERP023216	SAMEA104280473	Assembled	297	393714	5110880	SAL_UA1453AA_AS
SAL_XA6045AA	SRR8215971	Human		2018	United States	Typhimurium				Assembled	297	358467	4884239	SAL_NB0536AA_AS
SAL_XA6052AA	SRR8418816	Human		2018	United States	Typhimurium				Assembled	297	257910	4857404	SAL_NB0543AA_AS
SAL_KA4002AA	MC_06-0058	Human	Urine	2006	Ireland	Typhimurium	PRJEB20997	ERP023216	SAMEA104280736	Assembled	296	293744	4951727	SAL_DB4778AA_AS
SAL_KA4567AA	AH_99/4723	Human	Faeces	1999	Northern Ireland	Typhimurium	PRJEB20997	ERP023216	SAMEA104280633	Assembled	296	257733	4982249	SAL_UA1073AA_AS
SAL_KA3901AA	RK_09:MF0002395S	Human	Faeces	2009	England	Typhimurium	PRJEB20997	ERP023216	SAMEA104280552	Assembled	295	300261	4895096	SAL_UA1659AA_AS
SAL_ZA6671AA	201908356-redeposit	Human		2019	France	Typhimurium (predicted)				Assembled	295	74578	4955424	SAL_SB3030AA_AS
SAL_BB7574AA	862923	Human	Homo sapiens; human	2019	United Kingdom	Typhimurium	PRJNA248792	SRP042645	SAMN13704727	Assembled	295	362331	4741144	SAL_XB3032AA_AS
SAL_EB3723AA	986328	Human	Homo sapiens; human	2020	United Kingdom	Typhimurium	PRJNA248792	SRP042645	SAMN16170493	Assembled	295	248342	4770901	SAL_KC0827AA_AS
SAL_EB7692AA	1001165	Human	Homo sapiens; human	2020	United Kingdom	Typhimurium	PRJNA248792	SRP042645	SAMN16432225	Assembled	295	248202	4771343	SAL_KC8940AA_AS
SAL_GA0108AA	14028	Human	Clinical, stool from 69 y.o. female	2011	Canada	Typhimurium	PRJNA294243	SRP065444	SAMN03482999	Assembled	294	273720	4817152	SAL_LA5025AA_AS
SAL_KA4067AA	JM_04/26	Human	Faeces	2004	Northern Ireland	Typhimurium	PRJEB20997	ERP023216	SAMEA104280809	Assembled	294	225812	4974584	SAL_UA1493AA_AS
SAL_GA4459AA	PNUSAS002660	Human	Age: 0-4; stool	2016	United States	Typhimurium	PRJNA230403	SRP040281	SAMN05291977	Assembled	293	121828	5039409	SAL_LA6551AA_AS
SAL_KA4483AA	MC_07-0971	Human	Faeces	2007	Ireland	Typhimurium	PRJEB20997	ERP023216	SAMEA104280930	Assembled	293	376608	4810721	SAL_DB4891AA_AS
SAL_KA6119AA	2015AM-1923	Human	Age: 50-59; stool	2015	United States	Typhimurium	PRJNA230403	SRP040281	SAMN07418983	Assembled	292	282875	4969087	SAL_UA2763AA_AS
SAL_PA0160AA	0603R7211	Human		2006	Denmark	Typhimurium	PRJEB39546	ERP123079	SAMEA7129668	Assembled	292	264625	4768590	SAL_AB1274AA_AS
SAL_AB8667AA	201707519	Human		2017	France	Typhimurium				Assembled	292	33551	4828668	SAL_UB7839AA_AS
SAL_KA4246AA	RK_I3	Human			Mali	Typhimurium	PRJEB20997	ERP023216	SAMEA4892756	Assembled	290	271400	4954651	SAL_UA1316AA_AS
SAL_ZA0658AA	NC_WHO_S099	Human	Homo sapiens; Human Stool	2012	Lebanon	Typhimurium	PRJNA293224	SRP070120	SAMN12661882	Assembled	290	116612	4735379	SAL_QB0932AA_AS
SAL_ZA7132AA	201908623	Human		2019	France	Typhimurium (predicted)				Assembled	290	121668	4912044	SAL_SB4833AA_AS
SAL_BB4835AA	201910966	Human		2019	France	Typhimurium (predicted)				Assembled	290	172400	4865079	SAL_WB7259AA_AS
SAL_EB3933AA	987700	Human	Homo sapiens; human	2020	United Kingdom	Typhimurium	PRJNA248792	SRP042645	SAMN16213263	Assembled	289	191610	4766030	SAL_KC1945AA_AS
SAL_FB1332AA	YA00209128	Human	Blood culture	2020	South Africa	Typhimurium				Assembled	288	149681	4910537	SAL_LC6312AA_AS
SAL_KA4078AA	MC_07-0916	Human	Human, Faeces	2007	Ireland	Typhimurium	PRJEB34027	ERP116872	SAMEA5867151	Assembled	287	362474	5020911	SAL_DB4780AA_AS
SAL_KA4286AA	RK_I77	Human			Mali	Typhimurium	PRJEB39546	ERP123079	SAMEA7114592	Assembled	287	225887	4865243	SAL_UA1276AA_AS
SAL_XA5951AA	SRR7049815	Human		2018	United States	Typhimurium				Assembled	287	59436	4920736	SAL_NB0425AA_AS
SAL_AB9450AA	201909918	Human		2019	France	Typhimurium (predicted)				Assembled	287	88674	4973064	SAL_VB2316AA_AS
SAL_DA4672AA	H59	Human	Homo sapiens	1996	United Kingdom	Typhimurium	PRJEB2189	ERP000244	SAMEA773555	Assembled	286	178300	4979479	SAL_JA6425AA_AS
SAL_FA6897AA	Sal-630	Human		2011	Taiwan	Typhimurium				Assembled	286	198994	5085782	SAL_LA1161AA_AS
SAL_KA3872AA	P569151/0	Human		2002	England	Typhimurium	PRJEB20997	ERP023216	SAMEA104280692	Assembled	286	188265	4937296	SAL_UA0923AA_AS
SAL_ZA7964AA	201908958	Human		2019	France	Typhimurium (predicted)				Assembled	286	78779	4861501	SAL_SB6796AA_AS
SAL_ZA7057AA	201908486	Human		2019	France	Typhimurium (predicted)				Assembled	285	68474	4833125	SAL_SB4717AA_AS
SAL_KA3893AA	MC_07-0472	Human	Human, Blood	2007	Ireland	Typhimurium	PRJEB34027	ERP116872	SAMEA5867148	Assembled	284	377380	4898790	SAL_DB4762AA_AS
SAL_KA4395AA	JM_07/34	Human	Faeces	2007	Northern Ireland	Typhimurium	PRJEB20997	ERP023216	SAMEA104280888	Assembled	284	316084	4923100	SAL_UA1150AA_AS
SAL_LA4082AA	JM_04/51	Human	Faeces	2004	Northern Ireland	Typhimurium	PRJEB34517	ERP117432	SAMEA5789965	Assembled	284	214325	4973017	SAL_VA5505AA_AS
SAL_KA3995AA	JM_08/15	Human	Faeces	2008	Northern Ireland	Typhimurium	PRJEB20997	ERP023216	SAMEA104280729	Assembled	283	376994	4692046	SAL_UA1565AA_AS
SAL_XA1983AA	201901889	Human		2019	France	Typhimurium (predicted)				Assembled	283	72963	4975178	SAL_MB5133AA_AS
SAL_ZA2838AA	201907167	Human		2019	France	Typhimurium (predicted)				Assembled	283	78581	4874542	SAL_RB1378AA_AS
SAL_AB8579AA	201607727	Human		2016	France	Typhimurium				Assembled	283	67554	4846160	SAL_UB0626AA_AS
SAL_CB8971AA	Z300	Human	Homo sapiens	2001	Tunisia	Typhimurium	PRJNA588446	SRP255125	SAMN13111990	Assembled	283	83203	4832380	SAL_FC4969AA_AS
SAL_EB5696AA	990348	Human	Homo sapiens; human	2020	United Kingdom	Typhimurium -	PRJNA248792	SRP042645	SAMN16260464	Assembled	282	282781	4917379	SAL_KC5755AA_AS
SAL_QA1302AA	465545	Human	Homo sapiens; human	2017	United Kingdom	Typhimurium - Monophasic	PRJNA248792	SRP042645	SAMN09377572	Assembled	281	171881	4959704	SAL_BB2522AA_AS
SAL_FB5075AA	1049287	Human	Homo sapiens; human	2020	United Kingdom	Typhimurium	PRJNA248792	SRP042645	SAMN17106669	Assembled	280	221363	4905226	SAL_MC4350AA_AS
SAL_FB6032AA	1058149	Human	Homo sapiens; human	2020	United Kingdom	Typhimurium -	PRJNA248792	SRP042645	SAMN17198760	Assembled	280	222886	4928247	SAL_MC5679AA_AS
SAL_KA4342AA	JM_04/18	Human	Faeces	2004	Northern Ireland	Typhimurium	PRJEB20997	ERP023216	SAMEA104280833	Assembled	278	257733	4973986	SAL_UA1212AA_AS
SAL_PA0113AA	1108F51955	Human		2011	Denmark	Typhimurium	PRJEB39546	ERP123079	SAMEA7129650	Assembled	278	268605	4976413	SAL_AB1320AA_AS
SAL_ZA4573AA	201907760	Human		2019	France	Typhimurium (predicted)				Assembled	277	58676	4919476	SAL_RB6880AA_AS
SAL_QA4665AA	462054	Human	Homo sapiens; human	2017	United Kingdom	Typhimurium	PRJNA248792	SRP042645	SAMN09431748	Assembled	276	317281	4719140	SAL_BB6638AA_AS
SAL_ZA3605AA	201907341	Human		2019	France	Typhimurium (predicted)				Assembled	276	72774	4992879	SAL_RB4021AA_AS
SAL_FB5955AA	SAL20171178	Human	Homo sapiens; outbreak; patient	2017	South Korea	Typhimurium	PRJNA612098	SRP252575	SAMN14361332	Assembled	276	271384	5016379	SAL_MC5346AA_AS
SAL_KA4230AA	RK_D66	Human	Human		Mali	Typhimurium	PRJEB34027	ERP116872	SAMEA5867062	Assembled	275	377380	4955319	SAL_UA1332AA_AS
SAL_PA0174AA	0604R7251	Human		2006	Denmark	Typhimurium	PRJEB39546	ERP123079	SAMEA7129675	Assembled	275	213992	4979050	SAL_AB1288AA_AS
SAL_RA7272AA	568290	Human	Homo sapiens; human	2018	United Kingdom	Typhimurium - Monophasic	PRJNA248792	SRP042645	SAMN09658881	Assembled	275	281157	4940998	SAL_CB9232AA_AS
SAL_ZA6072AA	201908148	Human		2019	France	Typhimurium (predicted)				Assembled	275	119286	4879546	SAL_SB1462AA_AS
SAL_BB4378AA	201910830	Human		2019	France	Typhimurium (predicted)				Assembled	275	84525	4801386	SAL_WB4409AA_AS
SAL_BB4836AA	201910917	Human		2019	France	Typhimurium (predicted)				Assembled	275	83737	4921071	SAL_WB7260AA_AS
SAL_KA4411AA	01-02361	Human		2001	Germany	Typhimurium monophasic	PRJEB20997	ERP023216	SAMEA104280911	Assembled	274	316045	4914970	SAL_UA1134AA_AS
SAL_KA4478AA	P569155/0	Human	ND	2002	England	Typhimurium	PRJEB20997	ERP023216	SAMEA104280925	Assembled	274	291347	4888625	SAL_TA9953AA_AS
SAL_KA4491AA	MEXSALYUHS03-58A	Human	ND	2003	Mexico	Typhimurium	PRJEB20997	ERP023216	SAMEA104280941	Assembled	274	393903	5076917	SAL_TA9940AA_AS
SAL_SA8552AA	465527	Human	Homo sapiens; human	2017	United Kingdom	Typhimurium - Monophasic	PRJNA248792	SRP042645	SAMN10104963	Assembled	274	119273	4936009	SAL_EB5510AA_AS
SAL_ZA6331AA	808765	Human	Homo sapiens; human	2019	United Kingdom	Salmonella Typhimurium - Monophasic	PRJNA248792	SRP042645	SAMN12924296	Assembled	274	282643	4903864	SAL_SB1840AA_AS
SAL_KA4334AA	JM_04/25	Human	Faeces	2004	Northern Ireland	Typhimurium	PRJEB20997	ERP023216	SAMEA104280825	Assembled	273	225812	4973911	SAL_UA1220AA_AS
SAL_ZA3599AA	201907291	Human		2019	France	Typhimurium (predicted)				Assembled	273	60645	4952104	SAL_RB4015AA_AS
SAL_FB6705AA	PNCS014157	Human	Homo sapiens; stool	2018	Canada	Typhimurium	PRJNA543337	SRP199206	SAMN17085979	Assembled	273	280687	4831842	SAL_MC6592AA_AS
SAL_KA4475AA	MC_07-0449	Human	Faeces	2007	Ireland	Typhimurium	PRJEB20997	ERP023216	SAMEA104280922	Assembled	272	236718	4874514	SAL_DB4887AA_AS
SAL_KA4492AA	P548104/0	Human		2001	England	Typhimurium	PRJEB20997	ERP023216	SAMEA104280943	Assembled	272	167981	4947676	SAL_TA9939AA_AS
SAL_AB9451AA	201909942	Human		2019	France	Typhimurium (predicted)				Assembled	272	107746	4860373	SAL_VB2317AA_AS
SAL_YA7743AA	783111	Human	Homo sapiens; human	2019	United Kingdom	Salmonella Typhimurium	PRJNA248792	SRP042645	SAMN12539752	Assembled	271	225755	4806432	SAL_OB9730AA_AS
SAL_JA4334AA	DT160	Human	human	2004	New Zealand	Typhimurium	PRJEB18077	ERP019995	SAMEA4557607	Assembled	270	271376	4911588	SAL_TA6027AA_AS
SAL_KA0732AA	2015AM-1310	Human	Age: 5-9; stool	2015	United States	Typhimurium (Predicted)	PRJNA230403	SRP040281	SAMN07260950	Assembled	270	538608	4877571	SAL_TA5396AA_AS
SAL_KA4489AA	MEXSALYUHS04-36	Human		2004	Mexico	Typhimurium	PRJEB34027	ERP116872	SAMEA5867052	Assembled	270	393903	5051016	SAL_TA9942AA_AS
SAL_DB0130AA	PL1264	Human	Homo sapiens	2010	Tunisia	Typhimurium	PRJNA588446	SRP255125	SAMN13112069	Assembled	270	72112	4948147	SAL_HC1257AA_AS
SAL_FB2762AA	1037629	Human	Homo sapiens; human	2020	United Kingdom	Typhimurium	PRJNA248792	SRP042645	SAMN16972261	Assembled	270	299870	4733066	SAL_MC0696AA_AS
SAL_KA8733AA	172 st.4	Human	Human	2008	Benin	Typhimurium	PRJEB34027	ERP116872	SAMEA5867090	Assembled	266	259504	4820960	SAL_UA6349AA_AS
SAL_NA2730AA	CFSAN031823	Human	Homo sapiens; feces	2013	Ethiopia	Typhimurium	PRJNA275961	SRP057873	SAMN03577356	Assembled	266	269218	4788743	SAL_XA9840AA_AS
SAL_OA0893AA	PNUSAS032672	Human	Age: 30-39; stool	2017	United States	Typhimurium (Predicted)	PRJNA230403	SRP040281	SAMN08567643	Assembled	266	214801	4895664	SAL_IC0796AA_AS
SAL_XA8616AA	201904159	Human		2019	France	Typhimurium (predicted)				Assembled	266	54765	4752285	SAL_NB6198AA_AS
SAL_XA8629AA	201903916-redeposit	Human		2019	France	Typhimurium (predicted)				Assembled	266	54598	4921519	SAL_NB6211AA_AS
SAL_ZA6675AA	201908503-redeposit	Human		2019	France	Typhimurium (predicted)				Assembled	266	56601	4956483	SAL_SB3034AA_AS
SAL_JA2669AA	PNUSAS011391	Human	Age: 0-4; stool	2016	United States	Typhimurium	PRJNA230403	SRP040281	SAMN06760322	Assembled	265	257843	4850517	SAL_SA0839AA_AS
SAL_KA4474AA	MC_07-0262	Human	Faeces	2007	Ireland	Typhimurium	PRJEB20997	ERP023216	SAMEA104280921	Assembled	265	376886	4888251	SAL_DB4886AA_AS
SAL_YA9346AA	201902547	Human		2019	France	Typhimurium (predicted)				Assembled	265	61456	4832461	SAL_PB6738AA_AS
SAL_EB6132AA	995835	Human	Homo sapiens; human	2020	United Kingdom	Typhimurium -	PRJNA248792	SRP042645	SAMN16360768	Assembled	265	278603	4955556	SAL_KC6817AA_AS
SAL_KA3994AA	AH_00/5714	Human	Faeces	2000	Northern Ireland	Typhimurium	PRJEB20997	ERP023216	SAMEA104280728	Assembled	264	324411	4962786	SAL_UA1566AA_AS
SAL_ZA6070AA	201908228	Human		2019	France	Typhimurium (predicted)				Assembled	264	78116	4899633	SAL_SB1460AA_AS
SAL_KA4316AA	RK_D77(ii)	Human			Mali	Typhimurium	PRJEB20997	ERP023216	SAMEA4892789	Assembled	263	271400	4954902	SAL_UA1238AA_AS
SAL_ZA7969AA	201908833	Human		2019	France	Typhimurium (predicted)				Assembled	263	53093	4786180	SAL_SB6801AA_AS
SAL_GA8872AA	PNUSAS003568	Human	Age: 5-9; stool	2016	United States	Typhimurium	PRJNA230403	SRP040281	SAMN05712948	Assembled	262	257815	4846906	SAL_MA7477AA_AS
SAL_KA4300AA	RK_D73	Human			Mali	Typhimurium	PRJEB20997	ERP023216	SAMEA4892780	Assembled	262	271400	4956261	SAL_UA1262AA_AS
SAL_KA4413AA	08-04412	Human	ND	2008	Germany	Typhimurium monophasic	PRJEB20997	ERP023216	SAMEA104280915	Assembled	262	282875	4931887	SAL_UA1132AA_AS
SAL_AB8449AA	832119	Human	Homo sapiens; human	2019	United Kingdom	Typhimurium	PRJNA248792	SRP042645	SAMN13226732	Assembled	262	225738	4962070	SAL_UB0317AA_AS
SAL_EB3782AA	987210	Human	Homo sapiens; human	2020	United Kingdom	Typhimurium -	PRJNA248792	SRP042645	SAMN16170485	Assembled	262	267563	4944660	SAL_KC0768AA_AS
SAL_BB3990AA	201910749	Human		2019	France	Typhimurium (predicted)				Assembled	261	60037	4873509	SAL_WB3053AA_AS
SAL_DB0133AA	B3215	Human	Homo sapiens	2013	Tunisia	Typhimurium	PRJNA588446	SRP255125	SAMN13112063	Assembled	261	97589	4950162	SAL_HC1254AA_AS
SAL_EB3970AA	988236	Human	Homo sapiens; human	2020	United Kingdom	Typhimurium	PRJNA248792	SRP042645	SAMN16221657	Assembled	261	259729	4819587	SAL_KC2024AA_AS
SAL_ZA2849AA	201907077	Human	3 yrs old.	2019	France	Typhimurium (predicted)				Assembled	260	214785	4891402	SAL_RB1389AA_AS
SAL_KA4473AA	MC_06-0024	Human	Faeces	2006	Ireland	Typhimurium	PRJEB20997	ERP023216	SAMEA104280920	Assembled	259	377907	4921578	SAL_DB4885AA_AS
SAL_XA8624AA	201904028	Human		2019	France	Typhimurium (predicted)				Assembled	259	92429	4908733	SAL_NB6206AA_AS
SAL_XA8625AA	201904027	Human		2019	France	Typhimurium (predicted)				Assembled	259	92692	4842479	SAL_NB6207AA_AS
SAL_ZA6071AA	201908226	Human		2019	France	Typhimurium (predicted)				Assembled	259	88622	4975224	SAL_SB1461AA_AS
SAL_KA4477AA	JM_05/56	Human	Faeces	2005	Northern Ireland	Typhimurium	PRJEB20997	ERP023216	SAMEA104280924	Assembled	258	176008	4810458	SAL_TA9954AA_AS
SAL_KA4484AA	MEXSALMIHS05-11A	Human	ND	2005	Mexico	Typhimurium	PRJEB20997	ERP023216	SAMEA104280932	Assembled	258	376801	5205963	SAL_TA9947AA_AS
SAL_YA5780AA	777295	Human	Homo sapiens; human	2019	United Kingdom	Salmonella Typhimurium - Monophasic	PRJNA248792	SRP042645	SAMN12365286	Assembled	258	278379	4902845	SAL_OB4915AA_AS
SAL_LA0703AA	STM 65-62	Human	Stool	1962	Belgium	Typhimurium				Assembled	257	324474	4832524	SAL_UA8317AA_AS
SAL_AB2209AA	201909427	Human		2019	France	Typhimurium (predicted)				Assembled	257	83781	4956550	SAL_TB6307AA_AS
SAL_AB8576AA	201606707	Human		2016	France	Typhimurium				Assembled	257	41748	4772921	SAL_UB0473AA_AS
SAL_TA5939AA	625779	Human	Homo sapiens; human	2018	United Kingdom	Typhimurium	PRJNA248792	SRP042645	SAMN10343571	Assembled	256	250073	4713845	SAL_FB4807AA_AS
SAL_AB8433AA	201909645	Human		2019	France	Typhimurium (predicted)				Assembled	256	117956	4976063	SAL_TB9003AA_AS
SAL_FB0943AA	1020388	Human	Homo sapiens; human	2020	United Kingdom	Typhimurium	PRJNA248792	SRP042645	SAMN16785922	Assembled	256	198799	4764873	SAL_LC5658AA_AS
SAL_LA0579AA	STM 215-65	Human		1965	Turkey	Typhimurium				Assembled	255	376609	4894241	SAL_UA8191AA_AS
SAL_AB1438AA	201909405	Human		2019	France	Typhimurium (predicted)				Assembled	255	78896	4852302	SAL_TB3235AA_AS
SAL_AB9519AA	201909977	Human		2019	France	Typhimurium (predicted)				Assembled	255	54861	4863750	SAL_VB2397AA_AS
SAL_EB3742AA	986331	Human	Homo sapiens; human	2020	United Kingdom	Typhimurium	PRJNA248792	SRP042645	SAMN16170483	Assembled	255	225831	4854921	SAL_KC0808AA_AS
SAL_JA4384AA	DT160	Human	human	2006	New Zealand	Typhimurium	PRJEB18077	ERP019995	SAMEA4557557	Assembled	254	271376	4912273	SAL_TA5978AA_AS
SAL_XA5974AA	SRR7703140	Human		2018	United States	Typhimurium				Assembled	254	332547	4926025	SAL_NB0448AA_AS
SAL_EA8184AA	STM 18-55	Human		1955	France	Typhimurium				Assembled	253	222679	5058112	SAL_KA1709AA_AS
SAL_LA4089AA	AH_00/5717	Human	Human	2000	Northern Ireland	Typhimurium	PRJEB34517	ERP117432	SAMEA5789970	Assembled	253	250999	4927652	SAL_VA5512AA_AS
SAL_ZA3601AA	201907353	Human		2019	France	Typhimurium (predicted)				Assembled	253	78901	4949216	SAL_RB4017AA_AS
SAL_BB6339AA	201911051	Human		2019	France	Typhimurium (predicted)				Assembled	253	74705	4968746	SAL_WB9245AA_AS
SAL_EB2879AA	YA00210806	Human	Blood culture	2020	South Africa	Typhimurium				Assembled	253	377380	4892780	SAL_JC8506AA_AS
SAL_GA8192AA	PNUSAS003528	Human	Age: 5-9; stool	2016	United States	Typhimurium	PRJNA230403	SRP040281	SAMN05595789	Assembled	252	265489	4874874	SAL_MA6604AA_AS
SAL_PA0117AA	0601R7158	Human		2006	Denmark	Typhimurium	PRJEB39546	ERP123079	SAMEA7129771	Assembled	252	376782	4932617	SAL_AB1324AA_AS
SAL_XA5967AA	SRR7514546	Human		2018	United States	Typhimurium				Assembled	252	257645	4951895	SAL_NB0441AA_AS
SAL_ZA3025AA	AUSMDU00020729	Human	Homo sapiens	2010	Australia	Typhimurium	PRJNA319593	SRP074391	SAMN12769797	Assembled	252	248538	4893659	SAL_RB1642AA_AS
SAL_ZA5994AA	812114	Human	Homo sapiens; human	2019	United Kingdom	Salmonella Typhimurium	PRJNA248792	SRP042645	SAMN12910900	Assembled	252	283327	4735872	SAL_SB0860AA_AS
SAL_ZA7965AA	201908810	Human		2019	France	Typhimurium (predicted)				Assembled	252	88090	5036659	SAL_SB6797AA_AS
SAL_ZA7967AA	201908836	Human		2019	France	Typhimurium (predicted)				Assembled	252	88702	4961425	SAL_SB6800AA_AS
SAL_ZA2735AA	201906908	Human		2019	France	Typhimurium (predicted)				Assembled	251	77846	4952064	SAL_RB0984AA_AS
SAL_ZA3073AA	AUSMDU00020684	Human	Homo sapiens	2003	Australia	Typhimurium	PRJNA319593	SRP074391	SAMN12769752	Assembled	251	225812	4903147	SAL_RB1593AA_AS
SAL_EB7695AA	1001229	Human	Homo sapiens; human	2020	United Kingdom	Typhimurium	PRJNA248792	SRP042645	SAMN16432184	Assembled	251	358787	4719242	SAL_KC8937AA_AS
SAL_EA8448AA	STM 65-60	Human		1960	Tunisia	Typhimurium				Assembled	250	172367	4870235	SAL_KA1954AA_AS
SAL_WA7557AA	730957	Human	Homo sapiens; human	2019	United Kingdom	Salmonella Typhimurium	PRJNA248792	SRP042645	SAMN11553535	Assembled	250	270712	4972925	SAL_LB7978AA_AS
SAL_YA7404AA	783083	Human	Homo sapiens; human	2019	United Kingdom	Salmonella Typhimurium - Monophasic	PRJNA248792	SRP042645	SAMN12509241	Assembled	250	268202	4896272	SAL_OB8624AA_AS
SAL_ZA6082AA	201908132	Human		2019	France	Typhimurium (predicted)				Assembled	250	75438	4845135	SAL_SB1472AA_AS
SAL_ZA6084AA	201908141	Human		2019	France	Typhimurium (predicted)				Assembled	250	91314	4717665	SAL_SB1474AA_AS
SAL_AB0036AA	816252	Human	Homo sapiens; human	2019	United Kingdom	Typhimurium	PRJNA248792	SRP042645	SAMN12995419	Assembled	249	222729	5009558	SAL_SB7112AA_AS
SAL_BB9066AA	SMG-20-101	Human		2020	United Kingdom	Typhimurium				Assembled	249	377391	4928934	SAL_YB4468AA_AS
SAL_FB4968AA	1049280	Human	Homo sapiens; human	2020	United Kingdom	Typhimurium	PRJNA248792	SRP042645	SAMN17117805	Assembled	249	172395	4817240	SAL_MC4457AA_AS
SAL_JA3248AA	PNUSAS011098	Human	Age: 0-4; stool	2016	United States	Typhimurium (Predicted)	PRJNA230403	SRP040281	SAMN06827103	Assembled	248	222798	4821751	SAL_SA1751AA_AS
SAL_CB2995AA	886631	Human	Homo sapiens; human	2020	United Kingdom	Typhimurium	PRJNA248792	SRP042645	SAMN14127885	Assembled	248	229924	4920574	SAL_BC0988AA_AS
SAL_EA8196AA	STM 40-62	Human		1962	Senegal	Typhimurium				Assembled	247	204639	4865365	SAL_KA1720AA_AS
SAL_EA8433AA	STM 38-56	Human		1956	Tunisia	Typhimurium				Assembled	247	204629	4864362	SAL_KA1939AA_AS
SAL_EB5709AA	990318	Human	Homo sapiens; human	2020	United Kingdom	Typhimurium	PRJNA248792	SRP042645	SAMN16260448	Assembled	247	191686	4772121	SAL_KC5742AA_AS
SAL_BB7633AA	862922	Human	Homo sapiens; human	2019	United Kingdom	Typhimurium	PRJNA248792	SRP042645	SAMN13704663	Assembled	246	223339	4825214	SAL_XB2973AA_AS
SAL_VA4541AA	12-3907	Human	Homo sapiens; human	2012	Belgium	Typhimurium	PRJNA412988	SRP119308	SAMN07734778	Assembled	245	246123	4931738	SAL_JB4357AA_AS
SAL_FB1846AA	PNCS013213	Human	Homo sapiens; stool	2017	Canada	Typhimurium	PRJNA543337	SRP199206	SAMN16674955	Assembled	245	275801	4776043	SAL_LC7218AA_AS
SAL_KA4410AA	MEXSALSOHS04-18	Human	ND	2004	Mexico	Typhimurium	PRJEB20997	ERP023216	SAMEA104280908	Assembled	244	225813	4943344	SAL_UA1135AA_AS
SAL_ZA3552AA	201907240	Human		2019	France	Typhimurium (predicted)				Assembled	244	69313	4798109	SAL_RB3955AA_AS
SAL_ZA3595AA	201907285	Human		2019	France	Typhimurium (predicted)				Assembled	244	79910	4995589	SAL_RB4011AA_AS
SAL_ZA7056AA	201908483	Human		2019	France	Typhimurium (predicted)				Assembled	244	68311	4913375	SAL_SB4716AA_AS
SAL_BB2895AA	839230	Human	Homo sapiens; human	2019	United Kingdom	Typhimurium -	PRJNA248792	SRP042645	SAMN13332212	Assembled	244	282662	4921462	SAL_VB9716AA_AS
SAL_BB3360AA	201910507	Human		2019	France	Typhimurium (predicted)				Assembled	244	82934	4935590	SAL_WB0463AA_AS
SAL_KA4326AA	JM_04/27	Human	Faeces	2004	Northern Ireland	Typhimurium	PRJEB20997	ERP023216	SAMEA104280817	Assembled	243	257733	4973841	SAL_UA1228AA_AS
SAL_XA6033AA	SRR8054189	Human		2018	United States	Typhimurium				Assembled	243	356481	4964505	SAL_NB0524AA_AS
SAL_ZA3548AA	201907256	Human		2019	France	Typhimurium (predicted)				Assembled	243	80201	4884846	SAL_RB3951AA_AS
SAL_AB8658AA	201704879	Human		2017	France	Typhimurium				Assembled	243	52112	4823794	SAL_UB7830AA_AS
SAL_AB9128AA	201909847	Human		2019	France	Typhimurium (predicted)				Assembled	243	168748	4967694	SAL_VB0567AA_AS
SAL_DB1426AA	941452	Human	Homo sapiens; human	2020	United Kingdom	Typhimurium -	PRJNA248792	SRP042645	SAMN14783420	Assembled	243	223715	5026319	SAL_HC4902AA_AS
SAL_FB5260AA	1053111	Human	Homo sapiens; human	2020	United Kingdom	Typhimurium -	PRJNA248792	SRP042645	SAMN17138850	Assembled	243	259427	4945193	SAL_MC4607AA_AS
SAL_EA8193AA	STM 47-59	Human		1959	Cameroon	Typhimurium				Assembled	242	225145	4823097	SAL_KA1717AA_AS
SAL_KA4472AA	MC_05-0867	Human	Human, Faeces	2005	Ireland	Typhimurium	PRJEB34027	ERP116872	SAMEA5867180	Assembled	242	259319	4892341	SAL_DB4884AA_AS
SAL_WA8716AA	738613	Human	Homo sapiens; human	2019	United Kingdom	Salmonella Typhimurium	PRJNA248792	SRP042645	SAMN11644826	Assembled	242	222879	4936427	SAL_MB0044AA_AS
SAL_ZA7058AA	201908487	Human		2019	France	Typhimurium (predicted)				Assembled	242	90453	4848500	SAL_SB4718AA_AS
SAL_ZA9881AA	815634	Human	Homo sapiens; human	2019	United Kingdom	Typhimurium	PRJNA248792	SRP042645	SAMN13002656	Assembled	242	247400	4765430	SAL_SB7278AA_AS
SAL_ZA3551AA	201907228	Human		2019	France	Typhimurium (predicted)				Assembled	241	76301	4790398	SAL_RB3954AA_AS
SAL_ZA6678AA	201908338-redeposit	Human		2019	France	Typhimurium (predicted)				Assembled	241	86982	4867830	SAL_SB3037AA_AS
SAL_JA4353AA	DT160	Human	human	2005	New Zealand	Typhimurium	PRJEB18077	ERP019995	SAMEA4557588	Assembled	240	351175	4911990	SAL_TA6009AA_AS
SAL_KA4293AA	RK_B3	Human			Mali	Typhimurium	PRJEB39546	ERP123079	SAMEA7114620	Assembled	240	377380	4958180	SAL_UA1269AA_AS
SAL_KA4414AA	MEXSALYUHS00-204	Human	ND	2000	Mexico	Typhimurium	PRJEB20997	ERP023216	SAMEA104280916	Assembled	240	225812	4981758	SAL_UA1131AA_AS
SAL_VA4547AA	12-3792	Human	Homo sapiens; human	2012	Belgium	Typhimurium	PRJNA412988	SRP119308	SAMN07734777	Assembled	240	239491	4924816	SAL_JB4351AA_AS
SAL_YA6768AA	201904295	Human		2019	France	Typhimurium (predicted)				Assembled	240	57703	4876400	SAL_OB6364AA_AS
SAL_ZA3008AA	AUSMDU00020745	Human	Homo sapiens	2012	Australia	Typhimurium	PRJNA319593	SRP074391	SAMN12769813	Assembled	240	249258	4900857	SAL_RB1659AA_AS
SAL_AB1437AA	201909402	Human		2019	France	Typhimurium (predicted)				Assembled	240	84268	4838814	SAL_TB3234AA_AS
SAL_EB5702AA	990310	Human	Homo sapiens; human	2020	United Kingdom	Typhimurium -	PRJNA248792	SRP042645	SAMN16260444	Assembled	240	316045	4969251	SAL_KC5749AA_AS
SAL_PA0179AA	P5517910	Human		2002	England	Typhimurium	PRJEB39546	ERP123079	SAMEA7129678	Assembled	239	376594	4959752	SAL_AB1293AA_AS
SAL_ZA4580AA	201907668	Human		2019	France	Typhimurium (predicted)				Assembled	239	62310	4937827	SAL_RB6876AA_AS
SAL_ZA7966AA	201908811	Human		2019	France	Typhimurium (predicted)				Assembled	239	82686	4862960	SAL_SB6798AA_AS
SAL_AB9521AA	201910060	Human		2019	France	Typhimurium (predicted)				Assembled	239	93944	4784297	SAL_VB2399AA_AS
SAL_EA8195AA	STM 110-60	Human		1960	Tunisia	Typhimurium				Assembled	238	223264	4908335	SAL_KA1719AA_AS
SAL_JA0874AA	FDAARGOS_318	Human	Homo sapiens; stool	2012		Typhimurium Var.5-	PRJNA231221	SRP040661	SAMN06173331	Assembled	238	191611	5015475	SAL_RA9539AA_AS
SAL_KA4277AA	RK_D76	Human			Mali	Typhimurium	PRJEB39546	ERP123079	SAMEA7114590	Assembled	238	271400	4954854	SAL_UA1285AA_AS
SAL_KA4476AA	MC_06-0720	Human	Faeces	2006	Ireland	Typhimurium	PRJEB20997	ERP023216	SAMEA104280923	Assembled	238	282781	4831911	SAL_DB4888AA_AS
SAL_ZA4583AA	201907687	Human		2019	France	Typhimurium (predicted)				Assembled	238	66177	4842323	SAL_RB6805AA_AS
SAL_ZA7972AA	201908910	Human		2019	France	Typhimurium (predicted)				Assembled	238	64835	5013338	SAL_SB6804AA_AS
SAL_CB6680AA	898810	Human	Homo sapiens; human	2020	United Kingdom	Typhimurium	PRJNA248792	SRP042645	SAMN14418817	Assembled	238	251997	4845272	SAL_DC9717AA_AS
SAL_CB7128AA	905424	Human	Homo sapiens; human	2020	United Kingdom	Typhimurium	PRJNA248792	SRP042645	SAMN14444036	Assembled	238	247400	4772993	SAL_EC2485AA_AS
SAL_JA4389AA	DT160	Human	human	2009	New Zealand	Typhimurium	PRJEB18077	ERP019995	SAMEA4557552	Assembled	237	376725	4909146	SAL_TA5973AA_AS
SAL_RA7273AA	465529	Human	Homo sapiens; human	2017	United Kingdom	Typhimurium - Monophasic	PRJNA248792	SRP042645	SAMN09658880	Assembled	237	50133	4915814	SAL_CB9231AA_AS
SAL_VA6345AA	AUSMDU00003723	Human	Homo sapiens; human	2013	Australia	Typhimurium	PRJNA322428	SRP075531	SAMN05162707	Assembled	237	87605	4899902	SAL_JB2495AA_AS
SAL_ZA5697AA	808013	Human	Homo sapiens; human	2019	United Kingdom	Salmonella Typhimurium - Monophasic	PRJNA248792	SRP042645	SAMN12910964	Assembled	237	282662	4983907	SAL_SB0300AA_AS
SAL_BB1206AA	201708320	Human		2017	France	Typhimurium				Assembled	237	62013	5107451	SAL_VB4966AA_AS
SAL_XA8630AA	201903935-redeposit	Human		2019	France	Typhimurium (predicted)				Assembled	236	52413	4851376	SAL_NB6212AA_AS
SAL_BB1131AA	201806674	Human		2018	France	Typhimurium				Assembled	236	77390	5054538	SAL_VB4316AA_AS
SAL_EA8425AA	STM 29-53	Human		1953	France	Typhimurium				Assembled	235	204645	5014725	SAL_KA1931AA_AS
SAL_ZA0236AA	201905981	Human		2019	France	Typhimurium (predicted)				Assembled	235	52965	4879007	SAL_PB9952AA_AS
SAL_ZA6080AA	201908122	Human		2019	France	Typhimurium (predicted)				Assembled	235	81725	5016177	SAL_SB1470AA_AS
SAL_BB3523AA	201910528	Human		2019	France	Typhimurium (predicted)				Assembled	235	185047	4878915	SAL_WB1513AA_AS
SAL_BB3363AA	201910419	Human		2019	France	Typhimurium (predicted)				Assembled	234	192243	4882734	SAL_WB0466AA_AS
SAL_JA4388AA	DT160	Human	human	2004	New Zealand	Typhimurium	PRJEB18077	ERP019995	SAMEA4557553	Assembled	233	271376	4910884	SAL_TA5974AA_AS
SAL_QA9714AA	MOD1_Per91	Human	Homo sapiens; biological fluid or tissue	2012	Peru	Typhimurium	PRJNA378379	SRP151302	SAMN07244635	Assembled	233	280649	5054589	SAL_CB1543AA_AS
SAL_VA6098AA	AUSMDU00003676	Human	Homo sapiens; human	2012	Australia	Typhimurium	PRJNA322428	SRP075531	SAMN05162660	Assembled	233	108433	4903270	SAL_JB2742AA_AS
SAL_XA7632AA	765067	Human	Homo sapiens; human	2019	United Kingdom	Salmonella Typhimurium	PRJNA248792	SRP042645	SAMN12163211	Assembled	233	282423	4921371	SAL_NB4635AA_AS
SAL_XA8615AA	201904100	Human		2019	France	Typhimurium (predicted)				Assembled	233	53166	4935494	SAL_NB6197AA_AS
SAL_ZA0237AA	201905972	Human		2019	France	Typhimurium (predicted)				Assembled	233	65598	4949421	SAL_PB9953AA_AS
SAL_ZA2839AA	201906962	Human		2019	France	Typhimurium (predicted)				Assembled	233	54941	4878344	SAL_RB1379AA_AS
SAL_FB2527AA	1034814	Human	Homo sapiens; human	2020	United Kingdom	Typhimurium	PRJNA248792	SRP042645	SAMN16942840	Assembled	233	376785	4883456	SAL_MC0071AA_AS
SAL_GA7366AA	14S1	Human		2014	China	Typhimurium				Assembled	232	252617	5012539	SAL_MA5050AA_AS
SAL_HA9562AA	PNUSAS005513	Human	Age: 70-79; stool	2016	United States	Typhimurium	PRJNA230403	SRP040281	SAMN06198154	Assembled	232	225812	4846947	SAL_PA8051AA_AS
SAL_ZA6075AA	201908289	Human		2019	France	Typhimurium (predicted)				Assembled	232	82349	4870164	SAL_SB1465AA_AS
SAL_CB2566AA	201606509	Human	Homo sapiens; stools	2016	France	Typhimurium	PRJNA594836	SRP237286	SAMN13531492	Assembled	232	75625	4848623	SAL_AC5450AA_AS
SAL_EB7693AA	1001166	Human	Homo sapiens; human	2020	United Kingdom	Typhimurium -	PRJNA248792	SRP042645	SAMN16432195	Assembled	232	184395	4962693	SAL_KC8939AA_AS
SAL_FB4549AA	YA00194094	Human	Other	2020	South Africa	Typhimurium				Assembled	232	223783	5010070	SAL_MC3599AA_AS
SAL_EA8431AA	STM 14-56	Human		1956	Greece	Typhimurium				Assembled	231	204645	4827212	SAL_KA1937AA_AS
SAL_EA8877AA	PNUSAS001378	Human	Age: 40-49; stool	2015	United States	Typhimurium	PRJNA230403	SRP040281	SAMN04407124	Assembled	231	207706	4826665	SAL_KA2464AA_AS
SAL_HA0728AA	PNUSAS004488	Human	Age: 20-29; stool	2015	United States	Typhimurium (Predicted)	PRJNA230403	SRP040281	SAMN05879177	Assembled	231	521440	4898798	SAL_HC8752AA_AS
SAL_KA3327AA	PNUSAS017269	Human	Age: 5-9; stool	2017	United States	Typhimurium	PRJNA230403	SRP040281	SAMN07327459	Assembled	231	282875	4997198	SAL_TA9036AA_AS
SAL_KA4309AA	RK_D63	Human			Mali	Typhimurium	PRJEB20997	ERP023216	SAMEA4892785	Assembled	231	271400	4955146	SAL_UA1253AA_AS
SAL_WA3304AA	703179	Human	Homo sapiens; human	2019	United Kingdom	Typhimurium - Monophasic	PRJNA248792	SRP042645	SAMN11239265	Assembled	231	279150	5036080	SAL_LB0461AA_AS
SAL_XA6051AA	SRR8303366	Human		2018	United States	Typhimurium				Assembled	231	282781	4836462	SAL_NB0542AA_AS
SAL_ZA7973AA	201908926	Human		2019	France	Typhimurium (predicted)				Assembled	231	87020	4777095	SAL_SB6805AA_AS
SAL_AB1291AA	201909179	Human		2019	France	Typhimurium (predicted)				Assembled	231	165235	4803531	SAL_TB2761AA_AS
SAL_BB3524AA	201910539	Human		2019	France	Typhimurium (predicted)				Assembled	231	126126	4966530	SAL_WB1512AA_AS
SAL_BB3669AA	201910756	Human		2019	France	Typhimurium (predicted)				Assembled	231	72665	4971498	SAL_WB3049AA_AS
SAL_CB7138AA	912265	Human	Homo sapiens; human	2020	United Kingdom	Typhimurium	PRJNA248792	SRP042645	SAMN14444024	Assembled	231	282506	4982990	SAL_EC2475AA_AS
SAL_SA7380AA	601641	Human	Homo sapiens; human	2018	United Kingdom	Typhimurium	PRJNA248792	SRP042645	SAMN10094220	Assembled	230	225623	4966228	SAL_EB3857AA_AS
SAL_ZA2736AA	201906905	Human		2019	France	Typhimurium (predicted)				Assembled	230	74121	4813690	SAL_RB0985AA_AS
SAL_ZA7055AA	201908610	Human		2019	France	Typhimurium (predicted)				Assembled	230	108937	4729480	SAL_SB4715AA_AS
SAL_AB1602AA	201909343	Human		2019	France	Typhimurium (predicted)				Assembled	230	78098	4861473	SAL_TB3588AA_AS
SAL_EA8429AA	STM 12-56	Human		1956	Venezuela	Typhimurium				Assembled	229	265090	4919399	SAL_KA1935AA_AS
SAL_JA4383AA	DT160	Human	human	2006	New Zealand	Typhimurium	PRJEB18077	ERP019995	SAMEA4557558	Assembled	229	376725	4909977	SAL_TA5979AA_AS
SAL_PA0108AA	0505W55135	Human		2005	Denmark	Typhimurium	PRJEB39546	ERP123079	SAMEA7129698	Assembled	229	201422	4851994	SAL_AB1315AA_AS
SAL_UA5727AA	RM13674	Human	gastroenteritis; feces	2009	United States	Typhimurium	PRJNA445323	SRP174064	SAMN08775948	Assembled	229	271390	4903435	SAL_IC0944AA_AS
SAL_VA6335AA	AUSMDU00003732	Human	Homo sapiens; human	2013	Australia	Typhimurium	PRJNA322428	SRP075531	SAMN05162716	Assembled	229	80815	4904103	SAL_JB2505AA_AS
SAL_AB0054AA	816249	Human	Homo sapiens; human	2019	United Kingdom	Salmonella Typhimurium - Monophasic	PRJNA248792	SRP042645	SAMN12995407	Assembled	229	223751	4953564	SAL_SB7094AA_AS
SAL_FB0347AA	YA00193121	Human	Stool	2020	South Africa	Typhimurium				Assembled	229	377101	4835136	SAL_LC4528AA_AS
SAL_VA2022AA	672542	Human	Homo sapiens; human	2019	United Kingdom	Typhimurium	PRJNA248792	SRP042645	SAMN10867450	Assembled	228	204573	4947619	SAL_IB9375AA_AS
SAL_XA2046AA	201902543	Human		2019	France	Typhimurium (predicted)				Assembled	228	184501	4977077	SAL_MB5196AA_AS
SAL_ZA6077AA	201908292	Human		2019	France	Typhimurium (predicted)				Assembled	228	102497	4869306	SAL_SB1467AA_AS
SAL_CA0594AA	A21	Human	blood; Homo sapiens	2002	Mali	Typhimurium	PRJEB2495	ERP000616	SAMEA777981	Assembled	227	77411	4937982	SAL_IA8397AA_AS
SAL_JA4297AA	DT160	Human	human	2011	New Zealand	Typhimurium	PRJEB18077	ERP019995	SAMEA4557644	Assembled	227	376725	4910185	SAL_TA6064AA_AS
SAL_QA3991AA	417360	Human	Homo sapiens; human	2017	United Kingdom	Typhimurium - Monophasic	PRJNA248792	SRP042645	SAMN09427368	Assembled	227	464336	4953298	SAL_BB5809AA_AS
SAL_CB9911AA	937233	Human	Homo sapiens; human	2020	United Kingdom	Typhimurium	PRJNA248792	SRP042645	SAMN14681297	Assembled	227	270739	4897473	SAL_HC1477AA_AS
SAL_EB3978AA	988285	Human	Homo sapiens; human	2020	United Kingdom	Typhimurium	PRJNA248792	SRP042645	SAMN16221650	Assembled	227	219567	4790524	SAL_KC2016AA_AS
SAL_EB5711AA	990351	Human	Homo sapiens; human	2020	United Kingdom	Typhimurium	PRJNA248792	SRP042645	SAMN16260447	Assembled	227	261690	4856684	SAL_KC5740AA_AS
SAL_CA0590AA	A20	Human	blood; Homo sapiens	2002	Mali	Typhimurium	PRJEB2495	ERP000616	SAMEA777978	Assembled	226	45051	4937170	SAL_IA8394AA_AS
SAL_GA9251AA	PNUSAS003647	Human	Homo sapiens; Age: 20-29; stool	2016	United States	Typhimurium	PRJNA230403	SRP040281	SAMN05763126	Assembled	226	271390	4847482	SAL_MA7803AA_AS
SAL_HA8196AA	S/20161492	Human		2016	United Kingdom	Typhimurium				Assembled	226	271389	4918844	SAL_PA6202AA_AS
SAL_YA3050AA	201904639	Human		2019	France	Typhimurium (predicted)				Assembled	226	53147	5004461	SAL_OB1914AA_AS
SAL_ZA0656AA	NC_WHO_S100	Human	Homo sapiens; Human Stool	2012	Lebanon	Typhimurium	PRJNA293224	SRP070120	SAMN12661898	Assembled	226	223783	4959497	SAL_QB0934AA_AS
SAL_ZA3604AA	201907390	Human		2019	France	Typhimurium (predicted)				Assembled	226	68213	4847082	SAL_RB4020AA_AS
SAL_BB6338AA	201911100	Human		2019	France	Typhimurium (predicted)				Assembled	226	151001	4812134	SAL_WB9244AA_AS
SAL_GA8196AA	PNUSAS003522	Human	Age: 60-69; urine	2016	United States	Typhimurium (Predicted)	PRJNA230403	SRP040281	SAMN05595783	Assembled	225	252625	4873817	SAL_MA6600AA_AS
SAL_PA0134AA	0607R7344	Human		2006	Denmark	Typhimurium	PRJEB39546	ERP123079	SAMEA7129654	Assembled	225	225883	4909660	SAL_AB1248AA_AS
SAL_XA5178AA	758712	Human	Homo sapiens; human	2019	United Kingdom	Salmonella Typhimurium	PRJNA248792	SRP042645	SAMN12070416	Assembled	225	228159	4820441	SAL_MB9455AA_AS
SAL_YA7220AA	201905087-redeposit	Human		2019	France	Typhimurium (predicted)				Assembled	225	74324	4806771	SAL_OB7570AA_AS
SAL_ZA2843AA	201907040	Human		2019	France	Typhimurium (predicted)				Assembled	225	88014	4897087	SAL_RB1383AA_AS
SAL_AB0049AA	814952	Human	Homo sapiens; human	2019	United Kingdom	Typhimurium	PRJNA248792	SRP042645	SAMN12995418	Assembled	225	266851	5006724	SAL_SB7099AA_AS
SAL_AB1292AA	201909196	Human		2019	France	Typhimurium (predicted)				Assembled	225	139705	4867028	SAL_TB2760AA_AS
SAL_AB8945AA	834189	Human	Homo sapiens; human	2019	United Kingdom	Typhimurium	PRJNA248792	SRP042645	SAMN13245168	Assembled	225	204574	4970013	SAL_VB0162AA_AS
SAL_BB0793AA	PNUSAS046456	Human	Age: 10-19; stool	2018	United States	Typhimurium	PRJNA230403	SRP040281	SAMN09681731	Assembled	225	271390	4900947	SAL_VB2740AA_AS
SAL_EA8436AA	STM 50-56	Human	Pus	1956	Senegal	Typhimurium				Assembled	224	225875	4824434	SAL_KA1942AA_AS
SAL_WA5285AA	201901934	Human		2019	France	Typhimurium				Assembled	224	84305	4922785	SAL_LB3143AA_AS
SAL_ZA2845AA	201907024	Human		2019	France	Typhimurium (predicted)				Assembled	224	76611	4931155	SAL_RB1385AA_AS
SAL_ZA3001AA	AUSMDU00020752	Human	Homo sapiens	2012	Australia	Typhimurium	PRJNA319593	SRP074391	SAMN12769820	Assembled	224	171592	4900226	SAL_RB1666AA_AS
SAL_BB7577AA	862921	Human	Homo sapiens; human	2019	United Kingdom	Typhimurium	PRJNA248792	SRP042645	SAMN13704723	Assembled	224	270515	4897372	SAL_XB3029AA_AS
SAL_DB3355AA	PNCS014951	Human	Homo sapiens; stool	2009	Canada	Typhimurium	PRJNA543337	SRP199206	SAMN14219789	Assembled	224	282781	4817605	SAL_HC8101AA_AS
SAL_EB8509AA	1008734	Human	Homo sapiens; human	2020	United Kingdom	Typhimurium	PRJNA248792	SRP042645	SAMN16533420	Assembled	224	214138	4765710	SAL_LC0691AA_AS
SAL_FB2532AA	1034825	Human	Homo sapiens; human	2020	United Kingdom	Typhimurium	PRJNA248792	SRP042645	SAMN16942842	Assembled	224	213983	4937541	SAL_MC0066AA_AS
SAL_EA8432AA	STM 27-56	Human		1956	Turkey	Typhimurium				Assembled	223	376777	4969914	SAL_KA1938AA_AS
SAL_VA4537AA	12-3663	Human	Homo sapiens; human	2012	Belgium	Typhimurium	PRJNA412988	SRP119308	SAMN07734782	Assembled	223	283481	4915851	SAL_JB4361AA_AS
SAL_XA1982AA	201901929	Human		2019	France	Typhimurium (predicted)				Assembled	223	164933	4933618	SAL_MB5132AA_AS
SAL_YA3515AA	773742	Human	Homo sapiens; human	2019	United Kingdom	Salmonella Typhimurium	PRJNA248792	SRP042645	SAMN12324864	Assembled	223	222844	4806056	SAL_OB2897AA_AS
SAL_ZA2332AA	800586	Human	Homo sapiens; human	2019	United Kingdom	Salmonella Typhimurium - Monophasic	PRJNA248792	SRP042645	SAMN12724401	Assembled	223	272389	4899924	SAL_QB8027AA_AS
SAL_ZA6670AA	201908369-redeposit	Human		2019	France	Typhimurium (predicted)				Assembled	223	71919	4999944	SAL_SB3029AA_AS
SAL_ZA7958AA	201908956	Human		2019	France	Typhimurium (predicted)				Assembled	223	83180	4834611	SAL_SB6790AA_AS
SAL_ZA7971AA	201908842	Human		2019	France	Typhimurium (predicted)				Assembled	223	54723	4828860	SAL_SB6803AA_AS
SAL_BB2076AA	201910186	Human		2019	France	Typhimurium (predicted)				Assembled	223	109471	4938535	SAL_VB6661AA_AS
SAL_EB3775AA	986310	Human	Homo sapiens; human	2020	United Kingdom	Typhimurium	PRJNA248792	SRP042645	SAMN16170454	Assembled	223	248692	4770383	SAL_KC0775AA_AS
SAL_EB7504AA	997057	Human	Homo sapiens; human	2020	United Kingdom	Typhimurium	PRJNA248792	SRP042645	SAMN16411115	Assembled	223	207625	4870681	SAL_KC8344AA_AS
SAL_EB8516AA	1008784	Human	Homo sapiens; human	2020	United Kingdom	Typhimurium -	PRJNA248792	SRP042645	SAMN16533396	Assembled	223	315492	5138221	SAL_LC0684AA_AS
SAL_EA8445AA	STM 53-59	Human	Urine	1959	Madagascar	Typhimurium				Assembled	222	182549	4953440	SAL_KA1951AA_AS
SAL_KA4408AA	02-04189	Human		2002	Germany	Typhimurium monophasic	PRJEB20997	ERP023216	SAMEA104280904	Assembled	222	316045	4981988	SAL_UA1137AA_AS
SAL_PA0154AA	0602R7179	Human		2006	Denmark	Typhimurium	PRJEB39546	ERP123079	SAMEA7129665	Assembled	222	271381	4900926	SAL_AB1268AA_AS
SAL_VA6332AA	AUSMDU00003735	Human	Homo sapiens; human	2013	Australia	Typhimurium	PRJNA322428	SRP075531	SAMN05162719	Assembled	222	84416	4908464	SAL_JB2508AA_AS
SAL_XA5935AA	SRR6766635	Human		2018	United States	Typhimurium				Assembled	222	376793	4853007	SAL_NB0409AA_AS
SAL_ZA7957AA	201908941	Human		2019	France	Typhimurium (predicted)				Assembled	222	104611	4894688	SAL_SB6789AA_AS
SAL_EB2429AA	981122	Human	Homo sapiens; human	2020	United Kingdom	Typhimurium	PRJNA248792	SRP042645	SAMN16063822	Assembled	222	351008	4715716	SAL_JC6894AA_AS
SAL_EB3939AA	987717	Human	Homo sapiens; human	2020	United Kingdom	Typhimurium	PRJNA248792	SRP042645	SAMN16213258	Assembled	222	222828	4808912	SAL_KC1939AA_AS
SAL_EB6128AA	995789	Human	Homo sapiens; human	2020	United Kingdom	Typhimurium	PRJNA248792	SRP042645	SAMN16360769	Assembled	222	225949	4979182	SAL_KC6821AA_AS
SAL_IA6533AA	PNUSAS008736	Human	Homo sapiens; Age: 5-9	2016	United States	Typhimurium (Predicted)	PRJNA230403	SRP040281	SAMN06333716	Assembled	221	223424	4878594	SAL_QA6435AA_AS
SAL_ZA0482AA	201906069	Human		2019	France	Typhimurium (predicted)				Assembled	221	60308	4846804	SAL_QB0637AA_AS
SAL_ZA3071AA	AUSMDU00020686	Human	Homo sapiens	2003	Australia	Typhimurium	PRJNA319593	SRP074391	SAMN12769754	Assembled	221	376725	4766531	SAL_RB1595AA_AS
SAL_ZA5028AA	201907954	Human		2019	France	Typhimurium (predicted)				Assembled	221	55953	4889920	SAL_RB8231AA_AS
SAL_BB6929AA	201911280	Human		2019	France	Typhimurium (predicted)				Assembled	221	91362	4802882	SAL_XB1869AA_AS
SAL_FB2423AA	1032313	Human	Homo sapiens; human	2020	United Kingdom	Typhimurium	PRJNA248792	SRP042645	SAMN16930365	Assembled	221	228663	4829408	SAL_LC9503AA_AS
SAL_KA2313AA	PNUSAS017274	Human	Age: 60-69; stool	2017	United States	Typhimurium (Predicted)	PRJNA230403	SRP040281	SAMN07327464	Assembled	220	275802	4829139	SAL_TA8439AA_AS
SAL_KA4479AA	P551620/0	Human	ND	2001	England	Typhimurium	PRJEB20997	ERP023216	SAMEA104280926	Assembled	220	376595	4957355	SAL_TA9952AA_AS
SAL_ZA7963AA	201908972	Human		2019	France	Typhimurium (predicted)				Assembled	220	152886	4929071	SAL_SB6795AA_AS
SAL_AB8670AA	201708047	Human		2017	France	Typhimurium				Assembled	220	54422	5099020	SAL_UB7842AA_AS
SAL_CB2056AA	873394	Human	Homo sapiens; human	2020	United Kingdom	Typhimurium -	PRJNA248792	SRP042645	SAMN13884587	Assembled	220	275867	4966091	SAL_AC5876AA_AS
SAL_VA5645AA	L1850	Human	Homo sapiens; Faecal Sample	2005	Australia	Typhimurium	PRJNA355598	SRP094798	SAMN06090725	Assembled	219	291920	4977312	SAL_LB0140AA_AS
SAL_AB1604AA	201909352	Human		2019	France	Typhimurium (predicted)				Assembled	219	376886	4877842	SAL_TB3590AA_AS
SAL_AB8659AA	201705771	Human		2017	France	Typhimurium				Assembled	219	68453	4967300	SAL_UB7831AA_AS
SAL_BB2074AA	201910209	Human		2019	France	Typhimurium (predicted)				Assembled	219	70737	4958309	SAL_VB6659AA_AS
SAL_EB6111AA	995426	Human	Homo sapiens; human	2020	United Kingdom	Typhimurium	PRJNA248792	SRP042645	SAMN16354378	Assembled	219	208020	4765372	SAL_KC6738AA_AS
SAL_VA8128AA	686648	Human	Homo sapiens; human	2019	United Kingdom	Typhimurium	PRJNA248792	SRP042645	SAMN11025707	Assembled	218	222410	4922743	SAL_JB8955AA_AS
SAL_XA6050AA	SRR8215994	Human		2018	United States	Typhimurium				Assembled	218	271382	4910891	SAL_NB0541AA_AS
SAL_YA7142AA	201905042	Human		2019	France	Typhimurium (predicted)				Assembled	218	88078	4845010	SAL_OB7498AA_AS
SAL_ZA2280AA	800648	Human	Homo sapiens; human	2019	United Kingdom	Salmonella Typhimurium	PRJNA248792	SRP042645	SAMN12724469	Assembled	218	214002	5067164	SAL_QB6809AA_AS
SAL_DB0843AA	941436	Human	Homo sapiens; human	2020	United Kingdom	Typhimurium	PRJNA248792	SRP042645	SAMN14772557	Assembled	218	222609	4973094	SAL_HC4172AA_AS
SAL_DB8194AA	YA00207681	Human	Blood culture	2020	South Africa	Typhimurium	PRJEB39988	ERP123572	SAMEA7176711	Assembled	218	222884	4872874	SAL_IC6779AA_AS
SAL_FB1422AA	YA00211595	Human	Stool	2020	South Africa	Typhimurium				Assembled	218	381813	4778231	SAL_LC6482AA_AS
SAL_PA0721AA	RM14082	Human	Clinical	2010	United States	Typhimurium				Assembled	217	341636	4906184	SAL_FB5188AA_AS
SAL_ZA3322AA	804348	Human	Homo sapiens; human	2019	United Kingdom	Salmonella Typhimurium - Monophasic	PRJNA248792	SRP042645	SAMN12776412	Assembled	217	270972	4943089	SAL_RB2641AA_AS
SAL_BB3935AA	846482	Human	Homo sapiens; human	2019	United Kingdom	Typhimurium	PRJNA248792	SRP042645	SAMN13474434	Assembled	217	185731	5067970	SAL_WB3123AA_AS
SAL_FB1704AA	1027253	Human	Homo sapiens; human	2020	United Kingdom	Typhimurium	PRJNA248792	SRP042645	SAMN16828837	Assembled	217	254728	4967666	SAL_LC6858AA_AS
SAL_IA6549AA	PNUSAS008718	Human	Homo sapiens; Age: 20-29; stool		United States	Typhimurium (Predicted)	PRJNA230403	SRP040281	SAMN06333698	Assembled	216	278603	5040710	SAL_QA6419AA_AS
SAL_JA4348AA	DT160	Human	human	2008	New Zealand	Typhimurium	PRJEB18077	ERP019995	SAMEA4557593	Assembled	216	376725	4911975	SAL_TA6014AA_AS
SAL_JA4356AA	DT160	Human	human	2003	New Zealand	Typhimurium	PRJEB18077	ERP019995	SAMEA4557585	Assembled	216	271376	4911458	SAL_TA6006AA_AS
SAL_YA7468AA	781816	Human	Homo sapiens; human	2019	United Kingdom	Typhimurium	PRJNA248792	SRP042645	SAMN12509230	Assembled	216	358732	4691661	SAL_OB8559AA_AS
SAL_AB2042AA	831262	Human	Homo sapiens; human	2019	United Kingdom	Typhimurium	PRJNA248792	SRP042645	SAMN13182032	Assembled	216	229928	4923850	SAL_TB5663AA_AS
SAL_AB8661AA	201706560	Human		2017	France	Typhimurium				Assembled	216	164614	4991303	SAL_UB7833AA_AS
SAL_AB8676AA	201708926	Human		2017	France	Typhimurium				Assembled	216	178494	4871327	SAL_UB7923AA_AS
SAL_BB3525AA	201910568	Human		2019	France	Typhimurium (predicted)				Assembled	216	126150	4884663	SAL_WB1514AA_AS
SAL_BB6935AA	201911203	Human		2019	France	Typhimurium (predicted)				Assembled	216	89380	4917546	SAL_XB1875AA_AS
SAL_FB2430AA	1032331	Human	Homo sapiens; human	2020	United Kingdom	Typhimurium	PRJNA248792	SRP042645	SAMN16930339	Assembled	216	222871	4887791	SAL_LC9496AA_AS
SAL_IA4609AA	PNUSAS005247	Human	Age: 5-9; stool	2016	United States	Typhimurium (Predicted)	PRJNA230403	SRP040281	SAMN06049083	Assembled	215	257918	4913834	SAL_QA3988AA_AS
SAL_UA5343AA	595628	Human	Homo sapiens; human	2018	United Kingdom	Typhimurium - Monophasic	PRJNA248792	SRP042645	SAMN10599826	Assembled	215	315489	4887137	SAL_HB5300AA_AS
SAL_YA3329AA	Salmonella-Typhimurium-H-35	Human	Homo sapiens; Human	2017	India	Typhimurium	PRJEB33587	ERP116393	SAMEA5799204	Assembled	215	210843	4928239	SAL_OB3086AA_AS
SAL_ZA2981AA	AUSMDU00020773	Human	Homo sapiens	2015	Australia	Typhimurium	PRJNA319593	SRP074391	SAMN12769841	Assembled	215	271375	4900603	SAL_RB1800AA_AS
SAL_ZA5268AA	201908059	Human		2019	France	Typhimurium (predicted)				Assembled	215	75559	4976459	SAL_RB9453AA_AS
SAL_AB1289AA	201909130	Human		2019	France	Typhimurium (predicted)				Assembled	215	123895	4964748	SAL_TB2757AA_AS
SAL_AB1635AA	828217	Human	Homo sapiens; human	2019	United Kingdom	Typhimurium	PRJNA248792	SRP042645	SAMN13154250	Assembled	215	270739	4864099	SAL_TB3794AA_AS
SAL_EB2461AA	981834	Human	Homo sapiens; human	2020	United Kingdom	Typhimurium	PRJNA248792	SRP042645	SAMN16068346	Assembled	215	345215	4761978	SAL_JC7289AA_AS
SAL_FB2422AA	1032310	Human	Homo sapiens; human	2020	United Kingdom	Typhimurium	PRJNA248792	SRP042645	SAMN16930364	Assembled	215	287215	4829944	SAL_LC9504AA_AS
SAL_QA7741AA	548570	Human	Homo sapiens; human	2018	United Kingdom	Typhimurium	PRJNA248792	SRP042645	SAMN09475930	Assembled	214	321980	4937022	SAL_BB9510AA_AS
SAL_SA4677AA	579930	Human	Homo sapiens; human	2018	United Kingdom	Typhimurium - Monophasic	PRJNA248792	SRP042645	SAMN10058816	Assembled	214	267314	4950140	SAL_EB0416AA_AS
SAL_VA6349AA	AUSMDU00003720	Human	Homo sapiens; human	2013	Australia	Typhimurium	PRJNA322428	SRP075531	SAMN05162704	Assembled	214	170593	4907008	SAL_JB2491AA_AS
SAL_YA8097AA	787585	Human	Homo sapiens; human	2019	United Kingdom	Typhimurium	PRJNA248792	SRP042645	SAMN12567724	Assembled	214	270760	4877178	SAL_PB2375AA_AS
SAL_ZA0238AA	201906000	Human		2019	France	Typhimurium (predicted)				Assembled	214	84743	4958651	SAL_QB0029AA_AS
SAL_ZA2740AA	201906939	Human		2019	France	Typhimurium (predicted)				Assembled	214	61652	4912713	SAL_RB0989AA_AS
SAL_ZA2990AA	AUSMDU00020765	Human	Homo sapiens	2015	Australia	Typhimurium	PRJNA319593	SRP074391	SAMN12769833	Assembled	214	171104	4901699	SAL_RB1677AA_AS
SAL_ZA3024AA	AUSMDU00020730	Human	Homo sapiens	2010	Australia	Typhimurium	PRJNA319593	SRP074391	SAMN12769798	Assembled	214	208251	4899776	SAL_RB1643AA_AS
SAL_ZA3146AA	AUSMDU00020764	Human	Homo sapiens	2015	Australia	Typhimurium	PRJNA319593	SRP074391	SAMN12769832	Assembled	214	263682	4901043	SAL_RB2436AA_AS
SAL_ZA4160AA	201907643	Human		2019	France	Typhimurium (predicted)				Assembled	214	53190	4862844	SAL_RB5563AA_AS
SAL_ZA8142AA	820098	Human	Homo sapiens; human	2019	United Kingdom	Typhimurium	PRJNA248792	SRP042645	SAMN13041965	Assembled	214	169167	4887961	SAL_SB9012AA_AS
SAL_AB0932AA	825121	Human	Homo sapiens; human	2019	United Kingdom	Typhimurium	PRJNA248792	SRP042645	SAMN13105059	Assembled	214	276806	5038015	SAL_TB1739AA_AS
SAL_BB3522AA	201910557	Human		2019	France	Typhimurium (predicted)				Assembled	214	99199	4870925	SAL_WB1511AA_AS
SAL_DB3236AA	PNCS015029	Human	Homo sapiens; stool	2010	Canada	Typhimurium	PRJNA543337	SRP199206	SAMN14219877	Assembled	214	223067	5155446	SAL_HC8222AA_AS
SAL_EB3936AA	987695	Human	Homo sapiens; human	2020	United Kingdom	Typhimurium	PRJNA248792	SRP042645	SAMN16213257	Assembled	214	225751	4858593	SAL_KC1942AA_AS
SAL_EB6615AA	855522	Human	Homo sapiens; human	2019	United Kingdom	Typhimurium	PRJNA248792	SRP042645	SAMN16364161	Assembled	214	358705	4740337	SAL_KC7176AA_AS
SAL_FB2069AA	1030418	Human	Homo sapiens; human	2020	United Kingdom	Typhimurium -	PRJNA248792	SRP042645	SAMN16886591	Assembled	214	282781	4987019	SAL_LC9072AA_AS
SAL_XA8619AA	201904141	Human		2019	France	Typhimurium (predicted)				Assembled	213	53782	4832000	SAL_NB6201AA_AS
SAL_ZA2836AA	201907164	Human		2019	France	Typhimurium (predicted)				Assembled	213	66636	4863958	SAL_RB1376AA_AS
SAL_FB4550AA	YA00194114	Human	Stool	2020	South Africa	Typhimurium				Assembled	213	197100	4839448	SAL_MC3600AA_AS
SAL_CA0596AA	P30	Human	blood; Homo sapiens	2005	Mali	Typhimurium	PRJEB2495	ERP000616	SAMEA777980	Assembled	212	66665	5013196	SAL_JA6880AA_AS
SAL_PA0145AA	0505T43925	Human		2005	Denmark	Typhimurium	PRJEB39546	ERP123079	SAMEA7129761	Assembled	212	280640	4907237	SAL_AB1259AA_AS
SAL_QA9267AA	417366	Human	Homo sapiens; human	2017	United Kingdom	Typhimurium	PRJNA248792	SRP042645	SAMN09504758	Assembled	212	247400	4769047	SAL_CB1471AA_AS
SAL_SA7845AA	601662	Human	Homo sapiens; human	2018	United Kingdom	Typhimurium - Monophasic	PRJNA248792	SRP042645	SAMN10103533	Assembled	212	269015	4997133	SAL_EB5270AA_AS
SAL_YA8214AA	786561	Human	Homo sapiens; human	2019	United Kingdom	Salmonella Typhimurium - Monophasic	PRJNA248792	SRP042645	SAMN12573546	Assembled	212	277092	4940687	SAL_PB2867AA_AS
SAL_ZA7124AA	201908743	Human		2019	France	Typhimurium (predicted)				Assembled	212	68708	4913231	SAL_SB4825AA_AS
SAL_JA4381AA	DT160	Human	human	2009	New Zealand	Typhimurium	PRJEB18077	ERP019995	SAMEA4557560	Assembled	211	225811	4912241	SAL_TA5981AA_AS
SAL_XA4865AA	730967	Human	Homo sapiens; human	2019	United Kingdom	Salmonella Typhimurium - Monophasic	PRJNA248792	SRP042645	SAMN12053336	Assembled	211	283764	5035338	SAL_MB8738AA_AS
SAL_YA7132AA	201904957	Human		2019	France	Typhimurium (predicted)				Assembled	211	92608	4858449	SAL_OB7491AA_AS
SAL_YA8167AA	787583	Human	Homo sapiens; human	2019	United Kingdom	Salmonella Typhimurium	PRJNA248792	SRP042645	SAMN12573905	Assembled	211	222991	4887949	SAL_PB2918AA_AS
SAL_ZA2255AA	800589	Human	Homo sapiens; human	2019	United Kingdom	Typhimurium	PRJNA248792	SRP042645	SAMN12724491	Assembled	211	225735	4955263	SAL_QB6834AA_AS
SAL_AB1290AA	201909156	Human		2019	France	Typhimurium (predicted)				Assembled	211	114109	4845502	SAL_TB2759AA_AS
SAL_AB1338AA	826372	Human	Homo sapiens; human	2019	United Kingdom	Typhimurium	PRJNA248792	SRP042645	SAMN13119510	Assembled	211	270739	4881147	SAL_TB2910AA_AS
SAL_AB8663AA	201706799	Human		2017	France	Typhimurium				Assembled	211	290069	5064605	SAL_UB7835AA_AS
SAL_BB6341AA	201910829	Human		2019	France	Typhimurium (predicted)				Assembled	211	225887	4818285	SAL_WB9247AA_AS
SAL_CB1398AA	877298	Human	Homo sapiens; human	2020	United Kingdom	Typhimurium	PRJNA248792	SRP042645	SAMN13937761	Assembled	211	257757	4969864	SAL_AC6671AA_AS
SAL_DB9238AA	968639	Human	Homo sapiens; human	2020	United Kingdom	Typhimurium	PRJNA248792	SRP042645	SAMN15739332	Assembled	211	191606	4824490	SAL_IC8172AA_AS
SAL_EB3727AA	986298	Human	Homo sapiens; human	2020	United Kingdom	Typhimurium	PRJNA248792	SRP042645	SAMN16170465	Assembled	211	248202	4771413	SAL_KC0823AA_AS
SAL_FB0348AA	YA00193181	Human	Stool	2020	South Africa	Typhimurium				Assembled	211	212461	4839744	SAL_LC4529AA_AS
SAL_VA6342AA	AUSMDU00003726	Human	Homo sapiens; human	2013	Australia	Typhimurium	PRJNA322428	SRP075531	SAMN05162710	Assembled	210	79980	4903013	SAL_JB2498AA_AS
SAL_YA7221AA	201905090-redeposit	Human		2019	France	Typhimurium (predicted)				Assembled	210	54228	4847449	SAL_OB7571AA_AS
SAL_AB8947AA	834736	Human	Homo sapiens; human	2019	United Kingdom	Typhimurium	PRJNA248792	SRP042645	SAMN13245164	Assembled	210	247400	4766675	SAL_VB0160AA_AS
SAL_CB9910AA	937221	Human	Homo sapiens; human	2020	United Kingdom	Typhimurium	PRJNA248792	SRP042645	SAMN14681296	Assembled	210	270760	4878614	SAL_HC1478AA_AS
SAL_EB3981AA	988284	Human	Homo sapiens; human	2020	United Kingdom	Typhimurium -	PRJNA248792	SRP042645	SAMN16221654	Assembled	210	270591	4960794	SAL_KC2013AA_AS
SAL_FB4965AA	1049247	Human	Homo sapiens; human	2020	United Kingdom	Typhimurium	PRJNA248792	SRP042645	SAMN17120501	Assembled	210	192413	4959823	SAL_MC4460AA_AS
SAL_EA8426AA	STM 15-54	Human		1954	France	Typhimurium				Assembled	209	303127	4862722	SAL_KA1932AA_AS
SAL_EA8441AA	STM 3-58	Human	Pus	1958	Morocco	Typhimurium				Assembled	209	298841	4903727	SAL_KA1947AA_AS
SAL_YA0315AA	201904228	Human		2019	France	Typhimurium (predicted)				Assembled	209	45685	4890250	SAL_NB7639AA_AS
SAL_ZA3598AA	201907325	Human		2019	France	Typhimurium (predicted)				Assembled	209	80612	4834199	SAL_RB4014AA_AS
SAL_FB2434AA	1032288	Human	Homo sapiens; human	2020	United Kingdom	Typhimurium	PRJNA248792	SRP042645	SAMN16930336	Assembled	209	282796	4776637	SAL_LC9492AA_AS
SAL_GA7804AA	2014AM-0349	Human	Age: 60-69; Synovial fluid		United States	Typhimurium (Predicted)	PRJNA287785	SRP082403	SAMN05596678	Assembled	208	257549	4953149	SAL_MA6291AA_AS
SAL_YA7151AA	201904908	Human		2019	France	Typhimurium (predicted)				Assembled	208	137832	4812304	SAL_OB7510AA_AS
SAL_ZA3064AA	AUSMDU00020692	Human	Homo sapiens	2009	Australia	Typhimurium	PRJNA319593	SRP074391	SAMN12769760	Assembled	208	271376	4901185	SAL_RB1602AA_AS
SAL_CB2132AA	871227	Human	Homo sapiens; human	2020	United Kingdom	Typhimurium	PRJNA248792	SRP042645	SAMN13874490	Assembled	208	180290	4968654	SAL_AC5800AA_AS
SAL_EA5059AA	PNUSAS001078	Human	Homo sapiens; Age: 20-29; stool	2015	United States	Typhimurium	PRJNA230403	SRP040281	SAMN04202515	Assembled	207	191687	4877779	SAL_JA8582AA_AS
SAL_EA8187AA	STM 47-56	Human	Stool	1956	Republic of the Congo	Typhimurium				Assembled	207	204634	4821875	SAL_KA1711AA_AS
SAL_PA8859AA	118938	Human	Homo sapiens; human	2015	United Kingdom	Typhimurium	PRJNA248792	SRP042645	SAMN09268979	Assembled	207	263441	4919907	SAL_BB0872AA_AS
SAL_ZA4582AA	201907684	Human		2019	France	Typhimurium (predicted)				Assembled	207	72814	4892430	SAL_RB6804AA_AS
SAL_AB1443AA	201904897bis-test	Human		2019	France	Typhimurium (predicted)				Assembled	207	58413	4837440	SAL_TB3239AA_AS
SAL_DB6186AA	BVI1B4	Human	Homo sapiens	2016	Malawi	Typhimurium	PRJNA644347	SRP270294	SAMN15457339	Assembled	207	150283	4921846	SAL_IC2961AA_AS
SAL_DB7315AA	YA00207929	Human	Blood Culture	2020	South Africa	Typhimurium	PRJEB39988	ERP123572	SAMEA7176620	Assembled	207	213818	4880856	SAL_IC5105AA_AS
SAL_DB9864AA	D37712	Human	Homo sapiens; female; blood	2006	Malawi	Typhimurium	PRJNA656698	SRP277326	SAMN15795869	Assembled	207	463666	5036585	SAL_IC9446AA_AS
SAL_EB2427AA	980921	Human	Homo sapiens; human	2020	United Kingdom	Typhimurium -	PRJNA248792	SRP042645	SAMN16063808	Assembled	207	275855	4941127	SAL_JC6896AA_AS
SAL_EB3979AA	987729	Human	Homo sapiens; human	2020	United Kingdom	Typhimurium	PRJNA248792	SRP042645	SAMN16221644	Assembled	207	267527	4918466	SAL_KC2015AA_AS
SAL_EB8510AA	1008755	Human	Homo sapiens; human	2020	United Kingdom	Typhimurium	PRJNA248792	SRP042645	SAMN16533437	Assembled	207	270730	4804021	SAL_LC0690AA_AS
SAL_EA8188AA	STM 57-56	Human		1956	France	Typhimurium				Assembled	206	279500	4979119	SAL_KA1712AA_AS
SAL_KA0419AA	PNUSAS014508	Human	Age: 20-29; stool	2017	United States	Typhimurium (Predicted)	PRJNA230403	SRP040281	SAMN07253259	Assembled	206	376793	4895797	SAL_HC8789AA_AS
SAL_KA4471AA	MEXSALSLHS03-9	Human	ND	2003	Mexico	Typhimurium	PRJEB20997	ERP023216	SAMEA104280918	Assembled	206	376801	5202685	SAL_TA9959AA_AS
SAL_UA9641AA	669731	Human	Homo sapiens; human	2019	United Kingdom	Typhimurium	PRJNA248792	SRP042645	SAMN10816064	Assembled	206	191611	5030780	SAL_IB4921AA_AS
SAL_VA6330AA	AUSMDU00003737	Human	Homo sapiens; human	2013	Australia	Typhimurium	PRJNA322428	SRP075531	SAMN05162721	Assembled	206	92001	4898814	SAL_JB2510AA_AS
SAL_XA5820AA	201903702	Human		2019	France	Typhimurium (predicted)				Assembled	206	68529	5017531	SAL_NB0270AA_AS
SAL_ZA1012AA	799162	Human	Homo sapiens; human	2019	United Kingdom	Salmonella Typhimurium	PRJNA248792	SRP042645	SAMN12686869	Assembled	206	259425	4800820	SAL_QB3105AA_AS
SAL_ZA3597AA	201907429	Human		2019	France	Typhimurium (predicted)				Assembled	206	106015	4806783	SAL_RB4013AA_AS
SAL_AB1287AA	201909261	Human		2019	France	Typhimurium (predicted)				Assembled	206	98385	4886541	SAL_TB2756AA_AS
SAL_AB8660AA	201705890	Human		2017	France	Typhimurium				Assembled	206	76917	4909139	SAL_UB7832AA_AS
SAL_BB3667AA	201910765	Human		2019	France	Typhimurium (predicted)				Assembled	206	68400	4868191	SAL_WB3047AA_AS
SAL_BB6932AA	201911316	Human		2019	France	Typhimurium (predicted)				Assembled	206	66140	4910186	SAL_XB1872AA_AS
SAL_DB8183AA	YA00208077	Human	Stool	2020	South Africa	Typhimurium	PRJEB39988	ERP123572	SAMEA7176693	Assembled	206	170394	4758924	SAL_IC6765AA_AS
SAL_HA6366AA	PNUSAS005569	Human	Age: 80-89; stool	2016	United States	Typhimurium (Predicted)	PRJNA230403	SRP040281	SAMN06111499	Assembled	205	356755	4899625	SAL_PA3130AA_AS
SAL_XA2019AA	201902326	Human		2019	France	Typhimurium (predicted)				Assembled	205	248202	4898342	SAL_MB5169AA_AS
SAL_YA3341AA	Salmonella-Typhimuirum-H-48	Human	Homo sapiens; Human	2018	India	Typhimurium	PRJEB33587	ERP116393	SAMEA5799192	Assembled	205	353902	4795254	SAL_OB3074AA_AS
SAL_ZA3028AA	AUSMDU00020726	Human	Homo sapiens	2010	Australia	Typhimurium	PRJNA319593	SRP074391	SAMN12769794	Assembled	205	225811	4901066	SAL_RB1639AA_AS
SAL_ZA6081AA	201908137	Human		2019	France	Typhimurium (predicted)				Assembled	205	110328	4959084	SAL_SB1471AA_AS
SAL_AB9126AA	201909861	Human		2019	France	Typhimurium (predicted)				Assembled	205	172686	4983643	SAL_VB0565AA_AS
SAL_BB4601AA	201910897	Human		2019	France	Typhimurium (predicted)				Assembled	205	169205	4981457	SAL_WB5988AA_AS
SAL_EB2842AA	981825	Human	Homo sapiens; human	2020	United Kingdom	Typhimurium	PRJNA248792	SRP042645	SAMN16082903	Assembled	205	248703	4771301	SAL_JC8183AA_AS
SAL_EB8518AA	1008742	Human	Homo sapiens; human	2020	United Kingdom	Typhimurium	PRJNA248792	SRP042645	SAMN16533401	Assembled	205	208495	4765695	SAL_LC0682AA_AS
SAL_FB1092AA	1022960	Human	Homo sapiens; human	2020	United Kingdom	Typhimurium -	PRJNA248792	SRP042645	SAMN16793993	Assembled	205	255741	4992179	SAL_LC5918AA_AS
SAL_VA6090AA	AUSMDU00003683	Human	Homo sapiens; human	2012	Australia	Typhimurium	PRJNA322428	SRP075531	SAMN05162667	Assembled	204	177332	4906796	SAL_JB2750AA_AS
SAL_XA5091AA	758074	Human	Homo sapiens; human	2019	United Kingdom	Salmonella Typhimurium	PRJNA248792	SRP042645	SAMN12059974	Assembled	204	270731	4804367	SAL_MB9202AA_AS
SAL_YA3055AA	201904656	Human		2019	France	Typhimurium (predicted)				Assembled	204	75317	4864997	SAL_OB1919AA_AS
SAL_YA9689AA	201905775-redeposit	Human		2019	France	Typhimurium (predicted)				Assembled	204	97338	4906782	SAL_PB8208AA_AS
SAL_ZA3067AA	AUSMDU00020690	Human	Homo sapiens	2008	Australia	Typhimurium	PRJNA319593	SRP074391	SAMN12769758	Assembled	204	223786	4883138	SAL_RB1599AA_AS
SAL_ZA6074AA	201908291	Human		2019	France	Typhimurium (predicted)				Assembled	204	119350	4869891	SAL_SB1464AA_AS
SAL_CB0196AA	884406	Human	Homo sapiens; human	2020	United Kingdom	Typhimurium	PRJNA248792	SRP042645	SAMN14089655	Assembled	204	270747	4868653	SAL_AC7803AA_AS
SAL_EB1506AA	978863	Human	Homo sapiens; human	2020	United Kingdom	Typhimurium -	PRJNA248792	SRP042645	SAMN15934236	Assembled	204	282781	4915414	SAL_JC4038AA_AS
SAL_EB8519AA	1008751	Human	Homo sapiens; human	2020	United Kingdom	Typhimurium	PRJNA248792	SRP042645	SAMN16533406	Assembled	204	350589	4746746	SAL_LC0681AA_AS
SAL_JA4393AA	DT160	Human	human	2006	New Zealand	Typhimurium	PRJEB18077	ERP019995	SAMEA4557548	Assembled	203	376725	4871185	SAL_TA5969AA_AS
SAL_UA7777AA	662764	Human	Homo sapiens; human	2018	United Kingdom	Typhimurium	PRJNA248792	SRP042645	SAMN10723729	Assembled	203	345226	4761233	SAL_IB1422AA_AS
SAL_ZA3002AA	AUSMDU00020751	Human	Homo sapiens	2012	Australia	Typhimurium	PRJNA319593	SRP074391	SAMN12769819	Assembled	203	223786	4900089	SAL_RB1665AA_AS
SAL_BB1126AA	201800266	Human		2018	France	Typhimurium				Assembled	203	41748	4928201	SAL_VB4304AA_AS
SAL_BB3931AA	846481	Human	Homo sapiens; human	2019	United Kingdom	Typhimurium -	PRJNA248792	SRP042645	SAMN13474440	Assembled	203	267533	4958138	SAL_WB3127AA_AS
SAL_BB3991AA	201910775	Human		2019	France	Typhimurium (predicted)				Assembled	203	62664	4862389	SAL_WB3054AA_AS
SAL_FB0351AA	YA00193332	Human	Stool	2020	South Africa	Typhimurium_monophasic				Assembled	203	316044	4934533	SAL_LC4532AA_AS
SAL_JA1755AA	PNUSAS010461	Human	Age: 60-69; stool	2017	United States	Typhimurium (Predicted)	PRJNA230403	SRP040281	SAMN06711364	Assembled	202	303182	4905999	SAL_SA0059AA_AS
SAL_JA4317AA	DT160	Human	human	2007	New Zealand	Typhimurium	PRJEB18077	ERP019995	SAMEA4557624	Assembled	202	271376	4911073	SAL_TA6044AA_AS
SAL_RA0852AA	455111	Human	Homo sapiens; human	2017	United Kingdom	Typhimurium	PRJNA248792	SRP042645	SAMN09522126	Assembled	202	164042	4899774	SAL_CB2578AA_AS
SAL_TA0774AA	616197	Human	Homo sapiens; human	2018	United Kingdom	Typhimurium	PRJNA248792	SRP042645	SAMN10229525	Assembled	202	376530	4878822	SAL_EB8873AA_AS
SAL_VA1846AA	446623	Human	Homo sapiens; human	2017	United Kingdom	Typhimurium	PRJNA248792	SRP042645	SAMN10868101	Assembled	202	271318	4847365	SAL_IB9582AA_AS
SAL_ZA2837AA	201907166	Human		2019	France	Typhimurium (predicted)				Assembled	202	61045	4872271	SAL_RB1377AA_AS
SAL_ZA3000AA	AUSMDU00020753	Human	Homo sapiens	2012	Australia	Typhimurium	PRJNA319593	SRP074391	SAMN12769821	Assembled	202	271376	4900083	SAL_RB1667AA_AS
SAL_ZA3042AA	AUSMDU00020713	Human	Homo sapiens	2010	Australia	Typhimurium	PRJNA319593	SRP074391	SAMN12769781	Assembled	202	211931	4859839	SAL_RB1625AA_AS
SAL_ZA9834AA	815611	Human	Homo sapiens; human	2019	United Kingdom	Typhimurium	PRJNA248792	SRP042645	SAMN13002742	Assembled	202	377316	4875921	SAL_SB7333AA_AS
SAL_AB8456AA	832140	Human	Homo sapiens; human	2019	United Kingdom	Typhimurium	PRJNA248792	SRP042645	SAMN13226678	Assembled	202	270965	4999887	SAL_UB0310AA_AS
SAL_BB7003AA	862401	Human	Homo sapiens; human	2019	United Kingdom	Typhimurium	PRJNA248792	SRP042645	SAMN13696374	Assembled	202	415012	4975986	SAL_XB2225AA_AS
SAL_EB1508AA	978879	Human	Homo sapiens; human	2020	United Kingdom	Typhimurium -	PRJNA248792	SRP042645	SAMN15934225	Assembled	202	282781	4872853	SAL_JC4036AA_AS
SAL_EB2653AA	202005080	Human		2020	France	Typhimurium (predicted)				Assembled	202	68401	4943461	SAL_JC7495AA_AS
SAL_EB4568AA	989468	Human	Homo sapiens; human	2020	United Kingdom	Typhimurium	PRJNA248792	SRP042645	SAMN16241173	Assembled	202	224891	4856562	SAL_KC3296AA_AS
SAL_EA0172AA	WAPHL_SAL-A00095	Human	putative lab infection		United States	Typhimurium	PRJNA183851	SRP028334	SAMN02182938	Assembled	201	271390	4897941	SAL_IC0785AA_AS
SAL_EA8434AA	STM 46-56	Human	Stools	1956	Republic of the Congo	Typhimurium				Assembled	201	204431	4936350	SAL_KA1940AA_AS
SAL_JA4338AA	DT160	Human	human	2003	New Zealand	Typhimurium	PRJEB18077	ERP019995	SAMEA4557603	Assembled	201	271376	4912203	SAL_TA6023AA_AS
SAL_KA1105AA	2015AM-0256	Human	Age: 70-79; stool	2015	United States	Typhimurium (Predicted)	PRJNA230403	SRP040281	SAMN07281127	Assembled	201	299804	4742070	SAL_TA6331AA_AS
SAL_KA3397AA	PNUSAS015269	Human	Age: 5-9; stool	2017	United States	Typhimurium (Predicted)	PRJNA230403	SRP040281	SAMN07338448	Assembled	201	207707	4780271	SAL_TA8964AA_AS
SAL_SA7070AA	601629	Human	Homo sapiens; human	2018	United Kingdom	Typhimurium	PRJNA248792	SRP042645	SAMN10087176	Assembled	201	229935	4923215	SAL_EB3440AA_AS
SAL_YA5453AA	777484	Human	Homo sapiens; human	2019	United Kingdom	Salmonella Typhimurium	PRJNA248792	SRP042645	SAMN12356565	Assembled	201	222424	4883793	SAL_OB3800AA_AS
SAL_ZA0879AA	797672	Human	Homo sapiens; human	2019	United Kingdom	Salmonella Typhimurium	PRJNA248792	SRP042645	SAMN12669759	Assembled	201	251996	4635504	SAL_QB2177AA_AS
SAL_ZA3026AA	AUSMDU00020728	Human	Homo sapiens	2010	Australia	Typhimurium	PRJNA319593	SRP074391	SAMN12769796	Assembled	201	249255	4901496	SAL_RB1641AA_AS
SAL_ZA3046AA	AUSMDU00020710	Human	Homo sapiens	2009	Australia	Typhimurium	PRJNA319593	SRP074391	SAMN12769778	Assembled	201	192245	4900402	SAL_RB1620AA_AS
SAL_AB0428AA	201909002	Human		2019	France	Typhimurium (predicted)				Assembled	201	50000	4863600	SAL_SB9758AA_AS
SAL_AB1609AA	201904840bis	Human		2019	France	Typhimurium (predicted)				Assembled	201	57652	4861537	SAL_TB3595AA_AS
SAL_BB2739AA	838487	Human	Homo sapiens; human	2019	United Kingdom	Typhimurium	PRJNA248792	SRP042645	SAMN13339043	Assembled	201	203787	4977698	SAL_VB8662AA_AS
SAL_BB2855AA	839253	Human	Homo sapiens; human	2019	United Kingdom	Typhimurium	PRJNA248792	SRP042645	SAMN13332278	Assembled	201	362423	4758448	SAL_VB9756AA_AS
SAL_CB0200AA	884447	Human	Homo sapiens; human	2020	United Kingdom	Typhimurium	PRJNA248792	SRP042645	SAMN14089650	Assembled	201	251928	4815897	SAL_AC7799AA_AS
SAL_CB0428AA	882868	Human	Homo sapiens; human	2020	United Kingdom	Typhimurium -	PRJNA248792	SRP042645	SAMN14071273	Assembled	201	252731	4939575	SAL_AC7571AA_AS
SAL_CB6642AA	900590	Human	Homo sapiens; human	2020	United Kingdom	Typhimurium	PRJNA248792	SRP042645	SAMN14418841	Assembled	201	252220	5002672	SAL_DC9757AA_AS
SAL_EA8439AA	STM 31-57	Human		1957	Italy	Typhimurium				Assembled	200	225804	4824754	SAL_KA1945AA_AS
SAL_IA0504AA	PNUSAS007465	Human	Age: 0-4; stool	2016	United States	Typhimurium (Predicted)	PRJNA230403	SRP040281	SAMN06234207	Assembled	200	275714	4875507	SAL_PA9216AA_AS
SAL_TA2119AA	201807180	Human		2018	France	Typhimurium (predicted)				Assembled	200	73099	4883122	SAL_FB0627AA_AS
SAL_VA6328AA	AUSMDU00003739	Human	Homo sapiens; human	2013	Australia	Typhimurium	PRJNA322428	SRP075531	SAMN05162723	Assembled	200	143562	4907301	SAL_JB2512AA_AS
SAL_VA6343AA	AUSMDU00003725	Human	Homo sapiens; human	2013	Australia	Typhimurium	PRJNA322428	SRP075531	SAMN05162709	Assembled	200	142637	5001226	SAL_JB2497AA_AS
SAL_VA6347AA	AUSMDU00003721	Human	Homo sapiens; human	2013	Australia	Typhimurium	PRJNA322428	SRP075531	SAMN05162705	Assembled	200	90005	4905383	SAL_JB2493AA_AS
SAL_XA9801AA	769787	Human	Homo sapiens; human	2019	United Kingdom	Salmonella Typhimurium	PRJNA248792	SRP042645	SAMN12227197	Assembled	200	252587	4883380	SAL_NB7095AA_AS
SAL_YA5783AA	777496	Human	Homo sapiens; human	2019	United Kingdom	Typhimurium	PRJNA248792	SRP042645	SAMN12365220	Assembled	200	282662	4848617	SAL_OB4912AA_AS
SAL_YA7156AA	201904919	Human		2019	France	Typhimurium (predicted)				Assembled	200	162557	4845651	SAL_OB7514AA_AS
SAL_YA8442AA	201905532	Human		2019	France	Typhimurium (predicted)				Assembled	200	77820	4917486	SAL_PB4786AA_AS
SAL_ZA0865AA	797664	Human	Homo sapiens; human	2019	United Kingdom	Salmonella Typhimurium	PRJNA248792	SRP042645	SAMN12669777	Assembled	200	225736	4938605	SAL_QB2191AA_AS
SAL_ZA3602AA	201907385	Human		2019	France	Typhimurium (predicted)				Assembled	200	86277	4959115	SAL_RB4018AA_AS
SAL_DB7306AA	YA00206744	Human	Blood Culture	2020	South Africa	Typhimurium	PRJEB39988	ERP123572	SAMEA7176613	Assembled	200	218799	4874718	SAL_IC5096AA_AS
SAL_EB7548AA	998457	Human	Homo sapiens; human	2020	United Kingdom	Typhimurium -	PRJNA248792	SRP042645	SAMN16408283	Assembled	200	279372	4940463	SAL_KC8300AA_AS
SAL_EA8435AA	STM 52-56	Human	Stool	1952	Vietnam	Typhimurium				Assembled	199	464267	4898747	SAL_KA1941AA_AS
SAL_JA4358AA	DT160	Human	human	2007	New Zealand	Typhimurium	PRJEB18077	ERP019995	SAMEA4557583	Assembled	199	376725	4911604	SAL_TA6004AA_AS
SAL_XA1970AA	201901675	Human		2019	France	Typhimurium (predicted)				Assembled	199	40576	4783322	SAL_MB5120AA_AS
SAL_XA6048AA	SRR8303309	Human		2018	United States	Typhimurium				Assembled	199	278703	5161224	SAL_NB0539AA_AS
SAL_YA3328AA	Salmonella-Typhimurium-H-40	Human	Homo sapiens; Human	2017	India	Typhimurium	PRJEB33587	ERP116393	SAMEA5799205	Assembled	199	236665	4888528	SAL_OB3087AA_AS
SAL_ZA2576AA	S1027072	Human	Homo sapiens; blood	2008	Central African Republic	Typhimurium	PRJNA540305	SRP194193	SAMN11533634	Assembled	199	377107	5234283	SAL_QB9137AA_AS
SAL_ZA4587AA	201907704	Human		2019	France	Typhimurium (predicted)				Assembled	199	68388	4872118	SAL_RB6871AA_AS
SAL_ZA5928AA	813422	Human	Homo sapiens; human	2019	United Kingdom	Salmonella Typhimurium	PRJNA248792	SRP042645	SAMN12915105	Assembled	199	208020	4823750	SAL_SB0927AA_AS
SAL_ZA6079AA	201907844	Human		2019	France	Typhimurium (predicted)				Assembled	199	80057	4867757	SAL_SB1469AA_AS
SAL_ZA6668AA	201908374-redeposit	Human		2019	France	Typhimurium (predicted)				Assembled	199	68477	4944742	SAL_SB3027AA_AS
SAL_ZA8042AA	821160	Human	Homo sapiens; human	2019	United Kingdom	Salmonella Typhimurium - Monophasic	PRJNA248792	SRP042645	SAMN13050951	Assembled	199	282662	4934896	SAL_SB9115AA_AS
SAL_AB8666AA	201707430	Human		2017	France	Typhimurium				Assembled	199	58575	4908968	SAL_UB7838AA_AS
SAL_CB2139AA	871234	Human	Homo sapiens; human	2020	United Kingdom	Typhimurium	PRJNA248792	SRP042645	SAMN13874485	Assembled	199	188109	4909391	SAL_AC5793AA_AS
SAL_DB6265AA	959486	Human	Homo sapiens; human	2020	United Kingdom	Typhimurium	PRJNA248792	SRP042645	SAMN15468601	Assembled	199	225737	4898455	SAL_IC3196AA_AS
SAL_EB3738AA	987197	Human	Homo sapiens; human	2020	United Kingdom	Typhimurium	PRJNA248792	SRP042645	SAMN16170473	Assembled	199	248703	4842048	SAL_KC0812AA_AS
SAL_FB1426AA	YA00211932	Human	Blood culture	2020	South Africa	Typhimurium				Assembled	199	382570	4885476	SAL_LC6486AA_AS
SAL_HA8973AA	PNUSAS006037	Human	Age: 60-69; stool	2016	United States	Typhimurium (Predicted)	PRJNA230403	SRP040281	SAMN06192252	Assembled	198	278603	4940075	SAL_PA7667AA_AS
SAL_NA0411AA	S02-7105	Human	Unknown	2002	France	Typhimurium				Assembled	198	321957	4949461	SAL_XA6839AA_AS
SAL_TA2112AA	201808275	Human		2018	France	Typhimurium (predicted)				Assembled	198	195097	4912798	SAL_FB0620AA_AS
SAL_UA9685AA	672550	Human	Homo sapiens; human	2019	United Kingdom	Typhimurium	PRJNA248792	SRP042645	SAMN10821933	Assembled	198	361822	4761459	SAL_IB5298AA_AS
SAL_UA9686AA	672544	Human	Homo sapiens; human	2019	United Kingdom	Typhimurium - Monophasic	PRJNA248792	SRP042645	SAMN10821934	Assembled	198	271081	4934077	SAL_IB5297AA_AS
SAL_VA2679AA	432761	Human	Homo sapiens; human	2017	United Kingdom	Typhimurium - Monophasic	PRJNA248792	SRP042645	SAMN10882307	Assembled	198	238741	5028672	SAL_JB0647AA_AS
SAL_VA6153AA	AUSMDU00003897	Human	Homo sapiens; human	2015	Australia	Typhimurium	PRJNA322428	SRP075531	SAMN05162881	Assembled	198	103806	4900588	SAL_JB2687AA_AS
SAL_XA5930AA	SRR6676558	Human		2018	United States	Typhimurium				Assembled	198	287620	5068856	SAL_NB0404AA_AS
SAL_XA6032AA	SRR7958659	Human		2018	United States	Typhimurium				Assembled	198	282800	4924647	SAL_NB0523AA_AS
SAL_YA3046AA	201904635	Human		2019	France	Typhimurium (predicted)				Assembled	198	53369	4790588	SAL_OB1910AA_AS
SAL_ZA0168AA	795307	Human	Homo sapiens; human	2019	United Kingdom	Salmonella Typhimurium - Monophasic	PRJNA248792	SRP042645	SAMN12648841	Assembled	198	254870	5000444	SAL_PB9996AA_AS
SAL_ZA0483AA	201906076	Human		2019	France	Typhimurium (predicted)				Assembled	198	63118	4947303	SAL_QB0638AA_AS
SAL_ZA2236AA	800644	Human	Homo sapiens; human	2019	United Kingdom	Salmonella Typhimurium	PRJNA248792	SRP042645	SAMN12724518	Assembled	198	192166	4766407	SAL_QB6853AA_AS
SAL_ZA4579AA	201907674	Human		2019	France	Typhimurium (predicted)				Assembled	198	54883	4900672	SAL_RB6922AA_AS
SAL_ZA5858AA	812270	Human	Homo sapiens; human	2019	United Kingdom	Salmonella Typhimurium - Monophasic	PRJNA248792	SRP042645	SAMN12915378	Assembled	198	282662	4793483	SAL_SB0997AA_AS
SAL_BB2077AA	201910279	Human		2019	France	Typhimurium (predicted)				Assembled	198	173412	4972034	SAL_VB6662AA_AS
SAL_BB2865AA	838475	Human	Homo sapiens; human	2019	United Kingdom	Typhimurium	PRJNA248792	SRP042645	SAMN13332247	Assembled	198	270740	4868742	SAL_VB9746AA_AS
SAL_BB3943AA	846490	Human	Homo sapiens; human	2019	United Kingdom	Typhimurium	PRJNA248792	SRP042645	SAMN13474420	Assembled	198	261232	4871794	SAL_WB3115AA_AS
SAL_CB5007AA	894884	Human	Homo sapiens; human	2020	United Kingdom	Typhimurium -	PRJNA248792	SRP042645	SAMN14259541	Assembled	198	315492	4956591	SAL_CC3692AA_AS
SAL_DB2087AA	942821	Human	Homo sapiens; human	2020	United Kingdom	Typhimurium	PRJNA248792	SRP042645	SAMN14891648	Assembled	198	270739	4898199	SAL_HC5696AA_AS
SAL_EB0663AA	YA00192705	Human	Stool	2020	South Africa	Typhimurium_monophasic				Assembled	198	174180	4907682	SAL_JC0693AA_AS
SAL_KA6491AA	2015AM-0879	Human	Age: 60-69; stool	2015	United States	Typhimurium (Predicted)	PRJNA230403	SRP040281	SAMN07449821	Assembled	197	280700	4911914	SAL_UA4125AA_AS
SAL_TA2120AA	201807188	Human		2018	France	Typhimurium (predicted)				Assembled	197	54834	4850085	SAL_FB0628AA_AS
SAL_VA6099AA	AUSMDU00003675	Human	Homo sapiens; human	2012	Australia	Typhimurium	PRJNA322428	SRP075531	SAMN05162659	Assembled	197	95909	4990298	SAL_JB2741AA_AS
SAL_YA7215AA	201905100-redeposit	Human		2019	France	Typhimurium (predicted)				Assembled	197	134145	4976838	SAL_OB7565AA_AS
SAL_ZA0828AA	201906209	Human		2019	France	Typhimurium (predicted)				Assembled	197	66748	4954045	SAL_QB2108AA_AS
SAL_ZA3603AA	201907389	Human		2019	France	Typhimurium (predicted)				Assembled	197	87013	4853900	SAL_RB4019AA_AS
SAL_ZA6076AA	201908296	Human		2019	France	Typhimurium (predicted)				Assembled	197	88553	4869449	SAL_SB1466AA_AS
SAL_ZA6672AA	201908405-redeposit	Human		2019	France	Typhimurium (predicted)				Assembled	197	61367	4896321	SAL_SB3031AA_AS
SAL_BB3930AA	846492	Human	Homo sapiens; human	2019	United Kingdom	Typhimurium	PRJNA248792	SRP042645	SAMN13474442	Assembled	197	234424	4921283	SAL_WB3128AA_AS
SAL_DB0131AA	NP2113	Human	Homo sapiens	2007	Tunisia	Typhimurium	PRJNA588446	SRP255125	SAMN13112021	Assembled	197	104659	4846982	SAL_HC1256AA_AS
SAL_DB6877AA	960707	Human	Homo sapiens; human	2020	United Kingdom	Typhimurium	PRJNA248792	SRP042645	SAMN15508629	Assembled	197	222730	4972891	SAL_IC4735AA_AS
SAL_EB5454AA	PNCS007207	Human	Homo sapiens; stool	2010	Canada	Typhimurium	PRJNA543337	SRP199206	SAMN16265097	Assembled	197	162633	4818868	SAL_KC6070AA_AS
SAL_EB5969AA	993132	Human	Homo sapiens; human	2020	United Kingdom	Typhimurium	PRJNA248792	SRP042645	SAMN16320224	Assembled	197	197717	4829428	SAL_KC6494AA_AS
SAL_JA4311AA	DT160	Human	human	2010	New Zealand	Typhimurium	PRJEB18077	ERP019995	SAMEA4557630	Assembled	196	376725	4912619	SAL_TA6050AA_AS
SAL_PA0142AA	0501S28963	Human		2005	Denmark	Typhimurium	PRJEB39546	ERP123079	SAMEA7129645	Assembled	196	225807	5028431	SAL_AB1256AA_AS
SAL_UA5721AA	RM14512	Human	Homo sapiens; feces	2009	United States	Typhimurium	PRJNA175692	SRP174079	SAMN10617425	Assembled	196	271390	4897758	SAL_IC0939AA_AS
SAL_VA6641AA	serovar Typhimurium	Human	Homo sapiens; Age: 0.04 years; male; blood; blood	2010	Israel	Typhimurium	PRJNA304677	SRP066984	SAMN04306655	Assembled	196	76690	4868478	SAL_JB2093AA_AS
SAL_WA9410AA	738618	Human	Homo sapiens; human	2019	United Kingdom	Typhimurium - Monophasic	PRJNA248792	SRP042645	SAMN11644835	Assembled	196	271081	4909286	SAL_MB1258AA_AS
SAL_XA6047AA	SRR8215987	Human		2018	United States	Typhimurium				Assembled	196	225812	4937857	SAL_NB0538AA_AS
SAL_XA9790AA	770092	Human	Homo sapiens; human	2019	United Kingdom	Typhimurium	PRJNA248792	SRP042645	SAMN12227203	Assembled	196	304446	4738336	SAL_NB7106AA_AS
SAL_ZA2835AA	201907163	Human		2019	France	Typhimurium (predicted)				Assembled	196	100456	4876334	SAL_RB1375AA_AS
SAL_ZA3053AA	AUSMDU00020703	Human	Homo sapiens	2009	Australia	Typhimurium	PRJNA319593	SRP074391	SAMN12769771	Assembled	196	225696	4901406	SAL_RB1613AA_AS
SAL_ZA3072AA	AUSMDU00020685	Human	Homo sapiens	2003	Australia	Typhimurium	PRJNA319593	SRP074391	SAMN12769753	Assembled	196	271376	4902007	SAL_RB1594AA_AS
SAL_ZA4585AA	201907698	Human		2019	France	Typhimurium (predicted)				Assembled	196	83756	4950311	SAL_RB6919AA_AS
SAL_AB0205AA	PNCS001511	Human	Homo sapiens; stool	2012	Canada	Typhimurium	PRJNA543337	SRP199206	SAMN12910034	Assembled	196	115817	4744334	SAL_SB6931AA_AS
SAL_AB0710AA	201909108	Human		2019	France	Typhimurium (predicted)				Assembled	196	62735	4957102	SAL_TB0888AA_AS
SAL_AB9127AA	201909816	Human		2019	France	Typhimurium (predicted)				Assembled	196	212420	4791831	SAL_VB0566AA_AS
SAL_CB1302AA	877907	Human	Homo sapiens; human	2020	United Kingdom	Typhimurium	PRJNA248792	SRP042645	SAMN13948282	Assembled	196	222735	4969567	SAL_AC6767AA_AS
SAL_FB2307AA	PNCS009881	Human	Homo sapiens; blood	2010	Canada	Typhimurium	PRJNA543337	SRP199206	SAMN16912437	Assembled	196	165242	4928253	SAL_LC9239AA_AS
SAL_GA9252AA	PNUSAS003646	Human	Homo sapiens; Age: 50-59; stool	2016	United States	Typhimurium	PRJNA230403	SRP040281	SAMN05763125	Assembled	195	271390	4849525	SAL_MA7802AA_AS
SAL_KA2418AA	PNUSAS014601	Human	Age: 20-29; stool	2017	United States	Typhimurium (Predicted)	PRJNA230403	SRP040281	SAMN07298791	Assembled	195	381648	4958546	SAL_TA8185AA_AS
SAL_QA6723AA	479462	Human	Homo sapiens; human	2018	United Kingdom	Typhimurium	PRJNA248792	SRP042645	SAMN09469098	Assembled	195	74306	4913684	SAL_BB8616AA_AS
SAL_VA6350AA	AUSMDU00003719	Human	Homo sapiens; human	2013	Australia	Typhimurium	PRJNA322428	SRP075531	SAMN05162703	Assembled	195	124510	4907763	SAL_JB2490AA_AS
SAL_XA9764AA	769785	Human	Homo sapiens; human	2019	United Kingdom	Salmonella Typhimurium - Monophasic	PRJNA248792	SRP042645	SAMN12227248	Assembled	195	239161	4944733	SAL_NB7132AA_AS
SAL_ZA3056AA	AUSMDU00020701	Human	Homo sapiens	2009	Australia	Typhimurium	PRJNA319593	SRP074391	SAMN12769769	Assembled	195	223781	4847430	SAL_RB1610AA_AS
SAL_ZA3149AA	AUSMDU00020755	Human	Homo sapiens	2013	Australia	Typhimurium	PRJNA319593	SRP074391	SAMN12769823	Assembled	195	271376	4900241	SAL_RB2433AA_AS
SAL_ZA7130AA	201908634	Human		2019	France	Typhimurium (predicted)				Assembled	195	64020	4796742	SAL_SB4831AA_AS
SAL_AB8665AA	201707140	Human		2017	France	Typhimurium				Assembled	195	192336	4988024	SAL_UB7837AA_AS
SAL_BB1129AA	201804800	Human		2018	France	Typhimurium				Assembled	195	282800	4965355	SAL_VB4314AA_AS
SAL_BB7787AA	201911383	Human		2019	France	Typhimurium (predicted)				Assembled	195	46532	4827402	SAL_XB3530AA_AS
SAL_BB9065AA	SMG-20-109	Human		2020	United Kingdom	Typhimurium monophasic				Assembled	195	270591	5016840	SAL_YB4467AA_AS
SAL_EB3456AA	985352	Human	Homo sapiens; human	2020	United Kingdom	Typhimurium	PRJNA248792	SRP042645	SAMN16113700	Assembled	195	271390	4901737	SAL_KC0617AA_AS
SAL_EB6459AA	829062	Human	Homo sapiens; human	2019	United Kingdom	Typhimurium -	PRJNA248792	SRP042645	SAMN16364333	Assembled	195	274378	4922029	SAL_KC7332AA_AS
SAL_FB1424AA	YA00211901	Human	Other	2020	South Africa	Typhimurium				Assembled	195	293680	4959714	SAL_LC6484AA_AS
SAL_FB3843AA	YA00214393	Human	Stool	2020	South Africa	Typhimurium				Assembled	195	333609	4736485	SAL_MC2293AA_AS
SAL_FB4552AA	YA00194113	Human	Stool	2020	South Africa	Typhimurium				Assembled	195	180726	4839589	SAL_MC3602AA_AS
SAL_KA0683AA	2015AM-0577	Human	Age: 30-39; stool	2015	United States	Typhimurium	PRJNA230403	SRP040281	SAMN07261000	Assembled	194	440545	4976757	SAL_TA5445AA_AS
SAL_NA4846AA	PNUSAS030714	Human	Age: 5-9; stool	2017	United States	Typhimurium (Predicted)	PRJNA230403	SRP040281	SAMN08326663	Assembled	194	173917	4894600	SAL_HC8827AA_AS
SAL_UA7457AA	662767	Human	Homo sapiens; human	2018	United Kingdom	Typhimurium	PRJNA248792	SRP042645	SAMN10735351	Assembled	194	353460	4830584	SAL_IB1744AA_AS
SAL_VA6356AA	AUSMDU00003713	Human	Homo sapiens; human	2013	Australia	Typhimurium	PRJNA322428	SRP075531	SAMN05162697	Assembled	194	83140	4905816	SAL_JB2484AA_AS
SAL_XA8622AA	201904120	Human		2019	France	Typhimurium (predicted)				Assembled	194	376788	4979609	SAL_NB6204AA_AS
SAL_YA3333AA	Salmonella-Typhimurium-H-24	Human	Homo sapiens; Human	2017	India	Typhimurium	PRJEB33587	ERP116393	SAMEA5799200	Assembled	194	252238	4725234	SAL_OB3082AA_AS
SAL_YA3483AA	773755	Human	Homo sapiens; human	2019	United Kingdom	Salmonella Typhimurium - Monophasic	PRJNA248792	SRP042645	SAMN12324885	Assembled	194	166614	5124564	SAL_OB2930AA_AS
SAL_ZA2737AA	201906919	Human		2019	France	Typhimurium (predicted)				Assembled	194	78430	4926513	SAL_RB0986AA_AS
SAL_ZA2997AA	AUSMDU00020758	Human	Homo sapiens	2013	Australia	Typhimurium	PRJNA319593	SRP074391	SAMN12769826	Assembled	194	271377	4901456	SAL_RB1670AA_AS
SAL_ZA7955AA	201908931	Human		2019	France	Typhimurium (predicted)				Assembled	194	87375	4928670	SAL_SB6787AA_AS
SAL_BB1125AA	201800139	Human		2018	France	Typhimurium				Assembled	194	150070	4994863	SAL_VB4303AA_AS
SAL_BB3162AA	837007	Human	Homo sapiens; human	2019	United Kingdom	Typhimurium -	PRJNA248792	SRP042645	SAMN13293470	Assembled	194	266828	4867283	SAL_VB9449AA_AS
SAL_BB4004AA	201910659	Human		2019	France	Typhimurium (predicted)				Assembled	194	83360	4989309	SAL_WB3067AA_AS
SAL_CB2836AA	886589	Human	Homo sapiens; human	2020	United Kingdom	Typhimurium	PRJNA248792	SRP042645	SAMN14121482	Assembled	194	223130	4809824	SAL_BC0107AA_AS
SAL_AA8723AA	D22827	Human	blood; Homo sapiens	2003	Malawi	Typhimurium	PRJEB2495	ERP000616	SAMEA2041940	Assembled	193	222955	5201783	SAL_IA5458AA_AS
SAL_HA5829AA	PNUSAS005791	Human	Age: 10-19; stool	2016	United States	Typhimurium (Predicted)	PRJNA230403	SRP040281	SAMN06067854	Assembled	193	394199	4836809	SAL_PA0870AA_AS
SAL_KA3390AA	PNUSAS015274	Human	Age: 0-4; stool	2017	United States	Typhimurium	PRJNA230403	SRP040281	SAMN07338453	Assembled	193	278599	4954859	SAL_TA8973AA_AS
SAL_RA7094AA	529187	Human	Homo sapiens; human	2018	United Kingdom	Typhimurium	PRJNA248792	SRP042645	SAMN09661864	Assembled	193	214511	4727622	SAL_CB9507AA_AS
SAL_TA5794AA	201808272	Human		2018	France	Typhimurium (predicted)				Assembled	193	80252	5040915	SAL_FB4569AA_AS
SAL_TA9971AA	640300	Human	Homo sapiens; human	2018	United Kingdom	Typhimurium	PRJNA248792	SRP042645	SAMN10506192	Assembled	193	222821	5048823	SAL_GB6414AA_AS
SAL_VA2396AA	448250	Human	Homo sapiens; human	2017	United Kingdom	Typhimurium	PRJNA248792	SRP042645	SAMN10872286	Assembled	193	431616	4925466	SAL_LB0441AA_AS
SAL_VA6650AA	serovar Typhimurium	Human	Homo sapiens; Age: 0.7 years; male; stool; stool	2006	Israel	Typhimurium	PRJNA304677	SRP066984	SAMN04306646	Assembled	193	149837	4932807	SAL_JB2084AA_AS
SAL_YA3047AA	201904636	Human		2019	France	Typhimurium (predicted)				Assembled	193	53179	4788291	SAL_OB1911AA_AS
SAL_YA3327AA	Salmonella-Typhimurium-H-55	Human	Homo sapiens; Human	2018	India	Typhimurium	PRJEB33587	ERP116393	SAMEA5799206	Assembled	193	226824	4822033	SAL_OB3088AA_AS
SAL_ZA2985AA	AUSMDU00020770	Human	Homo sapiens	2015	Australia	Typhimurium	PRJNA319593	SRP074391	SAMN12769838	Assembled	193	249253	4899707	SAL_RB1682AA_AS
SAL_ZA5267AA	201908034	Human		2019	France	Typhimurium (predicted)				Assembled	193	74295	4904114	SAL_RB9452AA_AS
SAL_ZA5902AA	808863	Human	Homo sapiens; human	2019	United Kingdom	Salmonella Typhimurium	PRJNA248792	SRP042645	SAMN12915158	Assembled	193	270739	4899394	SAL_SB0953AA_AS
SAL_ZA7956AA	201908952	Human		2019	France	Typhimurium (predicted)				Assembled	193	72646	4942315	SAL_SB6788AA_AS
SAL_AB0954AA	825108	Human	Homo sapiens; human	2019	United Kingdom	Typhimurium	PRJNA248792	SRP042645	SAMN13105029	Assembled	193	229932	4919703	SAL_TB1717AA_AS
SAL_AB8868AA	834310	Human	Homo sapiens; human	2019	United Kingdom	Typhimurium	PRJNA248792	SRP042645	SAMN13253889	Assembled	193	271177	4907476	SAL_VB0239AA_AS
SAL_BB3992AA	201910639	Human		2019	France	Typhimurium (predicted)				Assembled	193	72797	4770451	SAL_WB3055AA_AS
SAL_BB4005AA	201910695	Human		2019	France	Typhimurium (predicted)				Assembled	193	58590	4849872	SAL_WB3068AA_AS
SAL_CB2999AA	888058	Human	Homo sapiens; human	2020	United Kingdom	Typhimurium	PRJNA248792	SRP042645	SAMN14127873	Assembled	193	225741	4898266	SAL_BC0984AA_AS
SAL_EB0373AA	972960	Human	Homo sapiens; human	2020	United Kingdom	Typhimurium	PRJNA248792	SRP042645	SAMN15824099	Assembled	193	358734	4755842	SAL_JC0374AA_AS
SAL_EB6124AA	995768	Human	Homo sapiens; human	2020	United Kingdom	Typhimurium	PRJNA248792	SRP042645	SAMN16360766	Assembled	193	220738	4820611	SAL_KC6825AA_AS
SAL_FB2389AA	1032275	Human	Homo sapiens; human	2020	United Kingdom	Typhimurium	PRJNA248792	SRP042645	SAMN16915055	Assembled	193	214125	4817252	SAL_LC9346AA_AS
SAL_DA4899AA	A357	Human	Homo sapiens; blood	1998	Malawi	Typhimurium	PRJEB2059	ERP000113	SAMEA788818	Assembled	192	80204	4989212	SAL_JA6805AA_AS
SAL_FA6739AA	29_N4955	Human	Homo sapiens; Stools	2014	Australia	Typhimurium	PRJNA320449	SRP074336	SAMN04939465	Assembled	192	382859	4889634	SAL_FB8441AA_AS
SAL_XA5972AA	SRR7664529	Human		2018	United States	Typhimurium				Assembled	192	164193	4907889	SAL_NB0446AA_AS
SAL_AB8653AA	201607702	Human		2016	France	Typhimurium				Assembled	192	101647	4946553	SAL_UB7750AA_AS
SAL_BB4000AA	201910680	Human		2019	France	Typhimurium (predicted)				Assembled	192	74316	4995034	SAL_WB3063AA_AS
SAL_EB4539AA	989505	Human	Homo sapiens; human	2020	United Kingdom	Typhimurium	PRJNA248792	SRP042645	SAMN16241197	Assembled	192	222557	4877385	SAL_KC3325AA_AS
SAL_VA6653AA	serovar Typhimurium	Human	Homo sapiens; Age: 0.2 years; female; stool; stool	2010	Israel	Typhimurium	PRJNA304677	SRP066984	SAMN04306643	Assembled	191	169112	4856817	SAL_JB2081AA_AS
SAL_VA6659AA	serovar Typhimurium	Human	Homo sapiens; Age: 68 years; female; stool; stool	2006	Israel	Typhimurium	PRJNA304677	SRP066984	SAMN04306637	Assembled	191	125727	4964941	SAL_LB0786AA_AS
SAL_YA7214AA	201905102-redeposit	Human		2019	France	Typhimurium (predicted)				Assembled	191	89440	4883441	SAL_OB7564AA_AS
SAL_YA9709AA	201905881	Human		2019	France	Typhimurium (predicted)				Assembled	191	64214	4838486	SAL_PB8230AA_AS
SAL_ZA1500AA	201906483	Human		2019	France	Typhimurium (predicted)				Assembled	191	55890	4691627	SAL_QB5147AA_AS
SAL_AB0524AA	822548	Human	Homo sapiens; human	2019	United Kingdom	Typhimurium	PRJNA248792	SRP042645	SAMN13064275	Assembled	191	267495	4809474	SAL_TB0060AA_AS
SAL_BB2081AA	201910287	Human		2019	France	Typhimurium (predicted)				Assembled	191	81253	4797537	SAL_VB6666AA_AS
SAL_EB5822AA	993112	Human	Homo sapiens; human	2020	United Kingdom	Typhimurium -	PRJNA248792	SRP042645	SAMN16293928	Assembled	191	256530	4933105	SAL_KC5994AA_AS
SAL_FB2807AA	1037631	Human	Homo sapiens; human	2020	United Kingdom	Typhimurium	PRJNA248792	SRP042645	SAMN16972233	Assembled	191	220769	4817546	SAL_MC0651AA_AS
SAL_FB5414AA	YA00215241_SSP	Human	Stool		South Africa	Typhimurium				Assembled	191	180688	4876814	SAL_MC4950AA_AS
SAL_JA4392AA	DT160	Human	human	2000	New Zealand	Typhimurium	PRJEB18077	ERP019995	SAMEA4557549	Assembled	190	271376	4912145	SAL_TA5970AA_AS
SAL_PA0129AA	NJ08.170	Human		2008	Taiwan	Typhimurium	PRJEB39546	ERP123079	SAMEA7129653	Assembled	190	264605	5072803	SAL_AB1243AA_AS
SAL_VA6333AA	AUSMDU00003734	Human	Homo sapiens; human	2013	Australia	Typhimurium	PRJNA322428	SRP075531	SAMN05162718	Assembled	190	76710	4903154	SAL_JB2507AA_AS
SAL_VA6354AA	AUSMDU00003715	Human	Homo sapiens; human	2013	Australia	Typhimurium	PRJNA322428	SRP075531	SAMN05162699	Assembled	190	81551	4823596	SAL_JB2486AA_AS
SAL_ZA2842AA	201907026	Human		2019	France	Typhimurium (predicted)				Assembled	190	248703	4882520	SAL_RB1382AA_AS
SAL_ZA3030AA	AUSMDU00020724	Human	Homo sapiens	2010	Australia	Typhimurium	PRJNA319593	SRP074391	SAMN12769792	Assembled	190	271376	4882760	SAL_RB1637AA_AS
SAL_ZA7133AA	201908639	Human		2019	France	Typhimurium (predicted)				Assembled	190	93679	4964456	SAL_SB4834AA_AS
SAL_BB4600AA	201910885	Human		2019	France	Typhimurium (predicted)				Assembled	190	152969	4850580	SAL_WB5987AA_AS
SAL_BB6931AA	201911170	Human		2019	France	Typhimurium (predicted)				Assembled	190	90153	4846734	SAL_XB1871AA_AS
SAL_BB6981AA	861202	Human	Homo sapiens; human	2019	United Kingdom	Typhimurium	PRJNA248792	SRP042645	SAMN13696389	Assembled	190	270740	4900118	SAL_XB2203AA_AS
SAL_DB1114AA	939231	Human	Homo sapiens; human	2020	United Kingdom	Typhimurium	PRJNA248792	SRP042645	SAMN14692131	Assembled	190	376610	4807503	SAL_HC3889AA_AS
SAL_EB3956AA	987713	Human	Homo sapiens; human	2020	United Kingdom	Typhimurium	PRJNA248792	SRP042645	SAMN16213253	Assembled	190	257785	4824529	SAL_KC1922AA_AS
SAL_EB8507AA	1008786	Human	Homo sapiens; human	2020	United Kingdom	Typhimurium -	PRJNA248792	SRP042645	SAMN16533418	Assembled	190	271079	4860291	SAL_LC0693AA_AS
SAL_EB9832AA	1014568	Human	Homo sapiens; human	2020	United Kingdom	Typhimurium	PRJNA248792	SRP042645	SAMN16618920	Assembled	190	281767	4753186	SAL_LC3842AA_AS
SAL_GA7805AA	2014AM-2943	Human	Age: 50-59; stool	2014	United States	Typhimurium (Predicted)	PRJNA287785	SRP082403	SAMN05596679	Assembled	189	300402	5068693	SAL_MA6290AA_AS
SAL_HA0597AA	2014AM-1458	Human	Age: 10-19; stool	2014	United States	Typhimurium (Predicted)	PRJNA287785	SRP082403	SAMN05907765	Assembled	189	257549	4946851	SAL_NA1409AA_AS
SAL_JA4337AA	DT160	Human	human	2001	New Zealand	Typhimurium	PRJEB18077	ERP019995	SAMEA4557604	Assembled	189	271376	4899299	SAL_TA6024AA_AS
SAL_JA4349AA	DT160	Human	human	2008	New Zealand	Typhimurium	PRJEB18077	ERP019995	SAMEA4557592	Assembled	189	271376	4912036	SAL_TA6013AA_AS
SAL_PA0181AA	NR07.071	Human		2007	Taiwan	Typhimurium	PRJEB39546	ERP123079	SAMEA7129679	Assembled	189	138513	5185525	SAL_AB1295AA_AS
SAL_VA6648AA	serovar Typhimurium	Human	Homo sapiens; Age: 0.8 years; male; stool; stool	2005	Israel	Typhimurium	PRJNA304677	SRP066984	SAMN04306648	Assembled	189	114827	4920469	SAL_JB2086AA_AS
SAL_XA1852AA	201903254	Human		2019	France	Typhimurium (predicted)				Assembled	189	51391	4793136	SAL_MB5002AA_AS
SAL_YA3044AA	201904607	Human		2019	France	Typhimurium (predicted)				Assembled	189	63506	4849707	SAL_OB1908AA_AS
SAL_ZA2999AA	AUSMDU00020754	Human	Homo sapiens	2012	Australia	Typhimurium	PRJNA319593	SRP074391	SAMN12769822	Assembled	189	271376	4899588	SAL_RB1668AA_AS
SAL_ZA3048AA	AUSMDU00020708	Human	Homo sapiens	2009	Australia	Typhimurium	PRJNA319593	SRP074391	SAMN12769776	Assembled	189	362882	4899112	SAL_RB1618AA_AS
SAL_AB8669AA	201708043	Human		2017	France	Typhimurium				Assembled	189	59848	4918951	SAL_UB7841AA_AS
SAL_BB6336AA	201911140	Human		2019	France	Typhimurium (predicted)				Assembled	189	150005	4918674	SAL_WB9242AA_AS
SAL_BB6927AA	201911183	Human		2019	France	Typhimurium (predicted)				Assembled	189	91252	4795168	SAL_XB1867AA_AS
SAL_CB7556AA	912303	Human	Homo sapiens; human	2020	United Kingdom	Typhimurium -	PRJNA248792	SRP042645	SAMN14449711	Assembled	189	278527	4941277	SAL_EC4966AA_AS
SAL_DB9617AA	970280	Human	Homo sapiens; human	2020	United Kingdom	Typhimurium	PRJNA248792	SRP042645	SAMN15767927	Assembled	189	270748	4850936	SAL_IC9643AA_AS
SAL_EB8198AA	1004092	Human	Homo sapiens; human	2020	United Kingdom	Typhimurium -	PRJNA248792	SRP042645	SAMN16450869	Assembled	189	315449	4930502	SAL_KC9828AA_AS
SAL_FB1433AA	YA00212212	Human	Blood culture	2020	South Africa	Typhimurium				Assembled	189	212284	4876214	SAL_LC6499AA_AS
SAL_FB2426AA	1032326	Human	Homo sapiens; human	2020	United Kingdom	Typhimurium	PRJNA248792	SRP042645	SAMN16930349	Assembled	189	210909	4778973	SAL_LC9500AA_AS
SAL_HA5827AA	PNUSAS005801	Human	Age: 50-59; stool		United States	Typhimurium (Predicted)	PRJNA230403	SRP040281	SAMN06065900	Assembled	188	376696	4964255	SAL_PA0868AA_AS
SAL_IA0193AA	PNUSAS005782	Human	Age: 40-49; stool	2016	United States	Typhimurium (Predicted)	PRJNA230403	SRP040281	SAMN06215627	Assembled	188	275694	4846905	SAL_PA9082AA_AS
SAL_PA0182AA	0511R7040	Human		2005	Denmark	Typhimurium	PRJEB39546	ERP123079	SAMEA7129680	Assembled	188	376683	4802894	SAL_AB1296AA_AS
SAL_XA7144AA	764524	Human	Homo sapiens; human	2019	United Kingdom	Salmonella Typhimurium - Monophasic	PRJNA248792	SRP042645	SAMN12143134	Assembled	188	271078	4928547	SAL_NB4088AA_AS
SAL_XA7152AA	764510	Human	Homo sapiens; human	2019	United Kingdom	Salmonella Typhimurium	PRJNA248792	SRP042645	SAMN12143143	Assembled	188	358699	4734736	SAL_NB4080AA_AS
SAL_YA7393AA	NC_WHO_S045	Human	Homo sapiens; Human Stool	2012	Lebanon	Typhimurium	PRJNA293224	SRP070120	SAMN12497065	Assembled	188	184274	4761241	SAL_OB8332AA_AS
SAL_ZA0235AA	201905988	Human		2019	France	Typhimurium (predicted)				Assembled	188	79446	4892565	SAL_QB0030AA_AS
SAL_AB1288AA	201909132	Human		2019	France	Typhimurium (predicted)				Assembled	188	96857	4958859	SAL_TB2758AA_AS
SAL_AB8434AA	201909669	Human		2019	France	Typhimurium (predicted)				Assembled	188	225812	4871511	SAL_TB9004AA_AS
SAL_AB8656AA	201703616	Human		2017	France	Typhimurium				Assembled	188	65359	4976309	SAL_UB7753AA_AS
SAL_CB2049AA	873468	Human	Homo sapiens; human	2020	United Kingdom	Typhimurium -	PRJNA248792	SRP042645	SAMN13884586	Assembled	188	282663	4960555	SAL_AC5883AA_AS
SAL_CB2837AA	886613	Human	Homo sapiens; human	2020	United Kingdom	Typhimurium	PRJNA248792	SRP042645	SAMN14121480	Assembled	188	207626	4805303	SAL_BC0106AA_AS
SAL_DB0132AA	H466	Human	Homo sapiens	2000	Tunisia	Typhimurium	PRJNA588446	SRP255125	SAMN13111986	Assembled	188	112565	4844848	SAL_HC1255AA_AS
SAL_EB3602AA	987172	Human	Homo sapiens; human	2020	United Kingdom	Typhimurium -	PRJNA248792	SRP042645	SAMN16186791	Assembled	188	282781	4816526	SAL_KC0948AA_AS
SAL_EB8138AA	R17.1451	Human	Homo sapiens; stool	2017	Taiwan	Typhimurium	PRJNA478278	SRP151512	SAMN16450741	Assembled	188	376918	5056821	SAL_KC9888AA_AS
SAL_FB5591AA	1054169	Human	Homo sapiens; human	2020	United Kingdom	Typhimurium -	PRJNA248792	SRP042645	SAMN17164399	Assembled	188	255333	4965287	SAL_MC5007AA_AS
SAL_EA8190AA	STM 15-57	Human	Stools	1957	France	Typhimurium				Assembled	187	376782	5060903	SAL_KA1714AA_AS
SAL_IA2559AA	PNUSAS007451	Human	Age: 0-4; stool	2016	United States	Typhimurium (Predicted)	PRJNA230403	SRP040281	SAMN06274308	Assembled	187	187907	4779344	SAL_QA2702AA_AS
SAL_KA5425AA	PNUSAS017717	Human	Age: 30-39; stool	2017	United States	Typhimurium (Predicted)	PRJNA230403	SRP040281	SAMN07362158	Assembled	187	278048	4733434	SAL_UA2191AA_AS
SAL_LA0701AA	ExPB 63-67	Human	Blood	1967	France	Typhimurium				Assembled	187	214186	4898772	SAL_UA8315AA_AS
SAL_PA0166AA	1109F60160	Human		2011	Denmark	Typhimurium	PRJEB39546	ERP123079	SAMEA7129767	Assembled	187	282781	4930890	SAL_AB1280AA_AS
SAL_SA6547AA	601574	Human	Homo sapiens; human	2018	United Kingdom	Typhimurium - Monophasic	PRJNA248792	SRP042645	SAMN10080383	Assembled	187	242950	5005330	SAL_EB1570AA_AS
SAL_VA6106AA	AUSMDU00003669	Human	Homo sapiens; human	2012	Australia	Typhimurium	PRJNA322428	SRP075531	SAMN05162653	Assembled	187	176924	4989021	SAL_JB2734AA_AS
SAL_XA5934AA	SRR6676563	Human		2018	United States	Typhimurium				Assembled	187	324489	4882661	SAL_NB0408AA_AS
SAL_YA9710AA	201905913	Human		2019	France	Typhimurium (predicted)				Assembled	187	74325	4868487	SAL_PB8231AA_AS
SAL_ZA2984AA	AUSMDU00020771	Human	Homo sapiens	2015	Australia	Typhimurium	PRJNA319593	SRP074391	SAMN12769839	Assembled	187	225812	4900488	SAL_RB1683AA_AS
SAL_ZA2987AA	AUSMDU00020768	Human	Homo sapiens	2015	Australia	Typhimurium	PRJNA319593	SRP074391	SAMN12769836	Assembled	187	376725	4900278	SAL_RB1680AA_AS
SAL_ZA3248AA	804493	Human	Homo sapiens; human	2019	United Kingdom	Salmonella Typhimurium	PRJNA248792	SRP042645	SAMN12783693	Assembled	187	180285	4969090	SAL_RB2726AA_AS
SAL_ZA3596AA	201907430	Human		2019	France	Typhimurium (predicted)				Assembled	187	68524	4888639	SAL_RB4012AA_AS
SAL_ZA7131AA	201908636	Human		2019	France	Typhimurium (predicted)				Assembled	187	79583	4947974	SAL_SB4832AA_AS
SAL_ZA8232AA	820091	Human	Homo sapiens; human	2019	United Kingdom	Typhimurium	PRJNA248792	SRP042645	SAMN13035583	Assembled	187	144934	4999955	SAL_SB8921AA_AS
SAL_AB9571AA	836954	Human	Homo sapiens; human	2019	United Kingdom	Salmonella Typhimurium - Monophasic	PRJNA248792	SRP042645	SAMN13295931	Assembled	187	267560	4936040	SAL_VB2464AA_AS
SAL_BB2869AA	839922	Human	Homo sapiens; human	2019	United Kingdom	Typhimurium -	PRJNA248792	SRP042645	SAMN13332282	Assembled	187	271081	4861007	SAL_VB9742AA_AS
SAL_BB7786AA	201911388	Human		2019	France	Typhimurium (predicted)				Assembled	187	43196	4941179	SAL_XB3529AA_AS
SAL_CB0933AA	880351	Human	Homo sapiens; human	2020	United Kingdom	Typhimurium	PRJNA248792	SRP042645	SAMN14008185	Assembled	187	270760	4877429	SAL_AC7066AA_AS
SAL_EB3955AA	987925	Human	Homo sapiens; human	2020	United Kingdom	Typhimurium	PRJNA248792	SRP042645	SAMN16213251	Assembled	187	201383	4766020	SAL_KC1923AA_AS
SAL_FB1423AA	YA00211609	Human	Stool	2020	South Africa	Typhimurium				Assembled	187	321887	4969615	SAL_LC6483AA_AS
SAL_FA6636AA	PNUSAS000314	Human	Stool	2009	United States	Typhimurium (Predicted)	PRJNA230403	SRP040281	SAMN04993632	Assembled	186	271390	4897643	SAL_HC8708AA_AS
SAL_JA4324AA	DT160	Human	human	2004	New Zealand	Typhimurium	PRJEB18077	ERP019995	SAMEA4557617	Assembled	186	298891	4867386	SAL_TA6037AA_AS
SAL_YA3449AA	773745	Human	Homo sapiens; human	2019	United Kingdom	Salmonella Typhimurium - Monophasic	PRJNA248792	SRP042645	SAMN12324932	Assembled	186	270515	4928638	SAL_OB2964AA_AS
SAL_YA3577AA	773752	Human	Homo sapiens; human	2019	United Kingdom	Salmonella Typhimurium	PRJNA248792	SRP042645	SAMN12324686	Assembled	186	271189	4963055	SAL_OB2835AA_AS
SAL_ZA3070AA	AUSMDU00020687	Human	Homo sapiens	2003	Australia	Typhimurium	PRJNA319593	SRP074391	SAMN12769755	Assembled	186	225814	4886793	SAL_RB1596AA_AS
SAL_AB0595AA	823459	Human	Homo sapiens; human	2019	United Kingdom	Salmonella Typhimurium - Monophasic	PRJNA248792	SRP042645	SAMN13064216	Assembled	186	271081	4886464	SAL_SB9954AA_AS
SAL_AB8878AA	834737	Human	Homo sapiens; human	2019	United Kingdom	Salmonella Typhimurium - Monophasic	PRJNA248792	SRP042645	SAMN13253891	Assembled	186	266945	4859311	SAL_VB0229AA_AS
SAL_AB9129AA	201909868	Human		2019	France	Typhimurium (predicted)				Assembled	186	171110	4967839	SAL_VB0568AA_AS
SAL_BB0842AA	PNUSAS037649	Human	Age: 50-59; stool	2017	United States	Typhimurium	PRJNA230403	SRP040281	SAMN08832522	Assembled	186	164252	5074251	SAL_VB2681AA_AS
SAL_BB2860AA	839931	Human	Homo sapiens; human	2019	United Kingdom	Typhimurium	PRJNA248792	SRP042645	SAMN13332273	Assembled	186	267762	4877379	SAL_VB9751AA_AS
SAL_CB6923AA	896014	Human	Homo sapiens; human	2020	United Kingdom	Typhimurium	PRJNA248792	SRP042645	SAMN14420862	Assembled	186	258540	4733108	SAL_EC0830AA_AS
SAL_EB2813AA	981830	Human	Homo sapiens; human	2020	United Kingdom	Typhimurium	PRJNA248792	SRP042645	SAMN16082908	Assembled	186	207826	4771673	SAL_JC8212AA_AS
SAL_EB5452AA	PNCS007218	Human	Homo sapiens; stool	2010	Canada	Typhimurium	PRJNA543337	SRP199206	SAMN16265103	Assembled	186	271001	5014753	SAL_KC6072AA_AS
SAL_EB5819AA	993126	Human	Homo sapiens; human	2020	United Kingdom	Typhimurium -	PRJNA248792	SRP042645	SAMN16293930	Assembled	186	278627	4921972	SAL_KC5997AA_AS
SAL_EB7506AA	997053	Human	Homo sapiens; human	2020	United Kingdom	Typhimurium -	PRJNA248792	SRP042645	SAMN16411102	Assembled	186	271633	4957866	SAL_KC8342AA_AS
SAL_FB1770AA	1028477	Human	Homo sapiens; human	2020	United Kingdom	Typhimurium	PRJNA248792	SRP042645	SAMN16839711	Assembled	186	464404	4896022	SAL_LC7008AA_AS
SAL_JA4319AA	DT160	Human	human	2005	New Zealand	Typhimurium	PRJEB18077	ERP019995	SAMEA4557622	Assembled	185	376725	4911597	SAL_TA6042AA_AS
SAL_PA0103AA	1009R13451	Human		2010	Denmark	Typhimurium	PRJEB39546	ERP123079	SAMEA7129693	Assembled	185	216751	4937016	SAL_AB1310AA_AS
SAL_VA6329AA	AUSMDU00003738	Human	Homo sapiens; human	2013	Australia	Typhimurium	PRJNA322428	SRP075531	SAMN05162722	Assembled	185	164920	4987400	SAL_JB2511AA_AS
SAL_VA6331AA	AUSMDU00003736	Human	Homo sapiens; human	2013	Australia	Typhimurium	PRJNA322428	SRP075531	SAMN05162720	Assembled	185	100947	5010892	SAL_JB2509AA_AS
SAL_XA1849AA	201903207	Human		2019	France	Typhimurium (predicted)				Assembled	185	58525	4920620	SAL_MB4999AA_AS
SAL_XA5965AA	SRR7591589	Human		2018	United States	Typhimurium				Assembled	185	278540	4852671	SAL_NB0439AA_AS
SAL_YA3042AA	201904587	Human		2019	France	Typhimurium (predicted)				Assembled	185	53936	4833918	SAL_OB1906AA_AS
SAL_YA7392AA	NC_WHO_S090	Human	Homo sapiens; Human Stool	2012	Lebanon	Typhimurium	PRJNA293224	SRP070120	SAMN12497073	Assembled	185	226164	4999243	SAL_OB8333AA_AS
SAL_YA7541AA	783105	Human	Homo sapiens; human	2019	United Kingdom	Salmonella Typhimurium	PRJNA248792	SRP042645	SAMN12529065	Assembled	185	180431	4805250	SAL_OB9114AA_AS
SAL_ZA2834AA	201907120	Human		2019	France	Typhimurium (predicted)				Assembled	185	99772	4820911	SAL_RB1374AA_AS
SAL_ZA2982AA	AUSMDU00020772	Human	Homo sapiens	2015	Australia	Typhimurium	PRJNA319593	SRP074391	SAMN12769840	Assembled	185	184411	4898947	SAL_RB1685AA_AS
SAL_ZA3063AA	AUSMDU00020693	Human	Homo sapiens	2009	Australia	Typhimurium	PRJNA319593	SRP074391	SAMN12769761	Assembled	185	271376	4899816	SAL_RB1603AA_AS
SAL_ZA6078AA	201908300	Human		2019	France	Typhimurium (predicted)				Assembled	185	82065	4805979	SAL_SB1468AA_AS
SAL_ZA6669AA	201908359-redeposit	Human		2019	France	Typhimurium (predicted)				Assembled	185	87127	4863946	SAL_SB3028AA_AS
SAL_AB1283AA	201909226	Human		2019	France	Typhimurium (predicted)				Assembled	185	99911	5063015	SAL_TB2754AA_AS
SAL_AB8615AA	201609640	Human		2016	France	Typhimurium				Assembled	185	54829	5105188	SAL_UB0962AA_AS
SAL_BB4692AA	853950	Human	Homo sapiens; human	2019	United Kingdom	Typhimurium	PRJNA248792	SRP042645	SAMN13564932	Assembled	185	222685	4867379	SAL_WB6411AA_AS
SAL_CB2144AA	869073	Human	Homo sapiens; human	2020	United Kingdom	Typhimurium -	PRJNA248792	SRP042645	SAMN13874487	Assembled	185	315492	4978867	SAL_AC5788AA_AS
SAL_DB0129AA	C3378	Human	Homo sapiens	2001	Tunisia	Typhimurium	PRJNA588446	SRP255125	SAMN13111995	Assembled	185	91117	4839901	SAL_HC1258AA_AS
SAL_EB1994AA	980452	Human	Homo sapiens; human	2020	United Kingdom	Typhimurium	PRJNA248792	SRP042645	SAMN15969303	Assembled	185	296951	4998936	SAL_JC5399AA_AS
SAL_EB3437AA	984801	Human	Homo sapiens; human	2020	United Kingdom	Typhimurium -	PRJNA248792	SRP042645	SAMN16113698	Assembled	185	270584	4929544	SAL_KC0636AA_AS
SAL_FB1705AA	1027190	Human	Homo sapiens; human	2020	United Kingdom	Typhimurium	PRJNA248792	SRP042645	SAMN16828805	Assembled	185	180728	4968956	SAL_LC6857AA_AS
SAL_AB0037AA	814885	Human	Homo sapiens; human	2019	United Kingdom	Typhimurium	PRJNA248792	SRP042645	SAMN12995413	Assembled	184	296413	4733298	SAL_SB7111AA_AS
SAL_AB0709AA	201909092	Human		2019	France	Typhimurium (predicted)				Assembled	184	66766	4899976	SAL_TB0887AA_AS
SAL_BB2405AA	843955	Human	Homo sapiens; human	2019	United Kingdom	Typhimurium -	PRJNA248792	SRP042645	SAMN13414200	Assembled	184	278532	4941654	SAL_VB8996AA_AS
SAL_BB2521AA	841971	Human	Homo sapiens; human	2019	United Kingdom	Typhimurium -	PRJNA248792	SRP042645	SAMN13379047	Assembled	184	271081	5074402	SAL_VB8880AA_AS
SAL_BB3304AA	845697	Human	Homo sapiens	2019	United Kingdom	Typhimurium	PRJNA248792	SRP042645	SAMN13435410	Assembled	184	270739	4886401	SAL_WB0063AA_AS
SAL_CB0433AA	883888	Human	Homo sapiens; human	2020	United Kingdom	Typhimurium	PRJNA248792	SRP042645	SAMN14071269	Assembled	184	225755	4805520	SAL_AC7566AA_AS
SAL_CB6704AA	903510	Human	Homo sapiens; human	2020	United Kingdom	Typhimurium -	PRJNA248792	SRP042645	SAMN14418767	Assembled	184	270515	5033608	SAL_DC9693AA_AS
SAL_CB9004AA	919660	Human	Homo sapiens; human	2020	United Kingdom	Typhimurium	PRJNA248792	SRP042645	SAMN14553634	Assembled	184	225737	4898045	SAL_FC5520AA_AS
SAL_DB8006AA	SMG-20-1266	Human		2020	United Kingdom	Typhimurium				Assembled	184	223065	4980042	SAL_IC6459AA_AS
SAL_EB3052AA	YA00210805	Human	Blood culture	2020	South Africa	Typhimurium				Assembled	184	382536	4909182	SAL_JC9639AA_AS
SAL_FA6637AA	PNUSAS000311	Human	Blood	2009	United States	Typhimurium (Predicted)	PRJNA230403	SRP040281	SAMN04993631	Assembled	183	376793	4896753	SAL_HC8709AA_AS
SAL_GA2938AA	1830	Human	Homo sapiens; faecal sample	2011	Australia	Typhimurium (Predicted)	PRJNA265135	SRP049627	SAMN03145011	Assembled	183	222898	4928437	SAL_LA6645AA_AS
SAL_JA5318AA	PNUSAS011154	Human	Age: 10-19; stool	2016	United States	Typhimurium (Predicted)	PRJNA230403	SRP040281	SAMN06912774	Assembled	183	275470	4843979	SAL_TA0381AA_AS
SAL_VA6652AA	serovar Typhimurium	Human	Homo sapiens; Age: 0.2 years; female; stool; stool	2010	Israel	Typhimurium	PRJNA304677	SRP066984	SAMN04306644	Assembled	183	159837	4815039	SAL_KB9084AA_AS
SAL_VA6657AA	serovar Typhimurium	Human	Homo sapiens; Age: 1.8 years; male; stool; stool	2008	Israel	Typhimurium	PRJNA304677	SRP066984	SAMN04306639	Assembled	183	114644	4956530	SAL_KB9082AA_AS
SAL_VA7540AA	201705818	Human		2017	France	Typhimurium				Assembled	183	52205	4929151	SAL_JB6929AA_AS
SAL_YA3414AA	773740	Human	Homo sapiens; human	2019	United Kingdom	Salmonella Typhimurium	PRJNA248792	SRP042645	SAMN12326895	Assembled	183	354433	4890313	SAL_OB2999AA_AS
SAL_YA7425AA	783067	Human	Homo sapiens; human	2019	United Kingdom	Salmonella Typhimurium	PRJNA248792	SRP042645	SAMN12509239	Assembled	183	243746	4774980	SAL_OB8603AA_AS
SAL_ZA1071AA	799108	Human	Homo sapiens; human	2019	United Kingdom	Salmonella Typhimurium - Monophasic	PRJNA248792	SRP042645	SAMN12686788	Assembled	183	283811	4889916	SAL_QB3046AA_AS
SAL_ZA2734AA	201906876	Human		2019	France	Typhimurium (predicted)				Assembled	183	72036	4835916	SAL_RB0983AA_AS
SAL_ZA2995AA	AUSMDU00020760	Human	Homo sapiens	2014	Australia	Typhimurium	PRJNA319593	SRP074391	SAMN12769828	Assembled	183	376725	4900703	SAL_RB1672AA_AS
SAL_ZA3045AA	AUSMDU00020711	Human	Homo sapiens	2009	Australia	Typhimurium	PRJNA319593	SRP074391	SAMN12769779	Assembled	183	223604	4901300	SAL_RB1621AA_AS
SAL_ZA3062AA	AUSMDU00020694	Human	Homo sapiens	2009	Australia	Typhimurium	PRJNA319593	SRP074391	SAMN12769762	Assembled	183	376725	4900051	SAL_RB1604AA_AS
SAL_ZA3069AA	AUSMDU00020688	Human	Homo sapiens	2003	Australia	Typhimurium	PRJNA319593	SRP074391	SAMN12769756	Assembled	183	172145	4902304	SAL_RB1597AA_AS
SAL_ZA5282AA	809975	Human	Homo sapiens; human	2019	United Kingdom	Salmonella Typhimurium	PRJNA248792	SRP042645	SAMN12900898	Assembled	183	257603	4942568	SAL_RB9699AA_AS
SAL_ZA7126AA	201908757	Human		2019	France	Typhimurium (predicted)				Assembled	183	77063	4839486	SAL_SB4827AA_AS
SAL_AB8778AA	832715	Human	Homo sapiens; human	2019	United Kingdom	Typhimurium	PRJNA248792	SRP042645	SAMN13240560	Assembled	183	192040	4766259	SAL_VB0003AA_AS
SAL_BB3574AA	201910602	Human		2019	France	Typhimurium (predicted)				Assembled	183	150495	4873136	SAL_WB2055AA_AS
SAL_BB6928AA	201911330	Human		2019	France	Typhimurium (predicted)				Assembled	183	82112	4842646	SAL_XB1868AA_AS
SAL_DB1322AA	941929	Human	Homo sapiens; human	2020	United Kingdom	Typhimurium	PRJNA248792	SRP042645	SAMN14829586	Assembled	183	282662	4947904	SAL_HC5006AA_AS
SAL_DB6876AA	960718	Human	Homo sapiens; human	2020	United Kingdom	Typhimurium	PRJNA248792	SRP042645	SAMN15508630	Assembled	183	207636	4886903	SAL_IC4736AA_AS
SAL_EB2878AA	YA00210808	Human	Blood culture	2020	South Africa	Typhimurium				Assembled	183	376801	4892949	SAL_JC8505AA_AS
SAL_EB3945AA	987724	Human	Homo sapiens; human	2020	United Kingdom	Typhimurium	PRJNA248792	SRP042645	SAMN16213248	Assembled	183	222383	4877762	SAL_KC1933AA_AS
SAL_EB4540AA	988710	Human	Homo sapiens; human	2020	United Kingdom	Typhimurium -	PRJNA248792	SRP042645	SAMN16241203	Assembled	183	223188	4955660	SAL_KC3324AA_AS
SAL_EB6106AA	995352	Human	Homo sapiens; human	2020	United Kingdom	Typhimurium	PRJNA248792	SRP042645	SAMN16354372	Assembled	183	257223	5114082	SAL_KC6743AA_AS
SAL_FB5952AA	SAL20171181	Human	Homo sapiens; outbreak; patient	2017	South Korea	Typhimurium	PRJNA612098	SRP252575	SAMN14361335	Assembled	183	271384	5114098	SAL_MC5349AA_AS
SAL_HA1575AA	PNUSAS004802	Human	Age: 5-9; stool	2016	United States	Typhimurium (Predicted)	PRJNA230403	SRP040281	SAMN05935591	Assembled	182	225814	5022880	SAL_NA2709AA_AS
SAL_NA1741AA	PNUSAS029050	Human	Age: 20-29; stool	2017	United States	Typhimurium (Predicted)	PRJNA230403	SRP040281	SAMN08150048	Assembled	182	376811	4897298	SAL_HC8820AA_AS
SAL_NA2059AA	33-26-8101328	Human		2017	United Kingdom	Typhimurium				Assembled	182	331749	4766029	SAL_XA8784AA_AS
SAL_PA0114AA	SE04.060	Human		2004	Taiwan	Typhimurium	PRJEB39546	ERP123079	SAMEA7129639	Assembled	182	300033	4937044	SAL_AB1321AA_AS
SAL_TA2311AA	623180	Human	Homo sapiens; human	2018	United Kingdom	Typhimurium - Monophasic	PRJNA248792	SRP042645	SAMN10267199	Assembled	182	244266	4989601	SAL_FB0864AA_AS
SAL_VA6344AA	AUSMDU00003724	Human	Homo sapiens; human	2013	Australia	Typhimurium	PRJNA322428	SRP075531	SAMN05162708	Assembled	182	142342	4908213	SAL_JB2496AA_AS
SAL_VA6660AA	serovar Typhimurium	Human	Homo sapiens; Age: 0.7 years; male; stool; stool	2003	Israel	Typhimurium	PRJNA304677	SRP066984	SAMN04306636	Assembled	182	78486	4730845	SAL_JB2074AA_AS
SAL_ZA7970AA	201908839	Human		2019	France	Typhimurium (predicted)				Assembled	182	90958	4844533	SAL_SB6802AA_AS
SAL_AB2208AA	201909421	Human		2019	France	Typhimurium (predicted)				Assembled	182	137863	4851834	SAL_TB6306AA_AS
SAL_AB8664AA	201706898	Human		2017	France	Typhimurium				Assembled	182	54726	4953147	SAL_UB7836AA_AS
SAL_BB2202AA	201910329	Human		2019	France	Typhimurium (predicted)				Assembled	182	99064	4991361	SAL_VB7844AA_AS
SAL_BB8917AA	BK8185	Human	Blood culture	2019	Germany	Typhimurium (Predicted)				Assembled	182	225811	4895683	SAL_XB9869AA_AS
SAL_DB1418AA	941464	Human	Homo sapiens; human	2020	United Kingdom	Typhimurium	PRJNA248792	SRP042645	SAMN14783432	Assembled	182	270724	4897332	SAL_HC4910AA_AS
SAL_DB8695AA	967728	Human	Homo sapiens; human	2020	United Kingdom	Typhimurium	PRJNA248792	SRP042645	SAMN15690559	Assembled	182	368972	4913534	SAL_IC8420AA_AS
SAL_EB3013AA	YA00210924	Human	Blood culture	2020	South Africa	Typhimurium				Assembled	182	413748	4891424	SAL_JC9600AA_AS
SAL_FB5413AA	YA00215197_SSP	Human	Other		South Africa	Typhimurium				Assembled	182	376812	4893156	SAL_MC4949AA_AS
SAL_EA4540AA	STM 345-66	Human		1966	France	Typhimurium				Assembled	181	207703	4866223	SAL_NB0941AA_AS
SAL_GA7794AA	2014AM-3145	Human	Age: 50-59; stool	2014	United States	Typhimurium (Predicted)	PRJNA287785	SRP082403	SAMN05596822	Assembled	181	239983	5043405	SAL_MA6301AA_AS
SAL_VA6280AA	AUSMDU00003782	Human	Homo sapiens; human	2014	Australia	Typhimurium	PRJNA322428	SRP075531	SAMN05162766	Assembled	181	88754	4899862	SAL_JB2560AA_AS
SAL_YA8059AA	201905222	Human		2019	France	Typhimurium (predicted)				Assembled	181	74318	4922930	SAL_PB2270AA_AS
SAL_ZA3013AA	AUSMDU00020741	Human	Homo sapiens	2012	Australia	Typhimurium	PRJNA319593	SRP074391	SAMN12769809	Assembled	181	222898	4861561	SAL_RB1654AA_AS
SAL_ZA4586AA	201907703	Human		2019	France	Typhimurium (predicted)				Assembled	181	82116	4912944	SAL_RB6918AA_AS
SAL_ZA9842AA	815640	Human	Homo sapiens; human	2019	United Kingdom	Salmonella Typhimurium - Monophasic	PRJNA248792	SRP042645	SAMN13002735	Assembled	181	271085	4956951	SAL_SB7325AA_AS
SAL_AB2010AA	828980	Human	Homo sapiens; human	2019	United Kingdom	Typhimurium	PRJNA248792	SRP042645	SAMN13182255	Assembled	181	270969	4765193	SAL_TB5695AA_AS
SAL_AB9130AA	201909787	Human		2019	France	Typhimurium (predicted)				Assembled	181	91742	4953677	SAL_VB0569AA_AS
SAL_AB9516AA	201909975	Human		2019	France	Typhimurium (predicted)				Assembled	181	52590	4723783	SAL_VB2394AA_AS
SAL_AB9522AA	201909966	Human		2019	France	Typhimurium (predicted)				Assembled	181	74268	4837764	SAL_VB2400AA_AS
SAL_BB2073AA	201910216	Human		2019	France	Typhimurium (predicted)				Assembled	181	100833	4937858	SAL_VB6658AA_AS
SAL_BB2546AA	842012	Human	Homo sapiens; human	2019	United Kingdom	Typhimurium -	PRJNA248792	SRP042645	SAMN13379024	Assembled	181	270508	4923824	SAL_VB8855AA_AS
SAL_CB1321AA	877881	Human	Homo sapiens; human	2020	United Kingdom	Typhimurium	PRJNA248792	SRP042645	SAMN13948249	Assembled	181	270747	4868383	SAL_AC6748AA_AS
SAL_DB8009AA	SMG-20-1240	Human		2020	United Kingdom	Typhimurium				Assembled	181	225811	4979543	SAL_IC6462AA_AS
SAL_EB3597AA	986912	Human	Homo sapiens; human	2020	United Kingdom	Typhimurium	PRJNA248792	SRP042645	SAMN16186804	Assembled	181	270738	5006878	SAL_KC0953AA_AS
SAL_EB5439AA	991423	Human	Homo sapiens; human	2020	United Kingdom	Typhimurium -	PRJNA248792	SRP042645	SAMN16283035	Assembled	181	258758	4999878	SAL_KC6085AA_AS
SAL_EB5447AA	PNCS007222	Human	Homo sapiens; stool	2010	Canada	Typhimurium	PRJNA543337	SRP199206	SAMN16265100	Assembled	181	376789	5112325	SAL_KC6077AA_AS
SAL_EB6525AA	877899	Human	Homo sapiens; human	2020	United Kingdom	Typhimurium	PRJNA248792	SRP042645	SAMN16364249	Assembled	181	225735	4852601	SAL_KC7266AA_AS
SAL_FB1420AA	YA00211610	Human	Stool	2020	South Africa	Typhimurium				Assembled	181	205456	5074701	SAL_LC6480AA_AS
SAL_FB1706AA	1027186	Human	Homo sapiens; human	2020	United Kingdom	Typhimurium -	PRJNA248792	SRP042645	SAMN16828803	Assembled	181	278610	4948988	SAL_LC6856AA_AS
SAL_DA0684AA	H125000419	Human	Homo sapiens; human	2012	United Kingdom	Typhimurium	PRJNA248792	SRP042645	SAMN03169305	Assembled	180	282801	4948641	SAL_JA4384AA_AS
SAL_RA7008AA	308769	Human	Homo sapiens; human	2016	United Kingdom	Typhimurium	PRJNA248792	SRP042645	SAMN09661948	Assembled	180	377232	4885754	SAL_CB9594AA_AS
SAL_VA6358AA	AUSMDU00003711	Human	Homo sapiens; human	2013	Australia	Typhimurium	PRJNA322428	SRP075531	SAMN05162695	Assembled	180	90935	4909409	SAL_JB2482AA_AS
SAL_XA5969AA	SRR7601563	Human		2018	United States	Typhimurium				Assembled	180	281378	5017377	SAL_NB0443AA_AS
SAL_XA6030AA	SRR7821024	Human		2018	United States	Typhimurium				Assembled	180	275792	4774441	SAL_NB0521AA_AS
SAL_XA9767AA	769796	Human	Homo sapiens; human	2019	United Kingdom	Salmonella Typhimurium	PRJNA248792	SRP042645	SAMN12227257	Assembled	180	225736	4849888	SAL_NB7129AA_AS
SAL_YA3037AA	201904570	Human		2019	France	Typhimurium (predicted)				Assembled	180	91765	4824357	SAL_OB1901AA_AS
SAL_YA8219AA	786638	Human	Homo sapiens; human	2019	United Kingdom	Salmonella Typhimurium - Monophasic	PRJNA248792	SRP042645	SAMN12573516	Assembled	180	281704	5215533	SAL_PB2862AA_AS
SAL_YA8615AA	789890	Human	Homo sapiens; human	2019	United Kingdom	Salmonella Typhimurium	PRJNA248792	SRP042645	SAMN12590274	Assembled	180	270739	4865433	SAL_PB5503AA_AS
SAL_ZA2741AA	201906864	Human		2019	France	Typhimurium (predicted)				Assembled	180	63505	4730214	SAL_RB0990AA_AS
SAL_ZA3031AA	AUSMDU00020723	Human	Homo sapiens	2010	Australia	Typhimurium	PRJNA319593	SRP074391	SAMN12769791	Assembled	180	271376	4989010	SAL_RB1636AA_AS
SAL_AB0052AA	814951	Human	Homo sapiens; human	2019	United Kingdom	Typhimurium	PRJNA248792	SRP042645	SAMN12995408	Assembled	180	331493	4756027	SAL_SB7096AA_AS
SAL_AB8674AA	201708679	Human		2017	France	Typhimurium				Assembled	180	124034	4989931	SAL_UB7921AA_AS
SAL_BB6340AA	201911010	Human		2019	France	Typhimurium (predicted)				Assembled	180	102497	4878859	SAL_WB9246AA_AS
SAL_CB1015AA	877363	Human	Homo sapiens; human	2020	United Kingdom	Typhimurium	PRJNA248792	SRP042645	SAMN13991926	Assembled	180	398219	4872406	SAL_AC6984AA_AS
SAL_DB3923AA	952442	Human	Homo sapiens; human	2020	United Kingdom	Typhimurium	PRJNA248792	SRP042645	SAMN15216661	Assembled	180	225737	4898658	SAL_HC9122AA_AS
SAL_DB3927AA	952254	Human	Homo sapiens; human	2020	United Kingdom	Typhimurium	PRJNA248792	SRP042645	SAMN15216669	Assembled	180	223013	4897623	SAL_HC9118AA_AS
SAL_EB5615AA	PNCS007381	Human	Homo sapiens; stool	2008	Canada	Typhimurium	PRJNA543337	SRP199206	SAMN16248682	Assembled	180	365012	4891668	SAL_KC5836AA_AS
SAL_FB2696AA	ZUP0140696	Human	Blood culture	2018	Zambia	Typhimurium				Assembled	180	271400	4956387	SAL_MC0574AA_AS
SAL_DA4872AA	J17	Human	Homo sapiens; blood	2002	Mali	Typhimurium	PRJEB2059	ERP000113	SAMEA788656	Assembled	179	128875	4929220	SAL_JA6619AA_AS
SAL_EA8885AA	PNUSAS001370	Human	Age: 10-19; stool	2015	United States	Typhimurium	PRJNA230403	SRP040281	SAMN04407116	Assembled	179	191687	4790017	SAL_KA2472AA_AS
SAL_FA4680AA	113070	Human	Homo sapiens	2015	United Kingdom	Typhimurium	PRJNA248792	SRP042645	SAMN04600168	Assembled	179	291482	4885511	SAL_HC8690AA_AS
SAL_GA3446AA	BCW_3990	Human	Homo sapiens	2012	United States	Typhimurium	PRJNA203445	SRP022914	SAMN02368807	Assembled	179	212690	4840814	SAL_LA6022AA_AS
SAL_HA2995AA	PNUSAS004928	Human	Age: 70-79; stool	2016	United States	Typhimurium	PRJNA230403	SRP040281	SAMN05952603	Assembled	179	282875	4900368	SAL_NA5807AA_AS
SAL_JA4318AA	DT160	Human	human	2002	New Zealand	Typhimurium	PRJEB18077	ERP019995	SAMEA4557623	Assembled	179	223786	4910925	SAL_TA6043AA_AS
SAL_JA4320AA	DT160	Human	human	2000	New Zealand	Typhimurium	PRJEB18077	ERP019995	SAMEA4557621	Assembled	179	249907	4911265	SAL_TA6041AA_AS
SAL_JA6654AA	PNUSAS013304	Human	Age: 0-4; stool	2017	United States	Typhimurium (Predicted)	PRJNA230403	SRP040281	SAMN07146645	Assembled	179	222815	4823974	SAL_TA0693AA_AS
SAL_QA0278AA	412020	Human	Homo sapiens; human	2017	United Kingdom	Typhimurium	PRJNA248792	SRP042645	SAMN09295212	Assembled	179	225735	4965108	SAL_BB1835AA_AS
SAL_VA6151AA	AUSMDU00003899	Human	Homo sapiens; human	2015	Australia	Typhimurium	PRJNA322428	SRP075531	SAMN05162883	Assembled	179	225828	4909478	SAL_JB2689AA_AS
SAL_VA6341AA	AUSMDU00003727	Human	Homo sapiens; human	2013	Australia	Typhimurium	PRJNA322428	SRP075531	SAMN05162711	Assembled	179	90835	4977318	SAL_JB2499AA_AS
SAL_XA2090AA	201903180	Human		2019	France	Typhimurium (predicted)				Assembled	179	58836	4898648	SAL_MB5240AA_AS
SAL_XA4035AA	742451	Human	Homo sapiens; human	2019	United Kingdom	Typhimurium - Monophasic	PRJNA248792	SRP042645	SAMN12023929	Assembled	179	236235	4930441	SAL_MB7938AA_AS
SAL_YA3040AA	201904583	Human		2019	France	Typhimurium (predicted)				Assembled	179	55096	4815783	SAL_OB1904AA_AS
SAL_YA3041AA	201904585	Human		2019	France	Typhimurium (predicted)				Assembled	179	58736	4635248	SAL_OB1905AA_AS
SAL_YA3592AA	773659	Human	Homo sapiens; human	2019	United Kingdom	Salmonella Typhimurium	PRJNA248792	SRP042645	SAMN12324658	Assembled	179	348633	4731505	SAL_OB2820AA_AS
SAL_YA8172AA	787565	Human	Homo sapiens; human	2019	United Kingdom	Salmonella Typhimurium - Monophasic	PRJNA248792	SRP042645	SAMN12573838	Assembled	179	223125	5018630	SAL_PB2909AA_AS
SAL_ZA0171AA	795317	Human	Homo sapiens; human	2019	United Kingdom	Salmonella Typhimurium	PRJNA248792	SRP042645	SAMN12648865	Assembled	179	214047	4971590	SAL_PB9993AA_AS
SAL_ZA2994AA	AUSMDU00020761	Human	Homo sapiens	2015	Australia	Typhimurium	PRJNA319593	SRP074391	SAMN12769829	Assembled	179	271376	4902139	SAL_RB1673AA_AS
SAL_ZA3010AA	AUSMDU00020743	Human	Homo sapiens	2012	Australia	Typhimurium	PRJNA319593	SRP074391	SAMN12769811	Assembled	179	198305	4898979	SAL_RB1657AA_AS
SAL_ZA3068AA	AUSMDU00020689	Human	Homo sapiens	2003	Australia	Typhimurium	PRJNA319593	SRP074391	SAMN12769757	Assembled	179	271376	4863861	SAL_RB1598AA_AS
SAL_AB8675AA	201708777	Human		2017	France	Typhimurium				Assembled	179	183414	5013768	SAL_UB7922AA_AS
SAL_BB2078AA	201910228	Human		2019	France	Typhimurium (predicted)				Assembled	179	100456	4713259	SAL_VB6663AA_AS
SAL_BB2080AA	201910278	Human		2019	France	Typhimurium (predicted)				Assembled	179	97113	4916622	SAL_VB6665AA_AS
SAL_DB4079AA	953249	Human	Homo sapiens; human	2020	United Kingdom	Typhimurium	PRJNA248792	SRP042645	SAMN15261251	Assembled	179	270739	4897065	SAL_IC0236AA_AS
SAL_DB7130AA	962812	Human	Homo sapiens; human	2020	United Kingdom	Typhimurium	PRJNA248792	SRP042645	SAMN15569735	Assembled	179	255342	4635425	SAL_IC4873AA_AS
SAL_EB1968AA	978806	Human	Homo sapiens; human	2020	United Kingdom	Typhimurium	PRJNA248792	SRP042645	SAMN15969306	Assembled	179	214433	4847338	SAL_JC5425AA_AS
SAL_EB3428AA	984729	Human	Homo sapiens; human	2020	United Kingdom	Typhimurium	PRJNA248792	SRP042645	SAMN16113706	Assembled	179	362574	5008677	SAL_KC0645AA_AS
SAL_EB3960AA	987739	Human	Homo sapiens; human	2020	United Kingdom	Typhimurium -	PRJNA248792	SRP042645	SAMN16213243	Assembled	179	278631	4932531	SAL_KC1918AA_AS
SAL_EB7501AA	997036	Human	Homo sapiens; human	2020	United Kingdom	Typhimurium	PRJNA248792	SRP042645	SAMN16411111	Assembled	179	321812	4874824	SAL_KC8347AA_AS
SAL_EB9200AA	YA00192878	Human	Blood culture	2020	South Africa	Typhimurium				Assembled	179	377381	4894087	SAL_LC2411AA_AS
SAL_FB5259AA	1051404	Human	Homo sapiens; human	2020	United Kingdom	Typhimurium -	PRJNA248792	SRP042645	SAMN17138800	Assembled	179	220766	4949256	SAL_MC4608AA_AS
SAL_GA7792AA	2014AM-3176	Human	Age: 70-79; stool	2014	United States	Typhimurium (Predicted)	PRJNA287785	SRP082403	SAMN05596820	Assembled	178	381648	4970880	SAL_MA6303AA_AS
SAL_KA5449AA	PNUSAS018516	Human	Age: 20-29; stool	2017	United States	Typhimurium	PRJNA230403	SRP040281	SAMN07361779	Assembled	178	282875	4988080	SAL_UA2167AA_AS
SAL_XA2045AA	201902572	Human		2019	France	Typhimurium (predicted)				Assembled	178	69029	4964553	SAL_MB5195AA_AS
SAL_XA3991AA	742469	Human	Homo sapiens; human	2019	United Kingdom	Salmonella Typhimurium	PRJNA248792	SRP042645	SAMN12023963	Assembled	178	371682	4714513	SAL_MB7982AA_AS
SAL_XA5939AA	SRR6879649	Human		2018	United States	Typhimurium				Assembled	178	261902	4851186	SAL_NB0413AA_AS
SAL_ZA4584AA	201907692	Human		2019	France	Typhimurium (predicted)				Assembled	178	61084	4961286	SAL_RB6920AA_AS
SAL_ZA5027AA	201907956	Human		2019	France	Typhimurium (predicted)				Assembled	178	70536	4852304	SAL_RB8230AA_AS
SAL_ZA5320AA	809995	Human	Homo sapiens; human	2019	United Kingdom	Typhimurium	PRJNA248792	SRP042645	SAMN12900847	Assembled	178	462104	4883954	SAL_RB9661AA_AS
SAL_ZA5449AA	201908074	Human		2019	France	Typhimurium (predicted)				Assembled	178	81778	4960484	SAL_RB9607AA_AS
SAL_ZA5705AA	808008	Human	Homo sapiens; human	2019	United Kingdom	Salmonella Typhimurium - Monophasic	PRJNA248792	SRP042645	SAMN12911008	Assembled	178	278295	4939646	SAL_SB0292AA_AS
SAL_AB1644AA	828251	Human	Homo sapiens; human	2019	United Kingdom	Salmonella Typhimurium - Monophasic	PRJNA248792	SRP042645	SAMN13154227	Assembled	178	278535	4929554	SAL_TB3785AA_AS
SAL_DB7311AA	YA00207202	Human	Blood Culture	2020	South Africa	Typhimurium	PRJEB39988	ERP123572	SAMEA7177392	Assembled	178	172274	4926346	SAL_IC5101AA_AS
SAL_FB3830AA	YA00213992	Human	Blood culture	2020	South Africa	Typhimurium				Assembled	178	225812	4930975	SAL_MC2280AA_AS
SAL_FA6638AA	PNUSAS000310	Human	Sputum	2009	United States	Typhimurium (Predicted)	PRJNA230403	SRP040281	SAMN04993630	Assembled	177	279375	4895454	SAL_HC8710AA_AS
SAL_HA3829AA	PNUSAS004880	Human	Age: 10-19; stool	2016	United States	Typhimurium (Predicted)	PRJNA230403	SRP040281	SAMN06008948	Assembled	177	271001	5092420	SAL_NA9260AA_AS
SAL_IA0227AA	PNUSAS005369	Human	Age: 0-4; stool	2016	United States	Typhimurium	PRJNA230403	SRP040281	SAMN06212693	Assembled	177	401536	4894613	SAL_PA9048AA_AS
SAL_XA6034AA	SRR8076018	Human		2018	United States	Typhimurium				Assembled	177	266123	4944492	SAL_NB0525AA_AS
SAL_YA8243AA	786640	Human	Homo sapiens; human	2019	United Kingdom	Salmonella Typhimurium	PRJNA248792	SRP042645	SAMN12573429	Assembled	177	315558	4917731	SAL_PB2838AA_AS
SAL_YA8435AA	201905469	Human		2019	France	Typhimurium (predicted)				Assembled	177	88011	4953435	SAL_PB4779AA_AS
SAL_ZA4903AA	806210	Human	Homo sapiens; human	2019	United Kingdom	Salmonella Typhimurium - Monophasic	PRJNA248792	SRP042645	SAMN12868897	Assembled	177	241664	4928325	SAL_RB8083AA_AS
SAL_CB0201AA	884455	Human	Homo sapiens; human	2020	United Kingdom	Typhimurium	PRJNA248792	SRP042645	SAMN14089645	Assembled	177	270739	4897041	SAL_AC7798AA_AS
SAL_EB0657AA	YA00192489	Human	Blood culture	2020	South Africa	Typhimurium				Assembled	177	248226	4906244	SAL_JC0687AA_AS
SAL_FB2184AA	1030396	Human	Homo sapiens; human	2020	United Kingdom	Typhimurium	PRJNA248792	SRP042645	SAMN16886584	Assembled	177	258605	4816281	SAL_LC9105AA_AS
SAL_FB2706AA	ZUL0662790	Human	Blood culture	2018	Zambia	Typhimurium				Assembled	177	168208	4955484	SAL_MC0586AA_AS
SAL_IA5676AA	PNUSAS008031	Human	Age: 20-29; stool	2016	United States	Typhimurium (Predicted)	PRJNA230403	SRP040281	SAMN06310379	Assembled	176	376723	4937264	SAL_QA5945AA_AS
SAL_KA5857AA	PNUSAS018007	Human	Age: 5-9; stool	2017	United States	Typhimurium	PRJNA230403	SRP040281	SAMN07349281	Assembled	176	282875	4953827	SAL_UA3027AA_AS
SAL_VA6644AA	serovar Typhimurium	Human	Homo sapiens; Age: 0.8 years; female; stool; stool	2007	Israel	Typhimurium	PRJNA304677	SRP066984	SAMN04306652	Assembled	176	75364	4948173	SAL_KB9086AA_AS
SAL_VA6645AA	serovar Typhimurium	Human	Homo sapiens; Age: 0.8 years; female; stool; stool	2007	Israel	Typhimurium	PRJNA304677	SRP066984	SAMN04306651	Assembled	176	94735	4997489	SAL_LB0307AA_AS
SAL_ZA7129AA	201908774	Human		2019	France	Typhimurium (predicted)				Assembled	176	109709	4880076	SAL_SB4830AA_AS
SAL_AB0145AA	818156	Human	Homo sapiens; human	2019	United Kingdom	Typhimurium	PRJNA248792	SRP042645	SAMN12995292	Assembled	176	231485	4720358	SAL_SB6991AA_AS
SAL_BB2072AA	201910224	Human		2019	France	Typhimurium (predicted)				Assembled	176	101248	4942917	SAL_VB6657AA_AS
SAL_BB7784AA	201911393	Human		2019	France	Typhimurium (predicted)				Assembled	176	78484	4862560	SAL_XB3527AA_AS
SAL_CB7111AA	903529	Human	Homo sapiens; human	2020	United Kingdom	Typhimurium -	PRJNA248792	SRP042645	SAMN14444105	Assembled	176	271074	4927335	SAL_EC2502AA_AS
SAL_EB1978AA	978781	Human	Homo sapiens; human	2020	United Kingdom	Typhimurium	PRJNA248792	SRP042645	SAMN15969299	Assembled	176	430717	4920093	SAL_JC5415AA_AS
SAL_EB3595AA	986913	Human	Homo sapiens; human	2020	United Kingdom	Typhimurium	PRJNA248792	SRP042645	SAMN16186805	Assembled	176	191606	4765561	SAL_KC0955AA_AS
SAL_EB5450AA	PNCS007220	Human	Homo sapiens; stool	2010	Canada	Typhimurium	PRJNA543337	SRP199206	SAMN16265104	Assembled	176	512806	5013503	SAL_KC6074AA_AS
SAL_EB5598AA	PNCS007188	Human	Homo sapiens; stool	2010	Canada	Typhimurium	PRJNA543337	SRP199206	SAMN16248709	Assembled	176	192084	4974712	SAL_KC5853AA_AS
SAL_IA3825AA	PNUSAS008065	Human	Homo sapiens; Age: 10-19; stool	2017	United States	Typhimurium (Predicted)	PRJNA230403	SRP040281	SAMN06283460	Assembled	175	204471	4859880	SAL_QA3688AA_AS
SAL_VA4539AA	12-0084	Human	Homo sapiens; human	2012	Belgium	Typhimurium	PRJNA412988	SRP119308	SAMN07734780	Assembled	175	270681	4950766	SAL_JB4359AA_AS
SAL_XA4510AA	728733	Human	Homo sapiens; human	2019	United Kingdom	Salmonella Typhimurium - Monophasic	PRJNA248792	SRP042645	SAMN12040193	Assembled	175	135148	4998789	SAL_MB8333AA_AS
SAL_ZA3021AA	AUSMDU00020732	Human	Homo sapiens	2011	Australia	Typhimurium	PRJNA319593	SRP074391	SAMN12769800	Assembled	175	164504	4900939	SAL_RB1646AA_AS
SAL_ZA3023AA	AUSMDU00020731	Human	Homo sapiens	2011	Australia	Typhimurium	PRJNA319593	SRP074391	SAMN12769799	Assembled	175	142835	4859536	SAL_RB1644AA_AS
SAL_ZA4884AA	806058	Human	Homo sapiens; human	2019	United Kingdom	Salmonella Typhimurium	PRJNA248792	SRP042645	SAMN12868905	Assembled	175	270760	4877221	SAL_RB8102AA_AS
SAL_ZA7962AA	201908966	Human		2019	France	Typhimurium (predicted)				Assembled	175	90865	4970924	SAL_SB6794AA_AS
SAL_AB1825AA	830212	Human	Homo sapiens; human	2019	United Kingdom	Typhimurium	PRJNA248792	SRP042645	SAMN13173976	Assembled	175	464260	4989353	SAL_TB4707AA_AS
SAL_AB2207AA	201909364	Human		2019	France	Typhimurium (predicted)				Assembled	175	84144	4916989	SAL_TB6305AA_AS
SAL_BB6934AA	201911266	Human		2019	France	Typhimurium (predicted)				Assembled	175	87156	4965805	SAL_XB1874AA_AS
SAL_DB1326AA	942291	Human	Homo sapiens; human	2020	United Kingdom	Typhimurium -	PRJNA248792	SRP042645	SAMN14829584	Assembled	175	239161	4930220	SAL_HC5002AA_AS
SAL_EB3957AA	987708	Human	Homo sapiens; human	2020	United Kingdom	Typhimurium -	PRJNA248792	SRP042645	SAMN16213234	Assembled	175	243661	4934300	SAL_KC1921AA_AS
SAL_EB7075AA	YA00208078	Human	Stool	2020	South Africa	Typhimurium				Assembled	175	198811	4866678	SAL_KC7753AA_AS
SAL_EB7081AA	YA00208114	Human	Stool	2020	South Africa	Typhimurium				Assembled	175	106017	4895504	SAL_KC7759AA_AS
SAL_FB4158AA	1042332	Human	Homo sapiens; human	2020	United Kingdom	Typhimurium -	PRJNA248792	SRP042645	SAMN17054060	Assembled	175	271572	4957589	SAL_MC2824AA_AS
SAL_CA0588AA	D22889	Human	blood; Homo sapiens	2003	Malawi	Typhimurium	PRJEB2495	ERP000616	SAMEA777976	Assembled	174	194734	5088321	SAL_IA8393AA_AS
SAL_UA5725AA	RM13676	Human	Homo sapiens; feces	2009	United States	Typhimurium	PRJNA445323	SRP174064	SAMN08775950	Assembled	174	271390	4895699	SAL_IC0942AA_AS
SAL_UA6438AA	584605	Human	Homo sapiens; human	2018	United Kingdom	Typhimurium - Monophasic	PRJNA248792	SRP042645	SAMN10664479	Assembled	174	282705	4912157	SAL_HB8370AA_AS
SAL_VA6353AA	AUSMDU00003716	Human	Homo sapiens; human	2013	Australia	Typhimurium	PRJNA322428	SRP075531	SAMN05162700	Assembled	174	150146	4900891	SAL_JB2487AA_AS
SAL_VA6647AA	serovar Typhimurium	Human	Homo sapiens; Age: 1.2 years; male; stool; stool	2005	Israel	Typhimurium	PRJNA304677	SRP066984	SAMN04306649	Assembled	174	176633	4965491	SAL_JB2087AA_AS
SAL_YA7222AA	201905099-redeposit	Human		2019	France	Typhimurium (predicted)				Assembled	174	93930	4876008	SAL_OB7572AA_AS
SAL_YA8653AA	788256	Human	Homo sapiens; human	2019	United Kingdom	Salmonella Typhimurium	PRJNA248792	SRP042645	SAMN12590243	Assembled	174	192150	4727372	SAL_PB5465AA_AS
SAL_ZA2251AA	800629	Human	Homo sapiens; human	2019	United Kingdom	Salmonella Typhimurium - Monophasic	PRJNA248792	SRP042645	SAMN12724488	Assembled	174	282662	4940641	SAL_QB6838AA_AS
SAL_ZA6069AA	201908261	Human		2019	France	Typhimurium (predicted)				Assembled	174	122983	4915978	SAL_SB1459AA_AS
SAL_ZA6676AA	201908329-redeposit	Human		2019	France	Typhimurium (predicted)				Assembled	174	67993	4884248	SAL_SB3035AA_AS
SAL_AB8657AA	201704811	Human		2017	France	Typhimurium				Assembled	174	63776	4791676	SAL_UB7829AA_AS
SAL_CB1402AA	877306	Human	Homo sapiens; human	2020	United Kingdom	Typhimurium	PRJNA248792	SRP042645	SAMN13937760	Assembled	174	225739	4851214	SAL_AC6667AA_AS
SAL_CB5274AA	897321	Human	Homo sapiens; human	2020	United Kingdom	Typhimurium	PRJNA248792	SRP042645	SAMN14271107	Assembled	174	349204	4876017	SAL_CC4006AA_AS
SAL_CB7152AA	904652	Human	Homo sapiens; human	2020	United Kingdom	Typhimurium	PRJNA248792	SRP042645	SAMN14443982	Assembled	174	243701	4877538	SAL_EC2578AA_AS
SAL_DB3922AA	952426	Human	Homo sapiens; human	2020	United Kingdom	Typhimurium -	PRJNA248792	SRP042645	SAMN15216664	Assembled	174	266006	5043766	SAL_HC9123AA_AS
SAL_FB2536AA	1034598	Human	Homo sapiens; human	2020	United Kingdom	Typhimurium	PRJNA248792	SRP042645	SAMN16942837	Assembled	174	323955	4740617	SAL_MC0062AA_AS
SAL_EA6092AA	2015K-0711	Human	Age: 60-69; blood	2015	United States	Typhimurium	PRJNA230403	SRP040281	SAMN04317244	Assembled	173	183936	4880491	SAL_JA9604AA_AS
SAL_FA3488AA	113056	Human	Homo sapiens; human	2015	United Kingdom	Typhimurium	PRJNA248792	SRP042645	SAMN04576519	Assembled	173	277296	4944314	SAL_KA8703AA_AS
SAL_GA5108AA	PNUSAS002877	Human	Age: 0-4; stool	2016	United States	Typhimurium	PRJNA230403	SRP040281	SAMN05363766	Assembled	173	252801	4872865	SAL_MA0387AA_AS
SAL_GA8873AA	PNUSAS003567	Human	Age: 10-19; stool	2016	United States	Typhimurium	PRJNA230403	SRP040281	SAMN05712947	Assembled	173	192318	4848732	SAL_MA7476AA_AS
SAL_JA2633AA	PNUSAS012046	Human	Age: 50-59; stool	2016	United States	Typhimurium	PRJNA230403	SRP040281	SAMN06760354	Assembled	173	376793	4854562	SAL_SA0875AA_AS
SAL_JA4359AA	DT160	Human	human	2005	New Zealand	Typhimurium	PRJEB18077	ERP019995	SAMEA4557582	Assembled	173	376725	4910486	SAL_TA6003AA_AS
SAL_NA5504AA	PNUSAS031904	Human	Age: 0-4; stool	2017	United States	Typhimurium (Predicted)	PRJNA230403	SRP040281	SAMN08367547	Assembled	173	196398	4895249	SAL_HC8828AA_AS
SAL_PA0120AA	IR_2002	Human		2005	Czech Republic	Typhimurium	PRJEB39546	ERP123079	SAMEA7129702	Assembled	173	204630	4948063	SAL_AB1327AA_AS
SAL_RA0033AA	MOD1_Per55	Human	Homo sapiens; biological fluid or tissue	2009	Peru	Typhimurium	PRJNA378379	SRP151302	SAMN07244898	Assembled	173	271390	4989650	SAL_CB1891AA_AS
SAL_UA3709AA	650041	Human	Homo sapiens; human	2018	United Kingdom	Typhimurium	PRJNA248792	SRP042645	SAMN10576306	Assembled	173	257759	4972901	SAL_HB3962AA_AS
SAL_VA6215AA	AUSMDU00003625	Human	Homo sapiens; human	2010	Australia	Typhimurium	PRJNA322428	SRP075531	SAMN05162609	Assembled	173	176925	4901624	SAL_JB2625AA_AS
SAL_VA6651AA	serovar Typhimurium	Human	Homo sapiens; Age: 0.7 years; male; stool; stool	2006	Israel	Typhimurium	PRJNA304677	SRP066984	SAMN04306645	Assembled	173	149326	4932158	SAL_LB1541AA_AS
SAL_VA6656AA	serovar Typhimurium	Human	Homo sapiens; Age: 1.8 years; male; stool; stool	2008	Israel	Typhimurium	PRJNA304677	SRP066984	SAMN04306640	Assembled	173	83662	4950182	SAL_KB9083AA_AS
SAL_YA0159AA	766755	Human	Homo sapiens; human	2019	United Kingdom	Salmonella Typhimurium	PRJNA248792	SRP042645	SAMN12201736	Assembled	173	335803	4688560	SAL_NB6607AA_AS
SAL_ZA2996AA	AUSMDU00020759	Human	Homo sapiens	2014	Australia	Typhimurium	PRJNA319593	SRP074391	SAMN12769827	Assembled	173	243720	4900854	SAL_RB1671AA_AS
SAL_ZA3014AA	AUSMDU00020739	Human	Homo sapiens	2011	Australia	Typhimurium	PRJNA319593	SRP074391	SAMN12769807	Assembled	173	243720	4900269	SAL_RB1653AA_AS
SAL_ZA3066AA	AUSMDU00020691	Human	Homo sapiens	2009	Australia	Typhimurium	PRJNA319593	SRP074391	SAMN12769759	Assembled	173	518237	4851610	SAL_RB1600AA_AS
SAL_AB0043AA	816234	Human	Homo sapiens; human	2019	United Kingdom	Typhimurium	PRJNA248792	SRP042645	SAMN12995404	Assembled	173	258428	4904766	SAL_SB7105AA_AS
SAL_AB0426AA	201908999	Human		2019	France	Typhimurium (predicted)				Assembled	173	43305	4898805	SAL_SB9756AA_AS
SAL_AB8979AA	834738	Human	Homo sapiens; human	2019	United Kingdom	Typhimurium	PRJNA248792	SRP042645	SAMN13245120	Assembled	173	223817	4865015	SAL_VB0128AA_AS
SAL_DB2449AA	945385	Human	Homo sapiens; human	2020	United Kingdom	Typhimurium -	PRJNA248792	SRP042645	SAMN14994062	Assembled	173	255562	4986843	SAL_HC7034AA_AS
SAL_EB3753AA	985894	Human	Homo sapiens; human	2020	United Kingdom	Typhimurium	PRJNA248792	SRP042645	SAMN16170462	Assembled	173	212204	4923212	SAL_KC0797AA_AS
SAL_EB7495AA	997065	Human	Homo sapiens; human	2020	United Kingdom	Typhimurium	PRJNA248792	SRP042645	SAMN16411120	Assembled	173	180284	4969273	SAL_KC8353AA_AS
SAL_FB1768AA	1028475	Human	Homo sapiens; human	2020	United Kingdom	Typhimurium	PRJNA248792	SRP042645	SAMN16839709	Assembled	173	341037	4885068	SAL_LC7010AA_AS
SAL_FB2791AA	1036578	Human	Homo sapiens; human	2020	United Kingdom	Typhimurium	PRJNA248792	SRP042645	SAMN16972208	Assembled	173	239951	4725278	SAL_MC0667AA_AS
SAL_FB7414AA	2012W64721	Human		2020	Denmark	Typhimurium				Assembled	173	120131	4796122	SAL_MC7354AA_AS
SAL_DA0885AA	H120720536	Human	Homo sapiens; human	2012	United Kingdom	Typhimurium	PRJNA248792	SRP042645	SAMN03169045	Assembled	172	255327	4934996	SAL_JA4774AA_AS
SAL_PA0116AA	0607R7364	Human		2006	Denmark	Typhimurium	PRJEB39546	ERP123079	SAMEA7129770	Assembled	172	252825	4820991	SAL_AB1323AA_AS
SAL_UA4820AA	593483	Human	Homo sapiens; human	2018	United Kingdom	Typhimurium	PRJNA248792	SRP042645	SAMN10586222	Assembled	172	377315	4924040	SAL_HB4473AA_AS
SAL_VA4527AA	11-0600	Human	Homo sapiens; human	2011	Belgium	Typhimurium	PRJNA412988	SRP119308	SAMN07734763	Assembled	172	210825	4995071	SAL_JB4371AA_AS
SAL_VA6357AA	AUSMDU00003712	Human	Homo sapiens; human	2013	Australia	Typhimurium	PRJNA322428	SRP075531	SAMN05162696	Assembled	172	99129	4941244	SAL_JB2483AA_AS
SAL_VA6649AA	serovar Typhimurium	Human	Homo sapiens; Age: 0.8 years; male; stool; stool	2005	Israel	Typhimurium	PRJNA304677	SRP066984	SAMN04306647	Assembled	172	141018	4923195	SAL_JB2085AA_AS
SAL_VA6655AA	serovar Typhimurium	Human	Homo sapiens; Age: 0.7 years; male; stool; stool	2006	Israel	Typhimurium	PRJNA304677	SRP066984	SAMN04306641	Assembled	172	22118	4830231	SAL_JB2079AA_AS
SAL_VA8691AA	318588	Human	Homo sapiens; human	2016	United Kingdom	Typhimurium - Monophasic	PRJNA248792	SRP042645	SAMN11042247	Assembled	172	239160	5133743	SAL_KB0044AA_AS
SAL_XA1981AA	201901869	Human		2019	France	Typhimurium (predicted)				Assembled	172	72325	4990698	SAL_MB5131AA_AS
SAL_XA5931AA	SRR6676562	Human		2018	United States	Typhimurium				Assembled	172	311226	4980168	SAL_NB0405AA_AS
SAL_YA6890AA	780181	Human	Homo sapiens; human	2019	United Kingdom	Salmonella Typhimurium - Monophasic	PRJNA248792	SRP042645	SAMN12415883	Assembled	172	238998	4928821	SAL_OB6773AA_AS
SAL_YA7149AA	201904906	Human		2019	France	Typhimurium (predicted)				Assembled	172	90885	4919299	SAL_OB7506AA_AS
SAL_YA8655AA	789879	Human	Homo sapiens; human	2019	United Kingdom	Salmonella Typhimurium	PRJNA248792	SRP042645	SAMN12590242	Assembled	172	259195	4896925	SAL_PB5463AA_AS
SAL_ZA0892AA	797663	Human	Homo sapiens; human	2019	United Kingdom	Salmonella Typhimurium - Monophasic	PRJNA248792	SRP042645	SAMN12669747	Assembled	172	282174	4948530	SAL_QB2164AA_AS
SAL_ZA3011AA	AUSMDU00020742	Human	Homo sapiens	2012	Australia	Typhimurium	PRJNA319593	SRP074391	SAMN12769810	Assembled	172	271369	4899251	SAL_RB1656AA_AS
SAL_ZA7054AA	201908567	Human		2019	France	Typhimurium (predicted)				Assembled	172	82555	4895978	SAL_SB4714AA_AS
SAL_AB0325AA	818916	Human	Homo sapiens; human	2019	United Kingdom	Typhimurium	PRJNA248792	SRP042645	SAMN13021927	Assembled	172	214002	5004122	SAL_SB9316AA_AS
SAL_AB8580AA	201608121	Human		2016	France	Typhimurium				Assembled	172	76812	5133669	SAL_UB0627AA_AS
SAL_AB9518AA	201910094	Human		2019	France	Typhimurium (predicted)				Assembled	172	70439	4794360	SAL_VB2396AA_AS
SAL_BB2404AA	843969	Human	Homo sapiens; human	2019	United Kingdom	Typhimurium	PRJNA248792	SRP042645	SAMN13414188	Assembled	172	317327	4753167	SAL_VB8997AA_AS
SAL_CB0154AA	884426	Human	Homo sapiens; human	2020	United Kingdom	Typhimurium -	PRJNA248792	SRP042645	SAMN14097575	Assembled	172	225736	5103820	SAL_AC7845AA_AS
SAL_CB7554AA	905470	Human	Homo sapiens; human	2020	United Kingdom	Typhimurium	PRJNA248792	SRP042645	SAMN14449710	Assembled	172	207627	4889126	SAL_EC4968AA_AS
SAL_DB2082AA	PNCS002595	Human	Homo sapiens; stool	2017	Canada	Typhimurium	PRJNA543337	SRP199206	SAMN12993823	Assembled	172	225811	4996040	SAL_HC5701AA_AS
SAL_EB6830AA	996735	Human	Homo sapiens; human	2020	United Kingdom	Typhimurium -	PRJNA248792	SRP042645	SAMN16376554	Assembled	172	282662	4961814	SAL_KC7527AA_AS
SAL_FA6038AA	PNUSAS002097	Human	Age: 0-4; stool	2016	United States	Typhimurium (Predicted)	PRJNA230403	SRP040281	SAMN04925738	Assembled	171	207165	5019277	SAL_LA0315AA_AS
SAL_GA6447AA	PNUSAS003225	Human	Age: 30-39; stool	2016	United States	Typhimurium	PRJNA230403	SRP040281	SAMN05468419	Assembled	171	376792	4874933	SAL_MA2899AA_AS
SAL_HA0603AA	2014AM-0202	Human	Age: 40-49; stool	2014	United States	Typhimurium (Predicted)	PRJNA287785	SRP082403	SAMN05907761	Assembled	171	257733	5013825	SAL_NA1403AA_AS
SAL_KA5656AA	2015AM-0509	Human	Age: 10-19; stool	2015	United States	Typhimurium (Predicted)	PRJNA230403	SRP040281	SAMN07415555	Assembled	171	275903	4890373	SAL_UA2616AA_AS
SAL_KA6121AA	2015AM-1928	Human	Age: 5-9; urine	2015	United States	Typhimurium	PRJNA230403	SRP040281	SAMN07418964	Assembled	171	440745	4843175	SAL_UA2761AA_AS
SAL_QA1981AA	393934	Human	Homo sapiens; human	2017	United Kingdom	Typhimurium - Monophasic	PRJNA248792	SRP042645	SAMN09388961	Assembled	171	315555	4988785	SAL_BB4100AA_AS
SAL_UA2979AA	650055	Human	Homo sapiens; human	2018	United Kingdom	Typhimurium - Monophasic	PRJNA248792	SRP042645	SAMN10535916	Assembled	171	255565	5038109	SAL_HB2175AA_AS
SAL_XA5942AA	SRR6940569	Human		2018	United States	Typhimurium				Assembled	171	278703	4978500	SAL_NB0416AA_AS
SAL_XA5966AA	SRR7601558	Human		2018	United States	Typhimurium				Assembled	171	309140	5017431	SAL_NB0440AA_AS
SAL_YA0314AA	201904275	Human		2019	France	Typhimurium (predicted)				Assembled	171	57742	4900219	SAL_NB7638AA_AS
SAL_YA5471AA	777474	Human	Homo sapiens; human	2019	United Kingdom	Salmonella Typhimurium - Monophasic	PRJNA248792	SRP042645	SAMN12356546	Assembled	171	257477	4936950	SAL_OB3782AA_AS
SAL_YA7144AA	201905071	Human		2019	France	Typhimurium (predicted)				Assembled	171	52141	4852465	SAL_OB7499AA_AS
SAL_YA8115AA	787196	Human	Homo sapiens; human	2019	United Kingdom	Salmonella Typhimurium	PRJNA248792	SRP042645	SAMN12567712	Assembled	171	299879	4725971	SAL_PB2357AA_AS
SAL_ZA3343AA	804388	Human	Homo sapiens; human	2019	United Kingdom	Salmonella Typhimurium	PRJNA248792	SRP042645	SAMN12776372	Assembled	171	225771	4852937	SAL_RB2620AA_AS
SAL_ZA7052AA	201908559	Human		2019	France	Typhimurium (predicted)				Assembled	171	67653	4899365	SAL_SB4712AA_AS
SAL_AB1605AA	201909380	Human		2019	France	Typhimurium (predicted)				Assembled	171	79921	4962938	SAL_TB3591AA_AS
SAL_BB2901AA	839244	Human	Homo sapiens; human	2019	United Kingdom	Typhimurium	PRJNA248792	SRP042645	SAMN13332244	Assembled	171	248516	4802088	SAL_VB9710AA_AS
SAL_BB3933AA	846499	Human	Homo sapiens; human	2019	United Kingdom	Typhimurium -	PRJNA248792	SRP042645	SAMN13474436	Assembled	171	258768	4788120	SAL_WB3125AA_AS
SAL_BB6337AA	201911106	Human		2019	France	Typhimurium (predicted)				Assembled	171	170036	4880153	SAL_WB9243AA_AS
SAL_CB1261AA	879299	Human	Homo sapiens; human	2020	United Kingdom	Typhimurium	PRJNA248792	SRP042645	SAMN13961683	Assembled	171	278167	4850744	SAL_AC6808AA_AS
SAL_CB2138AA	871244	Human	Homo sapiens; human	2020	United Kingdom	Typhimurium	PRJNA248792	SRP042645	SAMN13874484	Assembled	171	207631	4811950	SAL_AC5794AA_AS
SAL_CB2192AA	869045	Human	Homo sapiens; human	2020	United Kingdom	Typhimurium	PRJNA248792	SRP042645	SAMN13869895	Assembled	171	241514	4829457	SAL_AC5393AA_AS
SAL_CB7100AA	913786	Human	Homo sapiens; human	2020	United Kingdom	Typhimurium	PRJNA248792	SRP042645	SAMN14444061	Assembled	171	290920	4733553	SAL_EC2513AA_AS
SAL_DB9911AA	972302	Human	Homo sapiens; human	2020	United Kingdom	Typhimurium	PRJNA248792	SRP042645	SAMN15814493	Assembled	171	214443	4847408	SAL_IC9412AA_AS
SAL_EB0383AA	972972	Human	Homo sapiens; human	2020	United Kingdom	Typhimurium	PRJNA248792	SRP042645	SAMN15823707	Assembled	171	534716	4777284	SAL_JC0364AA_AS
SAL_EB5609AA	PNCS007166	Human	Homo sapiens; Fluid	2009	Canada	Typhimurium	PRJNA543337	SRP199206	SAMN16248673	Assembled	171	143058	4831980	SAL_KC5842AA_AS
SAL_EB9197AA	YA00193063	Human	Urine	2020	South Africa	Typhimurium				Assembled	171	328621	4906011	SAL_LC2408AA_AS
SAL_EB9785AA	1013931	Human	Homo sapiens; human	2020	United Kingdom	Typhimurium	PRJNA248792	SRP042645	SAMN16615587	Assembled	171	191606	4767133	SAL_LC3707AA_AS
SAL_FB3157AA	PNCS011974	Human	Homo sapiens; blood	2018	Canada	Typhimurium	PRJNA543337	SRP199206	SAMN16972390	Assembled	171	258404	4817836	SAL_MC1416AA_AS
SAL_DA4935AA	A16083	Human	Homo sapiens; blood	2002	Malawi	Typhimurium	PRJEB2059	ERP000113	SAMEA788723	Assembled	170	114852	5077493	SAL_JA4343AA_AS
SAL_FA4573AA	118940	Human	Homo sapiens; human	2015	United Kingdom	Typhimurium	PRJNA248792	SRP042645	SAMN04600316	Assembled	170	164146	4816767	SAL_KA8163AA_AS
SAL_LA5426AA	109270	Human	Homo sapiens; human	2015	United Kingdom	Typhimurium	PRJNA248792	SRP042645	SAMN07695478	Assembled	170	280624	4872411	SAL_VA7139AA_AS
SAL_LA7598AA	211766	Human	Homo sapiens	2016	United Kingdom	Typhimurium	PRJNA248792	SRP042645	SAMN07714706	Assembled	170	202422	4928510	SAL_HC8804AA_AS
SAL_QA2650AA	438647	Human	Homo sapiens; human	2017	United Kingdom	Typhimurium - Monophasic	PRJNA248792	SRP042645	SAMN09396986	Assembled	170	282662	4913667	SAL_BB4553AA_AS
SAL_UA4020AA	1402W47236	Human	Homo sapiens; not provided	2014	Denmark	Typhimurium	PRJEB16326	ERP018178	SAMEA4983906	Assembled	170	41747	5200003	SAL_HB3585AA_AS
SAL_UA6154AA	581329	Human	Homo sapiens; human	2018	United Kingdom	Typhimurium - Monophasic	PRJNA248792	SRP042645	SAMN10644999	Assembled	170	157977	5097823	SAL_HB7372AA_AS
SAL_VA3098AA	412027	Human	Homo sapiens; human	2017	United Kingdom	Typhimurium - Monophasic	PRJNA248792	SRP042645	SAMN10887431	Assembled	170	217356	5139847	SAL_JB1174AA_AS
SAL_VA4530AA	11-1160	Human	Homo sapiens; human	2011	Belgium	Typhimurium	PRJNA412988	SRP119308	SAMN07734764	Assembled	170	201823	4970544	SAL_JB4368AA_AS
SAL_VA6075AA	AUSMDU00003697	Human	Homo sapiens; human	2012	Australia	Typhimurium	PRJNA322428	SRP075531	SAMN05162681	Assembled	170	190029	4900280	SAL_JB2765AA_AS
SAL_VA6361AA	AUSMDU00003709	Human	Homo sapiens; human	2013	Australia	Typhimurium	PRJNA322428	SRP075531	SAMN05162693	Assembled	170	108407	4908659	SAL_JB2479AA_AS
SAL_XA4384AA	735031	Human	Homo sapiens; human	2019	United Kingdom	Salmonella Typhimurium - Monophasic	PRJNA248792	SRP042645	SAMN12041388	Assembled	170	270515	4810414	SAL_MB8459AA_AS
SAL_XA5192AA	758114	Human	Homo sapiens; human	2019	United Kingdom	Salmonella Typhimurium	PRJNA248792	SRP042645	SAMN12069783	Assembled	170	243681	4976864	SAL_MB9441AA_AS
SAL_XA5970AA	SRR7661229	Human		2018	United States	Typhimurium				Assembled	170	282781	5018658	SAL_NB0444AA_AS
SAL_YA6145AA	779141	Human	Homo sapiens; human	2019	United Kingdom	Salmonella Typhimurium - Monophasic	PRJNA248792	SRP042645	SAMN12385937	Assembled	170	271081	4937626	SAL_OB5482AA_AS
SAL_YA7209AA	201905107-redeposit	Human		2019	France	Typhimurium (predicted)				Assembled	170	99717	4886567	SAL_OB7559AA_AS
SAL_ZA2841AA	201907016	Human		2019	France	Typhimurium (predicted)				Assembled	170	81877	4999427	SAL_RB1381AA_AS
SAL_ZA5710AA	810986	Human	Homo sapiens; human	2019	United Kingdom	Salmonella Typhimurium	PRJNA248792	SRP042645	SAMN12910982	Assembled	170	358687	4699381	SAL_SB0287AA_AS
SAL_AB0947AA	825109	Human	Homo sapiens; human	2019	United Kingdom	Typhimurium	PRJNA248792	SRP042645	SAMN13105030	Assembled	170	259195	4958006	SAL_TB1724AA_AS
SAL_AB1748AA	828253	Human	Homo sapiens; human	2019	United Kingdom	Typhimurium	PRJNA248792	SRP042645	SAMN13161579	Assembled	170	289076	5058897	SAL_TB4120AA_AS
SAL_BB2427AA	843980	Human	Homo sapiens; human	2019	United Kingdom	Typhimurium -	PRJNA248792	SRP042645	SAMN13414193	Assembled	170	232111	4923267	SAL_VB8974AA_AS
SAL_BB4599AA	201910908	Human		2019	France	Typhimurium (predicted)				Assembled	170	190037	4916403	SAL_WB5986AA_AS
SAL_CB2860AA	886654	Human	Homo sapiens; human	2020	United Kingdom	Typhimurium	PRJNA248792	SRP042645	SAMN14121409	Assembled	170	246900	4979138	SAL_BC0083AA_AS
SAL_CB3270AA	890430	Human	Homo sapiens; human	2019	United Kingdom	Typhimurium	PRJNA248792	SRP042645	SAMN14161922	Assembled	170	224979	4970507	SAL_BC4643AA_AS
SAL_DB8236AA	967688	Human	Homo sapiens; human	2020	United Kingdom	Typhimurium	PRJNA248792	SRP042645	SAMN15680862	Assembled	170	223075	4897562	SAL_IC8540AA_AS
SAL_EB3632AA	PNCS007237	Human	Homo sapiens; blood	2010	Canada	Typhimurium	PRJNA543337	SRP199206	SAMN16140830	Assembled	170	193571	4975767	SAL_KC0918AA_AS
SAL_EB3767AA	987202	Human	Homo sapiens; human	2020	United Kingdom	Typhimurium -	PRJNA248792	SRP042645	SAMN16170461	Assembled	170	268240	4918241	SAL_KC0783AA_AS
SAL_EB6354AA	995347	Human	Homo sapiens; human	2020	United Kingdom	Typhimurium	PRJNA248792	SRP042645	SAMN16364439	Assembled	170	374787	4982558	SAL_KC7437AA_AS
SAL_EB6357AA	770114	Human	Homo sapiens; human	2019	United Kingdom	Typhimurium -	PRJNA248792	SRP042645	SAMN16364438	Assembled	170	271081	4940741	SAL_KC7434AA_AS
SAL_EB7718AA	999681	Human	Homo sapiens; human	2020	United Kingdom	Typhimurium	PRJNA248792	SRP042645	SAMN16432173	Assembled	170	222562	5105211	SAL_KC8914AA_AS
SAL_HA0639AA	2014AM-0382	Human	Age: 0-4; stool	2014	United States	Typhimurium (Predicted)	PRJNA287785	SRP082403	SAMN05907727	Assembled	169	257549	4932583	SAL_NA1307AA_AS
SAL_IA0527AA	PNUSAS007201	Human	Age: 0-4; stool	2016	United States	Typhimurium (Predicted)	PRJNA230403	SRP040281	SAMN06236479	Assembled	169	299826	4806096	SAL_PA9193AA_AS
SAL_IA2423AA	2014AM-2941	Human	Age: 0-4; stool	2014	United States	Typhimurium (Predicted)	PRJNA287785	SRP082403	SAMN06277014	Assembled	169	227282	4994723	SAL_QA1487AA_AS
SAL_IA6524AA	PNUSAS008416	Human	Homo sapiens		United States	Typhimurium (Predicted)	PRJNA230403	SRP040281	SAMN06308220	Assembled	169	330626	5159898	SAL_QA6444AA_AS
SAL_IA6547AA	PNUSAS008719	Human	Homo sapiens; Age: 0-4; stool	2016	United States	Typhimurium (Predicted)	PRJNA230403	SRP040281	SAMN06333699	Assembled	169	198269	5040316	SAL_QA6421AA_AS
SAL_JA5470AA	PNUSAS013104	Human	Age: 5-9; stool	2016	United States	Typhimurium (Predicted)	PRJNA230403	SRP040281	SAMN06915147	Assembled	169	271390	4851084	SAL_TA0229AA_AS
SAL_JA6119AA	PNUSAS013568	Human	Age: 0-4; stool	2017	United States	Typhimurium	PRJNA230403	SRP040281	SAMN06927768	Assembled	169	440465	5009428	SAL_SA9578AA_AS
SAL_KA7302AA	PNUSAS019963	Human	Age: 10-19; stool	2017	United States	Typhimurium	PRJNA230403	SRP040281	SAMN07440974	Assembled	169	282875	4952218	SAL_UA4790AA_AS
SAL_TA2111AA	201808273	Human		2018	France	Typhimurium (predicted)				Assembled	169	142591	5020800	SAL_FB0619AA_AS
SAL_UA3997AA	1805S63638	Human	Homo sapiens; not provided	2018	Denmark	Monophasic Typhimurium	PRJEB16326	ERP018178	SAMEA4983929	Assembled	169	128812	5101850	SAL_HB3622AA_AS
SAL_XA2086AA	201903060-redeposit	Human		2019	France	Typhimurium (predicted)				Assembled	169	202472	4934952	SAL_MB5236AA_AS
SAL_XA4500AA	728737	Human	Homo sapiens; human	2019	United Kingdom	Salmonella Typhimurium	PRJNA248792	SRP042645	SAMN12039879	Assembled	169	168866	4861691	SAL_MB8343AA_AS
SAL_XA5929AA	SRR6676561	Human		2018	United States	Typhimurium				Assembled	169	358472	4883708	SAL_NB0403AA_AS
SAL_YA3045AA	201904611	Human		2019	France	Typhimurium (predicted)				Assembled	169	54875	4891783	SAL_OB1909AA_AS
SAL_YA6889AA	779898	Human	Homo sapiens; human	2019	United Kingdom	Salmonella Typhimurium	PRJNA248792	SRP042645	SAMN12415842	Assembled	169	370075	4753109	SAL_OB6774AA_AS
SAL_YA6899AA	779896	Human	Homo sapiens; human	2019	United Kingdom	Salmonella Typhimurium - Monophasic	PRJNA248792	SRP042645	SAMN12415866	Assembled	169	317332	4921457	SAL_OB6764AA_AS
SAL_YA8423AA	201905561	Human		2019	France	Typhimurium (predicted)				Assembled	169	84698	4758404	SAL_PB4767AA_AS
SAL_YA8611AA	789894	Human	Homo sapiens; human	2019	United Kingdom	Salmonella Typhimurium - Monophasic	PRJNA248792	SRP042645	SAMN12590275	Assembled	169	319474	4892097	SAL_PB5507AA_AS
SAL_ZA2840AA	201906987	Human		2019	France	Typhimurium (predicted)				Assembled	169	69895	4849467	SAL_RB1380AA_AS
SAL_ZA3127AA	201907189	Human		2019	France	Typhimurium (predicted)				Assembled	169	58463	4975390	SAL_RB2306AA_AS
SAL_ZA4578AA	201907680	Human		2019	France	Typhimurium (predicted)				Assembled	169	74693	4976465	SAL_RB6878AA_AS
SAL_AB0571AA	823446	Human	Homo sapiens; human	2019	United Kingdom	Typhimurium	PRJNA248792	SRP042645	SAMN13064228	Assembled	169	271840	4987473	SAL_SB9978AA_AS
SAL_AB0671AA	823411	Human	Homo sapiens; human	2019	United Kingdom	Typhimurium	PRJNA248792	SRP042645	SAMN13065269	Assembled	169	222599	4811295	SAL_TB0125AA_AS
SAL_AB2210AA	201909533	Human		2019	France	Typhimurium (predicted)				Assembled	169	98980	4847582	SAL_TB6308AA_AS
SAL_BB6569AA	856354	Human	Homo sapiens; human	2019	United Kingdom	Typhimurium	PRJNA248792	SRP042645	SAMN13624899	Assembled	169	225736	4923475	SAL_WB9674AA_AS
SAL_CB6910AA	903353	Human	Homo sapiens; human	2020	United Kingdom	Typhimurium	PRJNA248792	SRP042645	SAMN14420867	Assembled	169	255460	4875502	SAL_EC0843AA_AS
SAL_DB1324AA	941977	Human	Homo sapiens; human	2020	United Kingdom	Typhimurium	PRJNA248792	SRP042645	SAMN14829587	Assembled	169	255460	4897364	SAL_HC5004AA_AS
SAL_DB2075AA	PNCS002596	Human	Homo sapiens; stool	2017	Canada	Typhimurium	PRJNA543337	SRP199206	SAMN12993825	Assembled	169	225811	5007037	SAL_HC5708AA_AS
SAL_DB6005AA	958643	Human	Homo sapiens; human	2020	United Kingdom	Typhimurium	PRJNA248792	SRP042645	SAMN15447979	Assembled	169	271828	4898359	SAL_IC2630AA_AS
SAL_EB0374AA	972949	Human	Homo sapiens; human	2020	United Kingdom	Typhimurium	PRJNA248792	SRP042645	SAMN15823695	Assembled	169	316045	4927816	SAL_JC0373AA_AS
SAL_EB0521AA	974577	Human	Homo sapiens; human	2020	United Kingdom	Typhimurium	PRJNA248792	SRP042645	SAMN15850529	Assembled	169	396782	4700875	SAL_JC0232AA_AS
SAL_EB3361AA	984791	Human	Homo sapiens; human	2020	United Kingdom	Typhimurium	PRJNA248792	SRP042645	SAMN16119288	Assembled	169	266894	4770661	SAL_KC0712AA_AS
SAL_EB5596AA	PNCS007178	Human	Homo sapiens; stool	2009	Canada	Typhimurium	PRJNA543337	SRP199206	SAMN16248705	Assembled	169	117753	4979727	SAL_KC5855AA_AS
SAL_FB0286AA	PNCS013104	Human	Homo sapiens; stool	2017	Canada	Typhimurium	PRJNA543337	SRP199206	SAMN16427528	Assembled	169	362651	4925639	SAL_LC4447AA_AS
SAL_HA0609AA	2014AM-0166	Human	Age: 50-59; stool	2014	United States	Typhimurium	PRJNA287785	SRP082403	SAMN05907753	Assembled	168	282875	4952992	SAL_NA1364AA_AS
SAL_HA0664AA	2014AM-1016	Human	Age: 50-59; stool	2014	United States	Typhimurium (Predicted)	PRJNA287785	SRP082403	SAMN05907697	Assembled	168	225853	5020913	SAL_NA1284AA_AS
SAL_JA1202AA	PNUSAS011073	Human	Homo sapiens		United States	Typhimurium (Predicted)	PRJNA230403	SRP040281	SAMN06662225	Assembled	168	204653	4984299	SAL_RA9245AA_AS
SAL_SA2263AA	1103R13967	Human		2011	Denmark	Typhimurium	PRJEB34027	ERP116872	SAMEA5867127	Assembled	168	270591	5036232	SAL_IC1746AA_AS
SAL_VA6646AA	serovar Typhimurium	Human	Homo sapiens; Age: 1.2 years; male; stool; stool	2005	Israel	Typhimurium	PRJNA304677	SRP066984	SAMN04306650	Assembled	168	150238	4963330	SAL_JB2088AA_AS
SAL_YA0219AA	768807	Human	Homo sapiens; human	2019	United Kingdom	Salmonella Typhimurium - Monophasic	PRJNA248792	SRP042645	SAMN12250469	Assembled	168	166225	5142242	SAL_NB6796AA_AS
SAL_YA7438AA	783107	Human	Homo sapiens; human	2019	United Kingdom	Salmonella Typhimurium	PRJNA248792	SRP042645	SAMN12509250	Assembled	168	208694	4871285	SAL_OB8590AA_AS
SAL_YA8436AA	201905502	Human		2019	France	Typhimurium (predicted)				Assembled	168	83423	4966463	SAL_PB4780AA_AS
SAL_ZA3043AA	AUSMDU00020712	Human	Homo sapiens	2009	Australia	Typhimurium	PRJNA319593	SRP074391	SAMN12769780	Assembled	168	270413	4899261	SAL_RB1624AA_AS
SAL_ZA3151AA	AUSMDU00020740	Human	Homo sapiens	2012	Australia	Typhimurium	PRJNA319593	SRP074391	SAMN12769808	Assembled	168	305706	4897297	SAL_RB2431AA_AS
SAL_ZA4581AA	201907685	Human		2019	France	Typhimurium (predicted)				Assembled	168	68580	4891819	SAL_RB6921AA_AS
SAL_ZA5299AA	810032	Human	Homo sapiens; human	2019	United Kingdom	Salmonella Typhimurium	PRJNA248792	SRP042645	SAMN12900896	Assembled	168	252613	4784665	SAL_RB9682AA_AS
SAL_ZA7123AA	201908709	Human		2019	France	Typhimurium (predicted)				Assembled	168	73104	4896537	SAL_SB4824AA_AS
SAL_AB0097AA	818154	Human	Homo sapiens; human	2019	United Kingdom	Typhimurium	PRJNA248792	SRP042645	SAMN12995349	Assembled	168	191808	4765651	SAL_SB7039AA_AS
SAL_AB1293AA	201909202	Human		2019	France	Typhimurium (predicted)				Assembled	168	137083	4895718	SAL_TB2762AA_AS
SAL_AB8332AA	832089	Human	Homo sapiens; human	2019	United Kingdom	Typhimurium	PRJNA248792	SRP042645	SAMN13215732	Assembled	168	270741	4919372	SAL_TB8195AA_AS
SAL_AB8970AA	834837	Human	Homo sapiens; human	2019	United Kingdom	Typhimurium	PRJNA248792	SRP042645	SAMN13245157	Assembled	168	270764	4876785	SAL_VB0137AA_AS
SAL_AB9054AA	835818	Human	Homo sapiens; human	2019	United Kingdom	Typhimurium	PRJNA248792	SRP042645	SAMN13265883	Assembled	168	377315	4924157	SAL_VB0556AA_AS
SAL_BB6429AA	857186	Human	Homo sapiens; human	2019	United Kingdom	Typhimurium	PRJNA248792	SRP042645	SAMN13659157	Assembled	168	252014	4787329	SAL_WB9815AA_AS
SAL_CB6710AA	903572	Human	Homo sapiens; human	2020	United Kingdom	Typhimurium -	PRJNA248792	SRP042645	SAMN14418772	Assembled	168	278280	4939633	SAL_DC9687AA_AS
SAL_CB9999AA	932560	Human	Homo sapiens; human	2020	United Kingdom	Typhimurium	PRJNA248792	SRP042645	SAMN14655941	Assembled	168	270739	4874291	SAL_HC1389AA_AS
SAL_DB4143AA	953470	Human	Homo sapiens; human	2020	United Kingdom	Typhimurium -	PRJNA248792	SRP042645	SAMN15300443	Assembled	168	271081	4932324	SAL_IC0081AA_AS
SAL_DB6191AA	BKQVRP	Human	Homo sapiens	2016	Malawi	Typhimurium	PRJNA644347	SRP270294	SAMN15457334	Assembled	168	102101	4934621	SAL_IC2956AA_AS
SAL_DB8202AA	YA00207654	Human	Stool	2020	South Africa	Typhimurium	PRJEB39988	ERP123572	SAMEA7176714	Assembled	168	146672	5034882	SAL_IC6787AA_AS
SAL_EB3771AA	985987	Human	Homo sapiens; human	2020	United Kingdom	Typhimurium	PRJNA248792	SRP042645	SAMN16170439	Assembled	168	223001	4857005	SAL_KC0779AA_AS
SAL_FA2021AA	PNUSAS001508	Human	Age: 0-4; stool	2014	United States	Typhimurium (Predicted)	PRJNA230403	SRP040281	SAMN04519507	Assembled	167	271390	4881135	SAL_KA6073AA_AS
SAL_FA6629AA	PNUSAS000324	Human	Stool; Laboratory infection	2010	United States	Typhimurium (Predicted)	PRJNA230403	SRP040281	SAMN04993644	Assembled	167	376793	4896323	SAL_HC8701AA_AS
SAL_FA7951AA	PNUSAS002450	Human	Age: 40-49; stool	2016	United States	Typhimurium	PRJNA230403	SRP040281	SAMN05195131	Assembled	167	298922	4960016	SAL_LA3519AA_AS
SAL_HA1633AA	2014AM-0362	Human	Age: 0-4; stool	2014	United States	Typhimurium (Predicted)	PRJNA287785	SRP082403	SAMN05941545	Assembled	167	257549	4968029	SAL_NA2896AA_AS
SAL_HA5536AA	16-1157-0123	Human		2016	Australia	Typhimurium (Predicted)				Assembled	167	236770	4758850	SAL_OA2249AA_AS
SAL_PA8678AA	448174	Human	Homo sapiens; human	2017	United Kingdom	Typhimurium - Monophasic	PRJNA248792	SRP042645	SAMN09238994	Assembled	167	202276	4911665	SAL_BB0054AA_AS
SAL_SA1030AA	sam_f1d46691-9c42-4135-ac59-85792cdf57ed	Human	Homo sapiens	2018	Ireland	Typhimurium	PRJEB18998	ERP020979	SAMEA4825579	Assembled	167	273744	4895302	SAL_IC0903AA_AS
SAL_TA0804AA	615664	Human	Homo sapiens; human	2018	United Kingdom	Typhimurium	PRJNA248792	SRP042645	SAMN10229482	Assembled	167	282523	4903841	SAL_EB8843AA_AS
SAL_UA2978AA	650036	Human	Homo sapiens; human	2018	United Kingdom	Typhimurium	PRJNA248792	SRP042645	SAMN10535912	Assembled	167	225736	4956759	SAL_HB2176AA_AS
SAL_VA0070AA	674068	Human	Homo sapiens; human	2019	United Kingdom	Typhimurium - Monophasic	PRJNA248792	SRP042645	SAMN10823860	Assembled	167	283767	4957891	SAL_IB5645AA_AS
SAL_XA7595AA	764501	Human	Homo sapiens; human	2019	United Kingdom	Salmonella Typhimurium	PRJNA248792	SRP042645	SAMN12165683	Assembled	167	225736	4876447	SAL_NB4672AA_AS
SAL_YA7123AA	201904937	Human		2019	France	Typhimurium (predicted)				Assembled	167	76724	4871007	SAL_OB7486AA_AS
SAL_YA7133AA	201904991	Human		2019	France	Typhimurium (predicted)				Assembled	167	55049	4895274	SAL_OB7496AA_AS
SAL_YA9808AA	793703	Human	Homo sapiens; human	2019	United Kingdom	Salmonella Typhimurium	PRJNA248792	SRP042645	SAMN12629201	Assembled	167	459993	4826001	SAL_PB8596AA_AS
SAL_YA9986AA	794674	Human	Homo sapiens; human	2019	United Kingdom	Salmonella Typhimurium - Monophasic	PRJNA248792	SRP042645	SAMN12631168	Assembled	167	194911	5164938	SAL_PB9125AA_AS
SAL_ZA4889AA	804339	Human	Homo sapiens; human	2019	United Kingdom	Salmonella Typhimurium	PRJNA248792	SRP042645	SAMN12868888	Assembled	167	225735	4892001	SAL_RB8097AA_AS
SAL_AB0516AA	822559	Human	Homo sapiens; human	2019	United Kingdom	Typhimurium	PRJNA248792	SRP042645	SAMN13064289	Assembled	167	266817	4800143	SAL_TB0068AA_AS
SAL_AB0653AA	823443	Human	Homo sapiens; human	2019	United Kingdom	Typhimurium	PRJNA248792	SRP042645	SAMN13065285	Assembled	167	377236	4892381	SAL_TB0143AA_AS
SAL_AB0994AA	824483	Human	Homo sapiens; human	2019	United Kingdom	Salmonella Typhimurium - Monophasic	PRJNA248792	SRP042645	SAMN13087705	Assembled	167	282709	4979653	SAL_TB1677AA_AS
SAL_AB8483AA	833367	Human	Homo sapiens; human	2019	United Kingdom	Salmonella Typhimurium - Monophasic	PRJNA248792	SRP042645	SAMN13226636	Assembled	167	282662	4945147	SAL_UB0278AA_AS
SAL_BB2539AA	841987	Human	Homo sapiens; human	2019	United Kingdom	Typhimurium	PRJNA248792	SRP042645	SAMN13379043	Assembled	167	223571	4823900	SAL_VB8862AA_AS
SAL_BB3661AA	201910747	Human		2019	France	Typhimurium (predicted)				Assembled	167	74309	4852613	SAL_WB3027AA_AS
SAL_BB4002AA	201910776	Human		2019	France	Typhimurium (predicted)				Assembled	167	65323	4868560	SAL_WB3065AA_AS
SAL_BB6975AA	862421	Human	Homo sapiens; human	2019	United Kingdom	Typhimurium -	PRJNA248792	SRP042645	SAMN13696397	Assembled	167	274380	5015115	SAL_XB2209AA_AS
SAL_CB1745AA	874872	Human	Homo sapiens; human	2020	United Kingdom	Typhimurium	PRJNA248792	SRP042645	SAMN13905327	Assembled	167	362216	4739889	SAL_AC6189AA_AS
SAL_CB3339AA	890433	Human	Homo sapiens; human	2019	United Kingdom	Typhimurium	PRJNA248792	SRP042645	SAMN14161855	Assembled	167	247400	4886604	SAL_BC4574AA_AS
SAL_DB1424AA	941465	Human	Homo sapiens; human	2020	United Kingdom	Typhimurium	PRJNA248792	SRP042645	SAMN14783434	Assembled	167	225734	4927739	SAL_HC4904AA_AS
SAL_DB3519AA	S87582	Human		2018	Ireland	Typhimurium				Assembled	167	273744	4895231	SAL_HC7732AA_AS
SAL_DB4779AA	954442	Human	Homo sapiens; human	2020	United Kingdom	Typhimurium	PRJNA248792	SRP042645	SAMN15352545	Assembled	167	222995	4971607	SAL_IC1068AA_AS
SAL_DB7321AA	YA00208061	Human	Blood Culture	2020	South Africa	Typhimurium	PRJEB39988	ERP123572	SAMEA7177393	Assembled	167	280092	4879387	SAL_IC5111AA_AS
SAL_DB7969AA	965587	Human	Homo sapiens; human	2020	United Kingdom	Typhimurium	PRJNA248792	SRP042645	SAMN15643580	Assembled	167	449546	4897073	SAL_IC6475AA_AS
SAL_DB9660AA	YA00208872	Human	Stool	2020	South Africa	Typhimurium	PRJEB39988	ERP123572	SAMEA7176566	Assembled	167	178190	4914448	SAL_IC8771AA_AS
SAL_EB1522AA	978870	Human	Homo sapiens; human	2020	United Kingdom	Typhimurium	PRJNA248792	SRP042645	SAMN15934233	Assembled	167	220739	4979558	SAL_JC4022AA_AS
SAL_EB9188AA	YA00193051	Human	Stool	2020	South Africa	Typhimurium				Assembled	167	304492	4918393	SAL_LC2399AA_AS
SAL_FB1234AA	YA00210047	Human	Stool	2020	South Africa	Typhimurium				Assembled	167	152941	4717909	SAL_LC6157AA_AS
SAL_KA7301AA	PNUSAS018005	Human	Age: 0-4; stool	2014	United States	Typhimurium	PRJNA230403	SRP040281	SAMN07349279	Assembled	166	282875	4954120	SAL_UA4791AA_AS
SAL_RA0088AA	MOD1_Per31	Human	Homo sapiens; biological fluid or tissue	2012	Peru	Typhimurium	PRJNA378379	SRP151302	SAMN07244624	Assembled	166	204378	4685820	SAL_CB1836AA_AS
SAL_UA2691AA	649007	Human	Homo sapiens; human	2018	United Kingdom	Typhimurium - Monophasic	PRJNA248792	SRP042645	SAMN10531082	Assembled	166	271081	4952861	SAL_HB1676AA_AS
SAL_UA3998AA	1611T31878	Human	Homo sapiens; not provided	2016	Denmark	Typhimurium	PRJEB16326	ERP018178	SAMEA4983928	Assembled	166	62488	4910676	SAL_HB3621AA_AS
SAL_VA1265AA	479452	Human	Homo sapiens; human	2018	United Kingdom	Typhimurium	PRJNA248792	SRP042645	SAMN10855923	Assembled	166	225732	4983507	SAL_IB8070AA_AS
SAL_YA7139AA	201905040	Human		2019	France	Typhimurium (predicted)				Assembled	166	92696	4858556	SAL_OB7497AA_AS
SAL_ZA1502AA	201906506	Human		2019	France	Typhimurium (predicted)				Assembled	166	56373	4839388	SAL_QB5132AA_AS
SAL_ZA2603AA	802754	Human	Homo sapiens; human	2019	United Kingdom	Salmonella Typhimurium	PRJNA248792	SRP042645	SAMN12751122	Assembled	166	461298	5026335	SAL_RB0701AA_AS
SAL_EB0666AA	YA00192711	Human	Stool	2020	South Africa	Typhimurium_monophasic				Assembled	166	172900	4906672	SAL_JC0696AA_AS
SAL_EB3895AA	841873	Human	Homo sapiens; human	2019	United Kingdom	Typhimurium	PRJNA248792	SRP042645	SAMN16191818	Assembled	166	223534	4959299	SAL_KC1473AA_AS
SAL_EB6141AA	995309	Human	Homo sapiens; human	2020	United Kingdom	Typhimurium	PRJNA248792	SRP042645	SAMN16360754	Assembled	166	290211	4894631	SAL_KC6808AA_AS
SAL_FB0500AA	1019810	Human	Homo sapiens; human	2020	United Kingdom	Typhimurium -	PRJNA248792	SRP042645	SAMN16695896	Assembled	166	265998	4935582	SAL_LC4793AA_AS
SAL_FB1863AA	1029797	Human	Homo sapiens; human	2020	United Kingdom	Typhimurium	PRJNA248792	SRP042645	SAMN16849825	Assembled	166	220649	4881856	SAL_LC7714AA_AS
SAL_FB3823AA	YA00213931	Human	Blood culture	2020	South Africa	Typhimurium				Assembled	166	265124	4931532	SAL_MC2273AA_AS
SAL_FB3834AA	YA00214384	Human	Stool	2020	South Africa	Typhimurium				Assembled	166	377393	4968823	SAL_MC2284AA_AS
SAL_FB5261AA	1051398	Human	Homo sapiens; human	2020	United Kingdom	Typhimurium	PRJNA248792	SRP042645	SAMN17138835	Assembled	166	204650	4937872	SAL_MC4606AA_AS
SAL_GA7849AA	2014AM-0074	Human	Age: 40-49; stool	2014	United States	Typhimurium	PRJNA287785	SRP082403	SAMN05596487	Assembled	165	282875	5063009	SAL_MA6246AA_AS
SAL_GA8871AA	PNUSAS003569	Human	Age: 5-9; stool	2016	United States	Typhimurium	PRJNA230403	SRP040281	SAMN05712949	Assembled	165	271390	4844996	SAL_MA7478AA_AS
SAL_HA1723AA	PNUSAS004901	Human	Age: 0-4; stool	2016	United States	Typhimurium (Predicted)	PRJNA230403	SRP040281	SAMN05936845	Assembled	165	278603	4953761	SAL_NA3080AA_AS
SAL_HA6364AA	PNUSAS005571	Human	Age: 10-19; stool	2016	United States	Typhimurium (Predicted)	PRJNA230403	SRP040281	SAMN06111501	Assembled	165	258087	4776207	SAL_PA3132AA_AS
SAL_JA9362AA	PNUSAS014380	Human	Age: 80-89; blood	2017	United States	Typhimurium (Predicted)	PRJNA230403	SRP040281	SAMN07193652	Assembled	165	184523	4930718	SAL_TA3060AA_AS
SAL_KA0618AA	2015AM-0141	Human	Age: 70-79; stool	2015	United States	Typhimurium (Predicted)	PRJNA230403	SRP040281	SAMN07268417	Assembled	165	441818	4860272	SAL_TA5510AA_AS
SAL_SA2264AA	1103R13977	Human		2011	Denmark	Typhimurium	PRJEB20997	ERP023216	SAMEA6514151	Assembled	165	270591	5035983	SAL_IC1748AA_AS
SAL_SA7067AA	571967	Human	Homo sapiens; human	2018	United Kingdom	Typhimurium	PRJNA248792	SRP042645	SAMN10087173	Assembled	165	222649	4848667	SAL_EB3443AA_AS
SAL_VA6346AA	AUSMDU00003722	Human	Homo sapiens; human	2013	Australia	Typhimurium	PRJNA322428	SRP075531	SAMN05162706	Assembled	165	109038	4898563	SAL_JB2494AA_AS
SAL_VA6364AA	AUSMDU00003706	Human	Homo sapiens; human	2012	Australia	Typhimurium	PRJNA322428	SRP075531	SAMN05162690	Assembled	165	110867	4903510	SAL_JB2476AA_AS
SAL_VA9861AA	201811158	Human		2018	France	Typhimurium				Assembled	165	172402	5040330	SAL_KB2045AA_AS
SAL_YA6144AA	779154	Human	Homo sapiens; human	2019	United Kingdom	Salmonella Typhimurium - Monophasic	PRJNA248792	SRP042645	SAMN12385938	Assembled	165	272086	4873124	SAL_OB5483AA_AS
SAL_YA9025AA	STm_SE_2016PasserineOutbreak_37	Human	Homo sapiens; Human	2016	Sweden	Typhimurium	PRJEB27180	ERP109233	SAMEA4715867	Assembled	165	187399	4812225	SAL_PB5898AA_AS
SAL_ZA2616AA	800625	Human	Homo sapiens; human	2019	United Kingdom	Salmonella Typhimurium	PRJNA248792	SRP042645	SAMN12751123	Assembled	165	377317	4900438	SAL_RB0688AA_AS
SAL_ZA2986AA	AUSMDU00020769	Human	Homo sapiens	2015	Australia	Typhimurium	PRJNA319593	SRP074391	SAMN12769837	Assembled	165	325070	4901100	SAL_RB1681AA_AS
SAL_BB0803AA	PNUSAS046450	Human	Age: 50-59; stool	2018	United States	Typhimurium	PRJNA230403	SRP040281	SAMN09681737	Assembled	165	177108	4866628	SAL_VB5545AA_AS
SAL_BB3775AA	850044	Human	Homo sapiens; human	2019	United Kingdom	Typhimurium	PRJNA248792	SRP042645	SAMN13502534	Assembled	165	232505	4866524	SAL_WB3283AA_AS
SAL_CB5032AA	894878	Human	Homo sapiens; human	2020	United Kingdom	Typhimurium -	PRJNA248792	SRP042645	SAMN14259224	Assembled	165	283767	4924645	SAL_CC3667AA_AS
SAL_DB8204AA	YA00207355	Human	Blood culture	2020	South Africa	Typhimurium	PRJEB39988	ERP123572	SAMEA7176716	Assembled	165	190676	4915111	SAL_IC6789AA_AS
SAL_DB9615AA	970239	Human	Homo sapiens; human	2020	United Kingdom	Typhimurium -	PRJNA248792	SRP042645	SAMN15767928	Assembled	165	279813	4930398	SAL_IC9645AA_AS
SAL_EB0656AA	YA00192588	Human	Stool	2020	South Africa	Typhimurium				Assembled	165	173862	4891894	SAL_JC0686AA_AS
SAL_EB3757AA	987232	Human	Homo sapiens; human	2020	United Kingdom	Typhimurium	PRJNA248792	SRP042645	SAMN16170427	Assembled	165	292724	4863546	SAL_KC0793AA_AS
SAL_EB3891AA	841871	Human	Homo sapiens; human	2019	United Kingdom	Typhimurium -	PRJNA248792	SRP042645	SAMN16191819	Assembled	165	260581	4996839	SAL_KC1477AA_AS
SAL_FB0936AA	PNCS013132	Human	Homo sapiens; stool	2017	Canada	Typhimurium	PRJNA543337	SRP199206	SAMN16674891	Assembled	165	273676	4813624	SAL_LC5592AA_AS
SAL_FB1427AA	YA00211904	Human	Blood culture	2020	South Africa	Typhimurium				Assembled	165	387912	4893961	SAL_LC6487AA_AS
SAL_FB2431AA	1032337	Human	Homo sapiens; human	2020	United Kingdom	Typhimurium	PRJNA248792	SRP042645	SAMN16930340	Assembled	165	212209	4816303	SAL_LC9495AA_AS
SAL_FB6673AA	PNCS014200	Human	Homo sapiens; stool	2018	Canada	Typhimurium	PRJNA543337	SRP199206	SAMN17086011	Assembled	165	271375	4767908	SAL_MC6624AA_AS
SAL_FA6631AA	PNUSAS000323	Human	Stool; Laboratory infection	2010	United States	Typhimurium (Predicted)	PRJNA230403	SRP040281	SAMN04993637	Assembled	164	271390	4896619	SAL_HC8703AA_AS
SAL_FA6632AA	PNUSAS000322	Human	Stool;Laboratory infection	2010	United States	Typhimurium (Predicted)	PRJNA230403	SRP040281	SAMN04993636	Assembled	164	268547	4895926	SAL_HC8704AA_AS
SAL_GA8635AA	PNUSAS003535	Human	Age: 70-79; stool	2016	United States	Typhimurium	PRJNA230403	SRP040281	SAMN05605410	Assembled	164	322191	4823379	SAL_MA7042AA_AS
SAL_HA0668AA	2014AM-0861	Human	Age: 0-4; stool	2014	United States	Typhimurium (Predicted)	PRJNA287785	SRP082403	SAMN05907694	Assembled	164	225827	5410234	SAL_NA1281AA_AS
SAL_HA1731AA	PNUSAS004877	Human	Age: 5-9; stool	2016	United States	Typhimurium (Predicted)	PRJNA230403	SRP040281	SAMN05933978	Assembled	164	257932	4869354	SAL_NA3072AA_AS
SAL_IA2595AA	PNUSAS007298	Human	Age: 20-29; stool	2016	United States	Typhimurium	PRJNA230403	SRP040281	SAMN06270262	Assembled	164	316084	4972693	SAL_QA2666AA_AS
SAL_JA2221AA	109257	Human	Homo sapiens; human	2015	United Kingdom	Typhimurium	PRJNA248792	SRP042645	SAMN06758867	Assembled	164	459157	4857367	SAL_SA0650AA_AS
SAL_QA2646AA	479467	Human	Homo sapiens; human	2018	United Kingdom	Typhimurium	PRJNA248792	SRP042645	SAMN09396993	Assembled	164	188627	4897796	SAL_BB4557AA_AS
SAL_YA6823AA	782061	Human	Homo sapiens; human	2019	United Kingdom	Salmonella Typhimurium	PRJNA248792	SRP042645	SAMN12422920	Assembled	164	208024	4764707	SAL_OB6840AA_AS
SAL_YA7153AA	201904912	Human		2019	France	Typhimurium (predicted)				Assembled	164	74341	4869833	SAL_OB7509AA_AS
SAL_YA7212AA	201905103-redeposit	Human		2019	France	Typhimurium (predicted)				Assembled	164	90894	4947697	SAL_OB7562AA_AS
SAL_ZA0015AA	793665	Human	Homo sapiens; human	2019	United Kingdom	Salmonella Typhimurium	PRJNA248792	SRP042645	SAMN12631181	Assembled	164	400322	4920726	SAL_PB9096AA_AS
SAL_ZA0481AA	201905890	Human		2019	France	Typhimurium (predicted)				Assembled	164	57787	4894518	SAL_QB0636AA_AS
SAL_ZA2274AA	801125	Human	Homo sapiens; human	2019	United Kingdom	Salmonella Typhimurium	PRJNA248792	SRP042645	SAMN12724475	Assembled	164	270748	4853548	SAL_QB6815AA_AS
SAL_ZA3708AA	201907532	Human		2019	France	Typhimurium (predicted)				Assembled	164	87097	4881222	SAL_RB4199AA_AS
SAL_ZA5691AA	812166	Human	Homo sapiens; human	2019	United Kingdom	Salmonella Typhimurium	PRJNA248792	SRP042645	SAMN12910998	Assembled	164	382711	4899657	SAL_SB0306AA_AS
SAL_ZA6677AA	201908342-redeposit	Human		2019	France	Typhimurium (predicted)				Assembled	164	69941	5029337	SAL_SB3036AA_AS
SAL_AB8781AA	832716	Human	Homo sapiens; human	2019	United Kingdom	Typhimurium	PRJNA248792	SRP042645	SAMN13240562	Assembled	164	207630	4775485	SAL_VB0000AA_AS
SAL_BB2416AA	843965	Human	Homo sapiens; human	2019	United Kingdom	Typhimurium -	PRJNA248792	SRP042645	SAMN13414205	Assembled	164	283626	4903864	SAL_VB8985AA_AS
SAL_CB7555AA	912318	Human	Homo sapiens; human	2020	United Kingdom	Typhimurium	PRJNA248792	SRP042645	SAMN14449712	Assembled	164	270739	4896521	SAL_EC4967AA_AS
SAL_DB8203AA	YA00207594	Human	Blood culture	2020	South Africa	Typhimurium	PRJEB39988	ERP123572	SAMEA7176715	Assembled	164	160057	4847339	SAL_IC6788AA_AS
SAL_EB3754AA	985949	Human	Homo sapiens; human	2020	United Kingdom	Typhimurium -	PRJNA248792	SRP042645	SAMN16170458	Assembled	164	315600	4915207	SAL_KC0796AA_AS
SAL_EB6139AA	995797	Human	Homo sapiens; human	2020	United Kingdom	Typhimurium	PRJNA248792	SRP042645	SAMN16360755	Assembled	164	499832	4923233	SAL_KC6810AA_AS
SAL_EB6844AA	996758	Human	Homo sapiens; human	2020	United Kingdom	Typhimurium	PRJNA248792	SRP042645	SAMN16376541	Assembled	164	207629	4801458	SAL_KC7513AA_AS
SAL_EB7707AA	1001151	Human	Homo sapiens; human	2020	United Kingdom	Typhimurium	PRJNA248792	SRP042645	SAMN16432180	Assembled	164	248703	4770839	SAL_KC8925AA_AS
SAL_FB1336AA	YA00209419	Human	Urine	2020	South Africa	Typhimurium_monophasic				Assembled	164	172881	5060134	SAL_LC6316AA_AS
SAL_FB5415AA	YA00215243_SSP	Human	Stool		South Africa	Typhimurium				Assembled	164	165088	4881827	SAL_MC4951AA_AS
SAL_FB6487AA	PNCS014051	Human	Homo sapiens; stool	2018	Canada	Typhimurium	PRJNA543337	SRP199206	SAMN17078984	Assembled	164	225811	4901218	SAL_MC6215AA_AS
SAL_DA1052AA	H120200427	Human	Homo sapiens; human	2012	United Kingdom	Typhimurium	PRJNA248792	SRP042645	SAMN03168821	Assembled	163.44	229547	4968421	SAL_JA6383AA_AS
SAL_EA8226AA	CFSAN031779	Human	Homo sapiens; feces	2013	Ethiopia	Typhimurium (Predicted)	PRJNA275961	SRP057873	SAMN03577312	Assembled	163	376800	4942556	SAL_KA1795AA_AS
SAL_HA4848AA	MS160242	Human		2016	Ireland	Typhimurium monophasic				Assembled	163	282567	4997095	SAL_OA1014AA_AS
SAL_KA2712AA	PNUSAS014449	Human	Age: 5-9; stool	2017	United States	Typhimurium (Predicted)	PRJNA230403	SRP040281	SAMN07180033	Assembled	163	265097	4905131	SAL_TA7876AA_AS
SAL_KA7887AA	PNUSAS019864	Human	Age: 10-19; stool	2017	United States	Typhimurium (Predicted)	PRJNA230403	SRP040281	SAMN07456563	Assembled	163	207707	4781983	SAL_UA5139AA_AS
SAL_NA2520AA	PNUSAS029367	Human	Age: 10-19; stool	2017	United States	Typhimurium (Predicted)	PRJNA230403	SRP040281	SAMN08178019	Assembled	163	192314	4894984	SAL_HC8824AA_AS
SAL_OA5460AA	PNUSAS034616	Human	Age: 0-4; stool	2017	United States	Typhimurium (Predicted)	PRJNA230403	SRP040281	SAMN08773106	Assembled	163	376793	4895207	SAL_IC0806AA_AS
SAL_XA4101AA	739686	Human	Homo sapiens; human	2019	United Kingdom	Salmonella Typhimurium	PRJNA248792	SRP042645	SAMN12023734	Assembled	163	222994	4969461	SAL_MB7845AA_AS
SAL_XA5947AA	SRR7063456	Human		2018	United States	Typhimurium				Assembled	163	223714	4940785	SAL_NB0421AA_AS
SAL_XA6031AA	SRR7821028	Human		2018	United States	Typhimurium				Assembled	163	210040	4775480	SAL_NB0522AA_AS
SAL_ZA0689AA	796463	Human	Homo sapiens; human	2019	United Kingdom	Salmonella Typhimurium	PRJNA248792	SRP042645	SAMN12663129	Assembled	163	222886	4807152	SAL_QB1558AA_AS
SAL_ZA5029AA	201907983	Human		2019	France	Typhimurium (predicted)				Assembled	163	79567	4803309	SAL_RB8232AA_AS
SAL_AB0210AA	PNCS001199	Human	Homo sapiens; stool	2010	Canada	Typhimurium	PRJNA543337	SRP199206	SAMN12910025	Assembled	163	496180	5064953	SAL_SB6926AA_AS
SAL_AB1611AA	201909370	Human		2019	France	Typhimurium (predicted)				Assembled	163	107546	4720325	SAL_TB3597AA_AS
SAL_AB8958AA	834827	Human	Homo sapiens; human	2019	United Kingdom	Salmonella Typhimurium - Monophasic	PRJNA248792	SRP042645	SAMN13245150	Assembled	163	278299	4985232	SAL_VB0149AA_AS
SAL_CB2870AA	886621	Human	Homo sapiens; human	2020	United Kingdom	Typhimurium	PRJNA248792	SRP042645	SAMN14121388	Assembled	163	238482	4861744	SAL_BC0073AA_AS
SAL_EB6163AA	995316	Human	Homo sapiens; human	2020	United Kingdom	Typhimurium	PRJNA248792	SRP042645	SAMN16360740	Assembled	163	209376	4765345	SAL_KC6786AA_AS
SAL_FB1064AA	1024923	Human	Homo sapiens; human	2020	United Kingdom	Typhimurium -	PRJNA248792	SRP042645	SAMN16797141	Assembled	163	256530	5067675	SAL_LC5946AA_AS
SAL_FB2760AA	1037650	Human	Homo sapiens; human	2020	United Kingdom	Typhimurium	PRJNA248792	SRP042645	SAMN16972264	Assembled	163	495776	4744935	SAL_MC0698AA_AS
SAL_FB4975AA	1049273	Human	Homo sapiens; human	2020	United Kingdom	Typhimurium	PRJNA248792	SRP042645	SAMN17117789	Assembled	163	223170	4763271	SAL_MC4450AA_AS
SAL_GA7802AA	2014AM-1002	Human	Age: 60-69; stool		United States	Typhimurium (Predicted)	PRJNA287785	SRP082403	SAMN05596680	Assembled	162	187898	4829816	SAL_MA6293AA_AS
SAL_HA0307AA	PNUSAS003716	Human	Age: 70-79; stool	2016	United States	Typhimurium	PRJNA230403	SRP040281	SAMN05853970	Assembled	162	406416	4736654	SAL_NA0097AA_AS
SAL_IA2427AA	2014AM-2955	Human	Age: 60-69; stool	2014	United States	Typhimurium (Predicted)	PRJNA287785	SRP082403	SAMN06276970	Assembled	162	376885	5011595	SAL_QA1483AA_AS
SAL_IA4814AA	MS160241	Human	Homo sapiens; human	2016	Ireland	Typhimurium	PRJEB18998	ERP020979	SAMEA78435418	Assembled	162	373534	4888452	SAL_QA4188AA_AS
SAL_JA0535AA	PNUSAS009761	Human	Age: 5-9; stool	2017	United States	Typhimurium (Predicted)	PRJNA230403	SRP040281	SAMN06642205	Assembled	162	225813	5011948	SAL_RA3228AA_AS
SAL_JA7021AA	PNUSAS014188	Human	Age: 70-79; stool	2017	United States	Typhimurium (Predicted)	PRJNA230403	SRP040281	SAMN07151610	Assembled	162	381929	5050980	SAL_TA1015AA_AS
SAL_MA3852AA	PNUSAS025738	Human	Age: 5-9; stool	2017	United States	Typhimurium	PRJNA230403	SRP040281	SAMN07836394	Assembled	162	257906	4873993	SAL_WA6273AA_AS
SAL_PA0122AA	0904R11464	Human		2009	Denmark	Typhimurium	PRJEB39546	ERP123079	SAMEA7129756	Assembled	162	271390	4922885	SAL_AB1329AA_AS
SAL_VA6642AA	serovar Typhimurium	Human	Homo sapiens; Age: 0.5 years; male; stool; stool	2008	Israel	Typhimurium	PRJNA304677	SRP066984	SAMN04306654	Assembled	162	31364	4692081	SAL_JB2092AA_AS
SAL_VA6643AA	serovar Typhimurium	Human	Homo sapiens; Age: 0.5 years; male; stool; stool	2008	Israel	Typhimurium	PRJNA304677	SRP066984	SAMN04306653	Assembled	162	56395	4730664	SAL_JB2091AA_AS
SAL_VA8704AA	312851	Human	Homo sapiens; human	2016	United Kingdom	Typhimurium - Monophasic	PRJNA248792	SRP042645	SAMN11042241	Assembled	162	276956	4914715	SAL_KB0031AA_AS
SAL_XA4434AA	728834	Human	Homo sapiens; human	2019	United Kingdom	Salmonella Typhimurium	PRJNA248792	SRP042645	SAMN12040899	Assembled	162	140712	4749146	SAL_MB8409AA_AS
SAL_XA6042AA	SRR8215970	Human		2018	United States	Typhimurium				Assembled	162	271390	4810060	SAL_NB0533AA_AS
SAL_YA5470AA	777459	Human	Homo sapiens	2019	United Kingdom	Typhimurium	PRJNA248792	SRP042645	SAMN12356556	Assembled	162	225736	4888927	SAL_OB3783AA_AS
SAL_YA7524AA	783075	Human	Homo sapiens; human	2019	United Kingdom	Salmonella Typhimurium - Monophasic	PRJNA248792	SRP042645	SAMN12529145	Assembled	162	258768	4940788	SAL_OB9131AA_AS
SAL_YA9363AA	201903807	Human		2019	France	Typhimurium (predicted)				Assembled	162	46903	4847235	SAL_PB6755AA_AS
SAL_YA9392AA	789876	Human	Homo sapiens; human	2019	United Kingdom	Salmonella Typhimurium	PRJNA248792	SRP042645	SAMN12603748	Assembled	162	180429	4823542	SAL_PB7017AA_AS
SAL_ZA0555AA	795422	Human	Homo sapiens; human	2019	United Kingdom	Salmonella Typhimurium - Monophasic	PRJNA248792	SRP042645	SAMN12659415	Assembled	162	269429	4914346	SAL_QB0743AA_AS
SAL_ZA1436AA	798599	Human	Homo sapiens; human	2019	United Kingdom	Salmonella Typhimurium	PRJNA248792	SRP042645	SAMN12710212	Assembled	162	214138	4804718	SAL_QB4913AA_AS
SAL_ZA2378AA	201906807	Human		2019	France	Typhimurium (predicted)				Assembled	162	259320	4895871	SAL_QB7198AA_AS
SAL_BB2079AA	201910200	Human		2019	France	Typhimurium (predicted)				Assembled	162	69222	4898918	SAL_VB6664AA_AS
SAL_BB2265AA	201109723	Human		2011	France	Typhimurium (predicted)				Assembled	162	119924	4864611	SAL_VB8197AA_AS
SAL_BB2562AA	841905	Human	Homo sapiens; human	2019	United Kingdom	Typhimurium	PRJNA248792	SRP042645	SAMN13379013	Assembled	162	223032	4981153	SAL_VB8839AA_AS
SAL_BB3155AA	837010	Human	Homo sapiens; human	2019	United Kingdom	Typhimurium	PRJNA248792	SRP042645	SAMN13293496	Assembled	162	208887	4876587	SAL_VB9456AA_AS
SAL_BB3575AA	201910609	Human		2019	France	Typhimurium (predicted)				Assembled	162	123722	4928809	SAL_WB1624AA_AS
SAL_BB4001AA	201910676	Human		2019	France	Typhimurium (predicted)				Assembled	162	60297	4765265	SAL_WB3064AA_AS
SAL_BB7001AA	862400	Human	Homo sapiens; human	2019	United Kingdom	Typhimurium	PRJNA248792	SRP042645	SAMN13696375	Assembled	162	350859	4851533	SAL_XB2226AA_AS
SAL_CB0203AA	884415	Human	Homo sapiens; human	2020	United Kingdom	Typhimurium	PRJNA248792	SRP042645	SAMN14089646	Assembled	162	281767	4726451	SAL_AC7796AA_AS
SAL_CB1412AA	877291	Human	Homo sapiens; human	2020	United Kingdom	Typhimurium -	PRJNA248792	SRP042645	SAMN13937737	Assembled	162	282709	4903188	SAL_AC6657AA_AS
SAL_DB2246AA	944745	Human	Homo sapiens; human	2020	United Kingdom	Typhimurium	PRJNA248792	SRP042645	SAMN14967418	Assembled	162	257410	4875273	SAL_HC6613AA_AS
SAL_DB4217AA	953810	Human	Homo sapiens; human	2020	United Kingdom	Typhimurium -	PRJNA248792	SRP042645	SAMN15317428	Assembled	162	428453	4915801	SAL_IC0028AA_AS
SAL_DB4424AA	SMG-20-1037	Human		2020	United Kingdom	Typhimurium				Assembled	162	349293	4740020	SAL_HC9804AA_AS
SAL_EB1966AA	979190	Human	Homo sapiens; human	2020	United Kingdom	Typhimurium -	PRJNA248792	SRP042645	SAMN15969292	Assembled	162	389053	4905356	SAL_JC5427AA_AS
SAL_FB2214AA	1030429	Human	Homo sapiens; human	2020	United Kingdom	Typhimurium -	PRJNA248792	SRP042645	SAMN16886578	Assembled	162	241112	4949995	SAL_LC9155AA_AS
SAL_FB3817AA	YA00214608	Human	Stool	2020	South Africa	Typhimurium				Assembled	162	764485	4862388	SAL_MC2267AA_AS
SAL_FB3837AA	YA00214539	Human	Stool	2020	South Africa	Typhimurium				Assembled	162	377380	4893909	SAL_MC2287AA_AS
SAL_DA0924AA	H121560551	Human	Homo sapiens; human	2012	United Kingdom	Typhimurium	PRJNA248792	SRP042645	SAMN03169007	Assembled	161	177154	4977729	SAL_JA6423AA_AS
SAL_FA6735AA	4_N4210	Human	Homo sapiens; Stools	2014	Australia	Typhimurium	PRJNA320449	SRP074336	SAMN04939442	Assembled	161	243418	4882966	SAL_FB8437AA_AS
SAL_IA1921AA	PNUSAS006538	Human	Age: 10-19; stool	2016	United States	Typhimurium (Predicted)	PRJNA230403	SRP040281	SAMN06244429	Assembled	161	271391	5036304	SAL_QA0728AA_AS
SAL_KA4805AA	2015AM-0407	Human	stool	2015	United States	Typhimurium (Predicted)	PRJNA230403	SRP040281	SAMN07370420	Assembled	161	207707	4874430	SAL_UA0746AA_AS
SAL_QA7664AA	555499	Human	Homo sapiens; human	2018	United Kingdom	Typhimurium - Monophasic	PRJNA248792	SRP042645	SAMN09475980	Assembled	161	271128	4990598	SAL_BB9587AA_AS
SAL_TA5436AA	201805838	Human		2018	France	Typhimurium (predicted)				Assembled	161	239263	4923681	SAL_FB4211AA_AS
SAL_UA2972AA	604935	Human	Homo sapiens; human	2018	United Kingdom	Typhimurium	PRJNA248792	SRP042645	SAMN10535908	Assembled	161	229928	4923281	SAL_HB2182AA_AS
SAL_VA6658AA	serovar Typhimurium	Human	Homo sapiens; Age: 68 years; female; stool; stool	2006	Israel	Typhimurium	PRJNA304677	SRP066984	SAMN04306638	Assembled	161	118596	5131392	SAL_JB2076AA_AS
SAL_VA6661AA	serovar Typhimurium	Human	Homo sapiens; Age: 0.7 years; male; stool; stool	2003	Israel	Typhimurium	PRJNA304677	SRP066984	SAMN04306635	Assembled	161	101083	4736946	SAL_JB2073AA_AS
SAL_XA5954AA	SRR7093219	Human		2018	United States	Typhimurium				Assembled	161	271389	4904631	SAL_NB0428AA_AS
SAL_XA6038AA	SRR8145084	Human		2018	United States	Typhimurium				Assembled	161	239264	4950246	SAL_NB0529AA_AS
SAL_YA5792AA	777512	Human	Homo sapiens; human	2019	United Kingdom	Salmonella Typhimurium - Monophasic	PRJNA248792	SRP042645	SAMN12365073	Assembled	161	184428	4979114	SAL_OB4903AA_AS
SAL_YA9114AA	790466	Human	Homo sapiens; human	2019	United Kingdom	Salmonella Typhimurium - Monophasic	PRJNA248792	SRP042645	SAMN12610886	Assembled	161	180065	4926827	SAL_PB6066AA_AS
SAL_ZA0866AA	797695	Human	Homo sapiens; human	2019	United Kingdom	Salmonella Typhimurium	PRJNA248792	SRP042645	SAMN12669773	Assembled	161	252121	4724493	SAL_QB2190AA_AS
SAL_ZA2742AA	201906869	Human		2019	France	Typhimurium (predicted)				Assembled	161	77693	4861110	SAL_RB0991AA_AS
SAL_ZA8244AA	821083	Human	Homo sapiens; human	2019	United Kingdom	Typhimurium	PRJNA248792	SRP042645	SAMN13035368	Assembled	161	239821	4803103	SAL_SB8909AA_AS
SAL_BB2913AA	838479	Human	Homo sapiens; human	2019	United Kingdom	Typhimurium	PRJNA248792	SRP042645	SAMN13332210	Assembled	161	376712	4988825	SAL_VB9698AA_AS
SAL_BB3578AA	201910597	Human		2019	France	Typhimurium (predicted)				Assembled	161	98365	4916377	SAL_WB1676AA_AS
SAL_BB8063AA	201911441	Human		2019	France	Typhimurium (predicted)				Assembled	161	85386	4911408	SAL_XB4958AA_AS
SAL_CB7590AA	905572	Human	Homo sapiens; human	2020	United Kingdom	Typhimurium	PRJNA248792	SRP042645	SAMN14449686	Assembled	161	270760	4877408	SAL_EC4930AA_AS
SAL_DB7164AA	SMG-20-1188	Human		2020	United Kingdom	Typhimurium				Assembled	161	377397	4950546	SAL_IC5075AA_AS
SAL_DB9863AA	BKQZM9	Human	Homo sapiens; blood	2018	Malawi	Typhimurium	PRJNA656707	SRP277328	SAMN15796617	Assembled	161	140668	4923662	SAL_IC9447AA_AS
SAL_DB9904AA	972321	Human	Homo sapiens; human	2020	United Kingdom	Typhimurium	PRJNA248792	SRP042645	SAMN15814503	Assembled	161	225759	4907498	SAL_IC9419AA_AS
SAL_EB0669AA	YA00192719	Human	Stool	2020	South Africa	Typhimurium				Assembled	161	182158	4924769	SAL_JC0699AA_AS
SAL_EB2838AA	982301	Human	Homo sapiens; human	2020	United Kingdom	Typhimurium	PRJNA248792	SRP042645	SAMN16082904	Assembled	161	246967	4769138	SAL_JC8187AA_AS
SAL_EB3608AA	986910	Human	Homo sapiens; human	2020	United Kingdom	Typhimurium -	PRJNA248792	SRP042645	SAMN16186590	Assembled	161	266275	4956398	SAL_KC0942AA_AS
SAL_EB4575AA	988794	Human	Homo sapiens; human	2020	United Kingdom	Typhimurium -	PRJNA248792	SRP042645	SAMN16241179	Assembled	161	271626	4926418	SAL_KC3289AA_AS
SAL_FB3270AA	1040671	Human	Homo sapiens; human	2020	United Kingdom	Typhimurium	PRJNA248792	SRP042645	SAMN17006913	Assembled	161	222934	4807562	SAL_MC1303AA_AS
SAL_FB3554AA	PNCS013602	Human	Homo sapiens; stool	2017	Canada	Typhimurium	PRJNA543337	SRP199206	SAMN16929594	Assembled	161	207702	4931441	SAL_MC2012AA_AS
SAL_FA1485AA	Typhimurium	Human	Age: 0-4; stool	2010	United States	Typhimurium (Predicted)	PRJNA230403	SRP040281	SAMN04485986	Assembled	160	79575	4899940	SAL_KA5428AA_AS
SAL_FA6716AA	52_N5064	Human	Homo sapiens; Stools	2014	Australia	Typhimurium	PRJNA320449	SRP074336	SAMN04939486	Assembled	160	492797	4887416	SAL_FB8418AA_AS
SAL_HA0938AA	PNUSAS003804	Human	Age: 0-4; body fluid	2016	United States	Typhimurium (Predicted)	PRJNA230403	SRP040281	SAMN05869274	Assembled	160	376792	4945881	SAL_NA0620AA_AS
SAL_KA7455AA	PNUSAS019908	Human	Age: 0-4; stool	2017	United States	Typhimurium (Predicted)	PRJNA230403	SRP040281	SAMN07427850	Assembled	160	381630	4820259	SAL_UA4623AA_AS
SAL_QA2648AA	382665	Human	Homo sapiens; human	2017	United Kingdom	Typhimurium	PRJNA248792	SRP042645	SAMN09396985	Assembled	160	148860	4897308	SAL_BB4555AA_AS
SAL_VA2037AA	672547	Human	Homo sapiens; human	2019	United Kingdom	Typhimurium - Monophasic	PRJNA248792	SRP042645	SAMN10867426	Assembled	160	255564	4998692	SAL_IB9360AA_AS
SAL_VA6939AA	383834	Human	Homo sapiens; human	2017	United Kingdom	Typhimurium	PRJNA248792	SRP042645	SAMN10922141	Assembled	160	71062	4958830	SAL_JB5343AA_AS
SAL_XA1847AA	201903192	Human		2019	France	Typhimurium (predicted)				Assembled	160	63610	4786859	SAL_MB4997AA_AS
SAL_XA1848AA	201903206	Human		2019	France	Typhimurium (predicted)				Assembled	160	225699	4896832	SAL_MB4998AA_AS
SAL_XA5936AA	SRR6839627	Human		2018	United States	Typhimurium				Assembled	160	278540	4851984	SAL_NB0410AA_AS
SAL_YA0313AA	201904197	Human		2019	France	Typhimurium (predicted)				Assembled	160	52923	4779173	SAL_NB7637AA_AS
SAL_YA8558AA	788257	Human	Homo sapiens; human	2019	United Kingdom	Salmonella Typhimurium - Monophasic	PRJNA248792	SRP042645	SAMN12594255	Assembled	160	283765	4952233	SAL_PB5560AA_AS
SAL_ZA0156AA	795329	Human	Homo sapiens; human	2019	United Kingdom	Salmonella Typhimurium - Monophasic	PRJNA248792	SRP042645	SAMN12648866	Assembled	160	268434	4886646	SAL_QB0008AA_AS
SAL_ZA0572AA	795434	Human	Homo sapiens; human	2019	United Kingdom	Typhimurium	PRJNA248792	SRP042645	SAMN12659387	Assembled	160	225760	4843990	SAL_QB0726AA_AS
SAL_ZA2398AA	800690	Human	Homo sapiens; human	2019	United Kingdom	Typhimurium	PRJNA248792	SRP042645	SAMN12730849	Assembled	160	282629	4855428	SAL_QB7288AA_AS
SAL_ZA2991AA	AUSMDU00020763	Human	Homo sapiens	2015	Australia	Typhimurium	PRJNA319593	SRP074391	SAMN12769831	Assembled	160	249255	4901503	SAL_RB1676AA_AS
SAL_ZA3019AA	AUSMDU00020734	Human	Homo sapiens	2011	Australia	Typhimurium	PRJNA319593	SRP074391	SAMN12769802	Assembled	160	268174	4898841	SAL_RB1648AA_AS
SAL_ZA6121AA	FOHM UI Salmonella1	Human	human	2019	Sweden	Typhimurium	PRJEB28190	ERP110366	SAMEA5996504	Assembled	160	82297	4928092	SAL_SB1670AA_AS
SAL_BB2266AA	201110401	Human		2011	France	Typhimurium (predicted)				Assembled	160	376886	4775661	SAL_VB8198AA_AS
SAL_BB6287AA	201910980	Human		2019	France	Typhimurium (predicted)				Assembled	160	161516	4877263	SAL_WB9179AA_AS
SAL_CB8077AA	914502	Human	Homo sapiens; human	2020	United Kingdom	Typhimurium	PRJNA248792	SRP042645	SAMN14488335	Assembled	160	204581	4971201	SAL_EC9375AA_AS
SAL_DB1335AA	941960	Human	Homo sapiens; human	2020	United Kingdom	Typhimurium -	PRJNA248792	SRP042645	SAMN14829573	Assembled	160	271621	4908967	SAL_HC4993AA_AS
SAL_DB2268AA	12ST00846	Human	Homo sapiens; Faeces	2012	Australia	Typhimurium	PRJEB25063	ERP106944	SAMEA6845859	Assembled	160	88755	4983855	SAL_HC6648AA_AS
SAL_DB7083AA	961948	Human	Homo sapiens; human	2020	United Kingdom	Typhimurium	PRJNA248792	SRP042645	SAMN15535038	Assembled	160	225741	4895178	SAL_IC4532AA_AS
SAL_EB0376AA	972975	Human	Homo sapiens; human	2020	United Kingdom	Typhimurium -	PRJNA248792	SRP042645	SAMN15823703	Assembled	160	283883	4993206	SAL_JC0371AA_AS
SAL_EB3893AA	841879	Human	Homo sapiens; human	2019	United Kingdom	Typhimurium -	PRJNA248792	SRP042645	SAMN16191815	Assembled	160	222824	4981738	SAL_KC1475AA_AS
SAL_EB6531AA	808166	Human	Homo sapiens; human	2019	United Kingdom	Typhimurium -	PRJNA248792	SRP042645	SAMN16364241	Assembled	160	271078	4971789	SAL_KC7260AA_AS
SAL_EB9782AA	1013995	Human	Homo sapiens; human	2020	United Kingdom	Typhimurium	PRJNA248792	SRP042645	SAMN16615591	Assembled	160	333564	4939383	SAL_LC3710AA_AS
SAL_FB4755AA	1045007	Human	Homo sapiens; human	2020	United Kingdom	Typhimurium -	PRJNA248792	SRP042645	SAMN17072006	Assembled	160	270792	4946407	SAL_MC3943AA_AS
SAL_EA5044AA	PNUSAS001085	Human	Homo sapiens; Age: 0-4; stool	2015	United States	Typhimurium (Predicted)	PRJNA230403	SRP040281	SAMN04202522	Assembled	159	191687	4948285	SAL_JA8567AA_AS
SAL_IA0123AA	PNUSAS006412	Human	Age: 40-49; stool	2016	United States	Typhimurium (Predicted)	PRJNA230403	SRP040281	SAMN06175045	Assembled	159	278602	4954864	SAL_PA8612AA_AS
SAL_IA5630AA	PNUSAS007731	Human	Age: 50-59; stool	2011	United States	Typhimurium (Predicted)	PRJNA230403	SRP040281	SAMN06318092	Assembled	159	271390	4847181	SAL_QA5991AA_AS
SAL_IA9203AA	PNUSAS009687	Human	Age: 50-59; stool	2016	United States	Typhimurium (Predicted)	PRJNA230403	SRP040281	SAMN06564565	Assembled	159	257895	4827514	SAL_RA0366AA_AS
SAL_KA8445AA	PNUSAS018672	Human	stool	2017	United States	Typhimurium (Predicted)	PRJNA230403	SRP040281	SAMN07490564	Assembled	159	207706	4925784	SAL_UA5912AA_AS
SAL_LA4090AA	JM_07/26	Human	Faeces	2007	Northern Ireland	Typhimurium	PRJEB34517	ERP117432	SAMEA5789971	Assembled	159	225879	4996097	SAL_VA5513AA_AS
SAL_NA0849AA	PNUSAS029481	Human	Age: 10-19; stool	2017	United States	Typhimurium (Predicted)	PRJNA230403	SRP040281	SAMN08136499	Assembled	159	376793	4895133	SAL_HC8817AA_AS
SAL_NA6556AA	PNUSAS032335	Human	Age: 10-19; stool	2017	United States	Typhimurium (Predicted)	PRJNA230403	SRP040281	SAMN08379471	Assembled	159	273640	4895648	SAL_HC8833AA_AS
SAL_PA0112AA	0508T62439	Human		2005	Denmark	Typhimurium	PRJEB39546	ERP123079	SAMEA7129699	Assembled	159	270580	4975669	SAL_AB1319AA_AS
SAL_SA4709AA	572298	Human	Homo sapiens; human	2018	United Kingdom	Typhimurium	PRJNA248792	SRP042645	SAMN10058789	Assembled	159	229932	4923945	SAL_EB0384AA_AS
SAL_SA6565AA	598118	Human	Homo sapiens; human	2018	United Kingdom	Typhimurium	PRJNA248792	SRP042645	SAMN10080369	Assembled	159	259197	4922999	SAL_EB1552AA_AS
SAL_VA6407AA	CFSAN033862	Human	Homo sapiens; feces	1985	Brazil	Typhimurium	PRJNA186035	SRP018785	SAMN03941094	Assembled	159	277783	4781691	SAL_JB2433AA_AS
SAL_XA4523AA	735147	Human	Homo sapiens; human	2019	United Kingdom	Typhimurium	PRJNA248792	SRP042645	SAMN12039983	Assembled	159	334002	4912942	SAL_MB8320AA_AS
SAL_XA4629AA	735077	Human	Homo sapiens; human	2019	United Kingdom	Salmonella Typhimurium - Monophasic	PRJNA248792	SRP042645	SAMN12039061	Assembled	159	223125	4961602	SAL_MB8214AA_AS
SAL_YA3548AA	775094	Human	Homo sapiens; human	2019	United Kingdom	Salmonella Typhimurium - Monophasic	PRJNA248792	SRP042645	SAMN12324692	Assembled	159	283807	5053721	SAL_OB2864AA_AS
SAL_YA5802AA	777408	Human	Homo sapiens; human	2019	United Kingdom	Typhimurium - Monophasic	PRJNA248792	SRP042645	SAMN12365051	Assembled	159	282705	4848537	SAL_OB4893AA_AS
SAL_YA8225AA	786571	Human	Homo sapiens; human	2019	United Kingdom	Salmonella Typhimurium - Monophasic	PRJNA248792	SRP042645	SAMN12573510	Assembled	159	268431	4936921	SAL_PB2856AA_AS
SAL_ZA1120AA	797685	Human	Homo sapiens; human	2019	United Kingdom	Salmonella Typhimurium	PRJNA248792	SRP042645	SAMN12673226	Assembled	159	191606	4764887	SAL_QB2997AA_AS
SAL_ZA2240AA	801376	Human	Homo sapiens; human	2019	United Kingdom	Salmonella Typhimurium	PRJNA248792	SRP042645	SAMN12724506	Assembled	159	225735	4891418	SAL_QB6849AA_AS
SAL_ZA2435AA	CQ201904181	Human		2019	France	Typhimurium (predicted)				Assembled	159	58704	4832418	SAL_QB7543AA_AS
SAL_ZA2988AA	AUSMDU00020767	Human	Homo sapiens	2015	Australia	Typhimurium	PRJNA319593	SRP074391	SAMN12769835	Assembled	159	225813	4900538	SAL_RB1679AA_AS
SAL_ZA2989AA	AUSMDU00020766	Human	Homo sapiens	2015	Australia	Typhimurium	PRJNA319593	SRP074391	SAMN12769834	Assembled	159	271376	4900377	SAL_RB1678AA_AS
SAL_AB1285AA	201909245	Human		2019	France	Typhimurium (predicted)				Assembled	159	150437	4878752	SAL_TB2753AA_AS
SAL_AB1374AA	824480	Human	Homo sapiens; human	2019	United Kingdom	Salmonella Typhimurium - Monophasic	PRJNA248792	SRP042645	SAMN13118799	Assembled	159	273261	5122592	SAL_TB2874AA_AS
SAL_BB1205AA	201708011	Human		2017	France	Typhimurium				Assembled	159	72054	4841097	SAL_VB4965AA_AS
SAL_BB2864AA	839924	Human	Homo sapiens; human	2019	United Kingdom	Typhimurium	PRJNA248792	SRP042645	SAMN13332252	Assembled	159	267760	4876509	SAL_VB9747AA_AS
SAL_BB6771AA	859958	Human	Homo sapiens; human	2019	United Kingdom	Typhimurium	PRJNA248792	SRP042645	SAMN13676351	Assembled	159	223601	4801144	SAL_XB0276AA_AS
SAL_BB6930AA	201911205	Human		2019	France	Typhimurium (predicted)				Assembled	159	79598	4856920	SAL_XB1870AA_AS
SAL_BB7618AA	862938	Human	Homo sapiens; human	2019	United Kingdom	Typhimurium	PRJNA248792	SRP042645	SAMN13704674	Assembled	159	225741	4898045	SAL_XB2988AA_AS
SAL_BB7624AA	862919	Human	Homo sapiens; human	2019	United Kingdom	Typhimurium	PRJNA248792	SRP042645	SAMN13704695	Assembled	159	353376	4746827	SAL_XB2982AA_AS
SAL_CB8071AA	916800	Human	Homo sapiens; human	2020	United Kingdom	Typhimurium	PRJNA248792	SRP042645	SAMN14488345	Assembled	159	225737	4941211	SAL_EC9309AA_AS
SAL_DB0001AA	932574	Human	Homo sapiens; human	2020	United Kingdom	Typhimurium	PRJNA248792	SRP042645	SAMN14655943	Assembled	159	223075	4896499	SAL_HC1387AA_AS
SAL_DB4142AA	953786	Human	Homo sapiens; human	2020	United Kingdom	Typhimurium -	PRJNA248792	SRP042645	SAMN15300441	Assembled	159	243588	5003835	SAL_IC0082AA_AS
SAL_DB8012AA	SMG-20-1250	Human		2020	United Kingdom	Typhimurium monophasic				Assembled	159	282781	4903190	SAL_IC6495AA_AS
SAL_EB1974AA	978817	Human	Homo sapiens; human	2020	United Kingdom	Typhimurium	PRJNA248792	SRP042645	SAMN15969293	Assembled	159	192447	4886655	SAL_JC5419AA_AS
SAL_EB2011AA	979253	Human	Homo sapiens; human	2020	United Kingdom	Typhimurium	PRJNA248792	SRP042645	SAMN15969275	Assembled	159	214139	4767016	SAL_JC5382AA_AS
SAL_EB3764AA	986012	Human	Homo sapiens; human	2020	United Kingdom	Typhimurium	PRJNA248792	SRP042645	SAMN16170446	Assembled	159	225741	4920168	SAL_KC0786AA_AS
SAL_EB3946AA	987758	Human	Homo sapiens; human	2020	United Kingdom	Typhimurium -	PRJNA248792	SRP042645	SAMN16213244	Assembled	159	268538	4908751	SAL_KC1932AA_AS
SAL_EB5360AA	PNCS007276	Human	Homo sapiens; stool	2011	Canada	Typhimurium	PRJNA543337	SRP199206	SAMN16265123	Assembled	159	401536	4931745	SAL_KC6164AA_AS
SAL_EB5599AA	PNCS007175	Human	Homo sapiens; stool	2009	Canada	Typhimurium	PRJNA543337	SRP199206	SAMN16248702	Assembled	159	218404	4939077	SAL_KC5852AA_AS
SAL_EB6845AA	996712	Human	Homo sapiens; human	2020	United Kingdom	Typhimurium	PRJNA248792	SRP042645	SAMN16376536	Assembled	159	207630	4769030	SAL_KC7512AA_AS
SAL_FB0970AA	PNCS013207	Human	Homo sapiens; stool	2017	Canada	Typhimurium	PRJNA543337	SRP199206	SAMN16674952	Assembled	159	223067	4984910	SAL_LC5698AA_AS
SAL_FB3308AA	YA00193833	Human	Stool	2020	South Africa	Typhimurium				Assembled	159	282893	4808984	SAL_MC1607AA_AS
SAL_FA6036AA	PNUSAS002099	Human	Age: 30-39; stool	2016	United States	Typhimurium	PRJNA230403	SRP040281	SAMN04925736	Assembled	158	502169	5167413	SAL_LA0317AA_AS
SAL_FA6628AA	PNUSAS000325	Human	Stool; Laboratory infection	2010	United States	Typhimurium (Predicted)	PRJNA230403	SRP040281	SAMN04993645	Assembled	158	271390	4896580	SAL_HC8700AA_AS
SAL_GA6528AA	PNUSAS003001	Human	Age: 80-89; stool	2016	United States	Typhimurium	PRJNA230403	SRP040281	SAMN05430790	Assembled	158	162635	4821546	SAL_MA2818AA_AS
SAL_GA7808AA	2014AM-2944	Human	Age: 0-4; stool	2014	United States	Typhimurium	PRJNA287785	SRP082403	SAMN05596685	Assembled	158	282875	5284811	SAL_MA6287AA_AS
SAL_HA3906AA	PNUSAS005148	Human	Age: 5-9; stool	2016	United States	Typhimurium (Predicted)	PRJNA230403	SRP040281	SAMN06008965	Assembled	158	275479	4782594	SAL_OA8283AA_AS
SAL_IA5612AA	PNUSAS008081	Human	Age: 10-19; stool	2017	United States	Typhimurium (Predicted)	PRJNA230403	SRP040281	SAMN06312285	Assembled	158	203834	4842937	SAL_QA6009AA_AS
SAL_KA0981AA	2015AM-0612	Human	Age: 30-39; stool	2015	United States	Typhimurium (Predicted)	PRJNA230403	SRP040281	SAMN07286122	Assembled	158	521716	4875472	SAL_TA6455AA_AS
SAL_KA8464AA	PNUSAS018648	Human	Age: 10-19; stool	2017	United States	Typhimurium (Predicted)	PRJNA230403	SRP040281	SAMN07490540	Assembled	158	278603	4954811	SAL_UA6407AA_AS
SAL_KA9768AA	PNUSAS019366	Human	Age: 10-19; stool	2017	United States	Typhimurium (Predicted)	PRJNA230403	SRP040281	SAMN07503314	Assembled	158	210158	4852516	SAL_UA6789AA_AS
SAL_PA4018AA	2011K-0957	Human		2011	United States	Typhimurium	PRJNA453962	SRP144070	SAMN08996168	Assembled	158	273743	5000088	SAL_AB5340AA_AS
SAL_SA7402AA	595641	Human	Homo sapiens; human	2018	United Kingdom	Typhimurium	PRJNA248792	SRP042645	SAMN10094211	Assembled	158	246830	4927428	SAL_EB3805AA_AS
SAL_UA7591AA	AHD70	Human	Homo sapiens; biological fluid and/or tissue	2009	United States	Typhimurium	PRJNA280335	SRP059853	SAMN10734115	Assembled	158	235881	4973552	SAL_IC0955AA_AS
SAL_VA6195AA	AUSMDU00003859	Human	Homo sapiens; human	2014	Australia	Typhimurium	PRJNA322428	SRP075531	SAMN05162843	Assembled	158	264972	4906388	SAL_JB2645AA_AS
SAL_WA9973AA	740043	Human	Homo sapiens; human	2019	United Kingdom	Salmonella Typhimurium - Monophasic	PRJNA248792	SRP042645	SAMN11841671	Assembled	158	270972	4919815	SAL_MB2725AA_AS
SAL_XA6041AA	SRR8215969	Human		2018	United States	Typhimurium				Assembled	158	361588	4883560	SAL_NB0532AA_AS
SAL_YA3027AA	201904467-redeposit	Human		2019	France	Typhimurium (predicted)				Assembled	158	51500	4850296	SAL_OB1891AA_AS
SAL_YA5473AA	777498	Human	Homo sapiens; human	2019	United Kingdom	Salmonella Typhimurium - Monophasic	PRJNA248792	SRP042645	SAMN12356555	Assembled	158	272080	4940424	SAL_OB3780AA_AS
SAL_YA7528AA	781824	Human	Homo sapiens; human	2019	United Kingdom	Salmonella Typhimurium - Monophasic	PRJNA248792	SRP042645	SAMN12529151	Assembled	158	315851	4939873	SAL_OB9195AA_AS
SAL_ZA0480AA	201906021	Human		2019	France	Typhimurium (predicted)				Assembled	158	48054	4852415	SAL_QB0635AA_AS
SAL_ZA2249AA	800697	Human	Homo sapiens; human	2019	United Kingdom	Salmonella Typhimurium	PRJNA248792	SRP042645	SAMN12724510	Assembled	158	208015	4764153	SAL_QB6840AA_AS
SAL_ZA2650AA	802729	Human	Homo sapiens; human	2019	United Kingdom	Salmonella Typhimurium	PRJNA248792	SRP042645	SAMN12751081	Assembled	158	321812	4969978	SAL_RB0654AA_AS
SAL_ZA7053AA	201908552	Human		2019	France	Typhimurium (predicted)				Assembled	158	61189	4893933	SAL_SB4713AA_AS
SAL_ZA8148AA	819765	Human	Homo sapiens; human	2019	United Kingdom	Typhimurium	PRJNA248792	SRP042645	SAMN13041918	Assembled	158	200570	4948011	SAL_SB9006AA_AS
SAL_AB8680AA	201710317	Human		2017	France	Typhimurium				Assembled	158	46968	4968450	SAL_UB7927AA_AS
SAL_BB3580AA	201910577	Human		2019	France	Typhimurium (predicted)				Assembled	158	61259	4947837	SAL_WB1717AA_AS
SAL_BB6982AA	861212	Human	Homo sapiens; human	2019	United Kingdom	Typhimurium	PRJNA248792	SRP042645	SAMN13696391	Assembled	158	358704	4740113	SAL_XB2202AA_AS
SAL_CB8062AA	914445	Human	Homo sapiens; human	2020	United Kingdom	Typhimurium	PRJNA248792	SRP042645	SAMN14488360	Assembled	158	223581	4898100	SAL_EC9318AA_AS
SAL_DB1423AA	941416	Human	Homo sapiens; human	2020	United Kingdom	Typhimurium	PRJNA248792	SRP042645	SAMN14783430	Assembled	158	282724	5037987	SAL_HC4905AA_AS
SAL_DB3580AA	950307	Human	Homo sapiens; human	2020	United Kingdom	Typhimurium	PRJNA248792	SRP042645	SAMN15096550	Assembled	158	242784	4896570	SAL_HC7934AA_AS
SAL_DB7310AA	YA00207168	Human	Blood Culture	2020	South Africa	Typhimurium	PRJEB39988	ERP123572	SAMEA7176624	Assembled	158	128520	4811308	SAL_IC5100AA_AS
SAL_DB8739AA	SMG-20-1273	Human		2020	United Kingdom	Typhimurium				Assembled	158	204650	4947203	SAL_IC7232AA_AS
SAL_EB5322AA	PNCS007358	Human	Homo sapiens; stool	2013	Canada	Typhimurium	PRJNA543337	SRP199206	SAMN16265151	Assembled	158	209159	5100354	SAL_KC6202AA_AS
SAL_EB6555AA	995270	Human	Homo sapiens; human	2020	United Kingdom	Typhimurium -	PRJNA248792	SRP042645	SAMN16364237	Assembled	158	260980	4908192	SAL_KC7236AA_AS
SAL_EB8238AA	1003566	Human	Homo sapiens; human	2020	United Kingdom	Typhimurium	PRJNA248792	SRP042645	SAMN16452324	Assembled	158	376716	4914404	SAL_KC9788AA_AS
SAL_EB9194AA	YA00193118	Human	Stool	2020	South Africa	Typhimurium				Assembled	158	282800	4876631	SAL_LC2405AA_AS
SAL_EB9195AA	YA00192741	Human	Stool	2020	South Africa	Typhimurium				Assembled	158	313285	4992841	SAL_LC2406AA_AS
SAL_FB4164AA	1042330	Human	Homo sapiens; human	2020	United Kingdom	Typhimurium	PRJNA248792	SRP042645	SAMN17054055	Assembled	158	274918	4752473	SAL_MC2818AA_AS
SAL_FB6651AA	1061996	Human	Homo sapiens; human	2020	United Kingdom	Typhimurium -	PRJNA248792	SRP042645	SAMN17265902	Assembled	158	283459	4995838	SAL_MC6646AA_AS
SAL_EA8428AA	STM 30-55	Human		1955	Belgium	Typhimurium				Assembled	157	337036	4868395	SAL_KA1934AA_AS
SAL_FA4402AA	113060	Human	Homo sapiens; human	2015	United Kingdom	Typhimurium	PRJNA248792	SRP042645	SAMN04600612	Assembled	157	185289	4914050	SAL_KA8334AA_AS
SAL_GA2966AA	1691	Human	Homo sapiens; faecal sample	2006	Australia	Typhimurium (Predicted)	PRJNA265135	SRP049627	SAMN03144983	Assembled	157	225813	4933527	SAL_LA6532AA_AS
SAL_HA4077AA	PNUSAS005255	Human	Age: 0-4; stool	2016	United States	Typhimurium	PRJNA230403	SRP040281	SAMN05991253	Assembled	157	282875	4954474	SAL_NA8158AA_AS
SAL_KA1111AA	2015AM-0323	Human	Age: 0-4; stool	2015	United States	Typhimurium	PRJNA230403	SRP040281	SAMN07281123	Assembled	157	555578	4992219	SAL_TA6325AA_AS
SAL_KA1141AA	2015AM-1342	Human	Age: 0-4; stool	2015	United States	Typhimurium (Predicted)	PRJNA230403	SRP040281	SAMN07281075	Assembled	157	525365	4909760	SAL_TA6295AA_AS
SAL_KA1359AA	2015AM-1862	Human	Age: 10-19; stool	2015	United States	Typhimurium (Predicted)	PRJNA230403	SRP040281	SAMN07277406	Assembled	157	718650	4781891	SAL_TA6077AA_AS
SAL_KA8396AA	2015AM-0607	Human	Age: 5-9; stool	2015	United States	Typhimurium	PRJNA230403	SRP040281	SAMN07508361	Assembled	157	555578	4962171	SAL_UA5962AA_AS
SAL_PA0135AA	1011R13705	Human		2010	Denmark	Typhimurium	PRJEB39546	ERP123079	SAMEA7129655	Assembled	157	377386	5152237	SAL_AB1249AA_AS
SAL_PA0180AA	0503H13396	Human		2005	Denmark	Typhimurium	PRJEB39546	ERP123079	SAMEA7129775	Assembled	157	276866	4925678	SAL_AB1294AA_AS
SAL_QA8447AA	313238	Human	Homo sapiens; human	2016	United Kingdom	Typhimurium - Monophasic	PRJNA248792	SRP042645	SAMN09484598	Assembled	157	229054	4952936	SAL_BB9970AA_AS
SAL_SA8903AA	601626	Human	Homo sapiens; human	2018	United Kingdom	Typhimurium	PRJNA248792	SRP042645	SAMN10129823	Assembled	157	247400	4771441	SAL_EB6163AA_AS
SAL_YA6665AA	201904740	Human		2019	France	Typhimurium (predicted)				Assembled	157	72024	4862546	SAL_OB6224AA_AS
SAL_YA8211AA	786637	Human	Homo sapiens; human	2019	United Kingdom	Salmonella Typhimurium - Monophasic	PRJNA248792	SRP042645	SAMN12573589	Assembled	157	238999	4935634	SAL_PB2870AA_AS
SAL_YA8620AA	788272	Human	Homo sapiens; human	2019	United Kingdom	Salmonella Typhimurium - Monophasic	PRJNA248792	SRP042645	SAMN12590283	Assembled	157	282802	4886460	SAL_PB5498AA_AS
SAL_ZA2739AA	201906948	Human		2019	France	Typhimurium (predicted)				Assembled	157	76703	4857973	SAL_RB0988AA_AS
SAL_ZA3328AA	804436	Human	Homo sapiens; human	2019	United Kingdom	Salmonella Typhimurium	PRJNA248792	SRP042645	SAMN12776385	Assembled	157	222388	4891269	SAL_RB2635AA_AS
SAL_ZA5775AA	806304	Human	Homo sapiens; human	2019	United Kingdom	Salmonella Typhimurium - Monophasic	PRJNA248792	SRP042645	SAMN12910778	Assembled	157	239183	4928609	SAL_SB0221AA_AS
SAL_AB1607AA	201909384	Human		2019	France	Typhimurium (predicted)				Assembled	157	96912	4809407	SAL_TB3593AA_AS
SAL_AB8486AA	832128	Human	Homo sapiens; human	2019	United Kingdom	Typhimurium	PRJNA248792	SRP042645	SAMN13226641	Assembled	157	243679	4898763	SAL_UB0275AA_AS
SAL_AB8678AA	201709475	Human		2017	France	Typhimurium				Assembled	157	47825	4858638	SAL_UB7925AA_AS
SAL_BB2243AA	201100108	Human		2011	France	Typhimurium (predicted)				Assembled	157	77585	4770401	SAL_VB8149AA_AS
SAL_DB1118AA	939275	Human	Homo sapiens; human	2020	United Kingdom	Typhimurium	PRJNA248792	SRP042645	SAMN14692142	Assembled	157	366730	4915902	SAL_HC3885AA_AS
SAL_DB7139AA	963029	Human	Homo sapiens; human	2020	United Kingdom	Typhimurium	PRJNA248792	SRP042645	SAMN15569716	Assembled	157	207626	4886456	SAL_IC4864AA_AS
SAL_DB9894AA	972285	Human	Homo sapiens; human	2020	United Kingdom	Typhimurium -	PRJNA248792	SRP042645	SAMN15814497	Assembled	157	269778	4936204	SAL_IC9429AA_AS
SAL_EB1509AA	978857	Human	Homo sapiens; human	2020	United Kingdom	Typhimurium	PRJNA248792	SRP042645	SAMN15934220	Assembled	157	345249	4758394	SAL_JC4035AA_AS
SAL_EB3443AA	985375	Human	Homo sapiens; human	2020	United Kingdom	Typhimurium	PRJNA248792	SRP042645	SAMN16113695	Assembled	157	266893	4769933	SAL_KC0630AA_AS
SAL_EB6109AA	995419	Human	Homo sapiens; human	2020	United Kingdom	Typhimurium	PRJNA248792	SRP042645	SAMN16354377	Assembled	157	191605	4829544	SAL_KC6740AA_AS
SAL_EB7560AA	998514	Human	Homo sapiens; human	2020	United Kingdom	Typhimurium	PRJNA248792	SRP042645	SAMN16408335	Assembled	157	281763	4905358	SAL_KC8288AA_AS
SAL_FA5361AA	BKQI4H	Human			Malawi	Typhimurium				Assembled	156	276785	4957458	SAL_KA9494AA_AS
SAL_HA5840AA	PNUSAS005802	Human	Age: 0-4; stool	2016	United States	Typhimurium (Predicted)	PRJNA230403	SRP040281	SAMN06065901	Assembled	156	271382	5002912	SAL_PA2241AA_AS
SAL_JA6685AA	PNUSAS013305	Human	Age: 10-19; stool	2017	United States	Typhimurium (Predicted)	PRJNA230403	SRP040281	SAMN07146646	Assembled	156	191687	4823911	SAL_TA0662AA_AS
SAL_KA0692AA	2015AM-0383	Human	Age: 50-59; stool	2015	United States	Typhimurium (Predicted)	PRJNA230403	SRP040281	SAMN07260988	Assembled	156	465250	4994352	SAL_TA5436AA_AS
SAL_KA4795AA	2015AM-0408	Human	Age: 30-39; stool	2015	United States	Typhimurium (Predicted)	PRJNA230403	SRP040281	SAMN07370411	Assembled	156	377394	4992785	SAL_UA0756AA_AS
SAL_MA8067AA	103736	Human	Homo sapiens; human	2015	United Kingdom	Typhimurium	PRJNA248792	SRP042645	SAMN08100381	Assembled	156	266314	4724747	SAL_XA2471AA_AS
SAL_NA2816AA	CFSAN031822	Human	Homo sapiens; feces	2013	Ethiopia	Typhimurium Atypical	PRJNA275961	SRP057873	SAMN03577355	Assembled	156	128612	4806808	SAL_XA9754AA_AS
SAL_QA4704AA	298809	Human	Homo sapiens; human	2016	United Kingdom	Typhimurium - Monophasic	PRJNA248792	SRP042645	SAMN09431704	Assembled	156	274420	4944522	SAL_BB8086AA_AS
SAL_TA2306AA	623466	Human	Homo sapiens; human	2018	United Kingdom	Typhimurium - Monophasic	PRJNA248792	SRP042645	SAMN10267152	Assembled	156	282689	5059219	SAL_FB0869AA_AS
SAL_TA9827AA	SMG-18-2308	Human		2018	United Kingdom	Typhimurium (Predicted)				Assembled	156	273660	4900685	SAL_GB5635AA_AS
SAL_UA4030AA	0406R5737	Human	Homo sapiens; not provided	2004	Denmark	Typhimurium	PRJEB16326	ERP018178	SAMEA4983896	Assembled	156	65912	4902916	SAL_HB3575AA_AS
SAL_WA1005AA	09ST03520	Human	Homo sapiens; clinical	2009		Typhimurium	PRJEB25063	ERP106944	SAMEA5410012	Assembled	156	301984	4938732	SAL_KB4147AA_AS
SAL_YA3038AA	201904578	Human		2019	France	Typhimurium (predicted)				Assembled	156	62094	4843164	SAL_OB1902AA_AS
SAL_ZA1013AA	799155	Human	Homo sapiens; human	2019	United Kingdom	Salmonella Typhimurium	PRJNA248792	SRP042645	SAMN12686868	Assembled	156	212054	4960591	SAL_QB3104AA_AS
SAL_ZA2238AA	800680	Human	Homo sapiens; human	2019	United Kingdom	Salmonella Typhimurium	PRJNA248792	SRP042645	SAMN12724505	Assembled	156	266813	4765226	SAL_QB6851AA_AS
SAL_ZA3355AA	804343	Human	Homo sapiens; human	2019	United Kingdom	Salmonella Typhimurium	PRJNA248792	SRP042645	SAMN12776344	Assembled	156	224050	4999534	SAL_RB2608AA_AS
SAL_ZA6673AA	201908429-redeposit	Human		2019	France	Typhimurium (predicted)				Assembled	156	107162	4960727	SAL_SB3032AA_AS
SAL_ZA8071AA	821147	Human	Homo sapiens; human	2019	United Kingdom	Typhimurium	PRJNA248792	SRP042645	SAMN13050926	Assembled	156	382711	4901005	SAL_SB9085AA_AS
SAL_BB2410AA	842914	Human	Homo sapiens; human	2019	United Kingdom	Typhimurium	PRJNA248792	SRP042645	SAMN13414192	Assembled	156	157433	4820203	SAL_VB8991AA_AS
SAL_BB2899AA	838489	Human	Homo sapiens; human	2019	United Kingdom	Typhimurium	PRJNA248792	SRP042645	SAMN13332255	Assembled	156	315552	4834496	SAL_VB9712AA_AS
SAL_CB0951AA	880318	Human	Homo sapiens; human	2020	United Kingdom	Typhimurium -	PRJNA248792	SRP042645	SAMN14008157	Assembled	156	282705	5077012	SAL_AC7048AA_AS
SAL_CB6667AA	900617	Human	Homo sapiens; human	2020	United Kingdom	Typhimurium -	PRJNA248792	SRP042645	SAMN14418763	Assembled	156	283807	4938953	SAL_DC9730AA_AS
SAL_CB7180AA	909696	Human	Homo sapiens; human	2020	United Kingdom	Typhimurium	PRJNA248792	SRP042645	SAMN14443979	Assembled	156	279094	5064777	SAL_EC2412AA_AS
SAL_DB2036AA	942808	Human	Homo sapiens; human	2020	United Kingdom	Typhimurium	PRJNA248792	SRP042645	SAMN14891651	Assembled	156	224049	4875865	SAL_HC5747AA_AS
SAL_DB2079AA	PNCS002597	Human	Homo sapiens; stool	2017	Canada	Typhimurium	PRJNA543337	SRP199206	SAMN12993826	Assembled	156	225811	5008208	SAL_HC5704AA_AS
SAL_DB6902AA	960723	Human	Homo sapiens; human	2020	United Kingdom	Typhimurium -	PRJNA248792	SRP042645	SAMN15508597	Assembled	156	271085	4873901	SAL_IC4710AA_AS
SAL_EB0660AA	YA00192694	Human	Stool	2020	South Africa	Typhimurium				Assembled	156	151526	4866069	SAL_JC0690AA_AS
SAL_EB1474AA	975427	Human	Homo sapiens; human	2020	United Kingdom	Typhimurium	PRJNA248792	SRP042645	SAMN15881591	Assembled	156	228182	4969720	SAL_JC3720AA_AS
SAL_EB7082AA	YA00208174	Human	Stool	2020	South Africa	Typhimurium_monophasic				Assembled	156	171841	4929122	SAL_KC7760AA_AS
SAL_FB0945AA	1020370	Human	Homo sapiens; human	2020	United Kingdom	Typhimurium -	PRJNA248792	SRP042645	SAMN16785908	Assembled	156	268424	4890401	SAL_LC5656AA_AS
SAL_FB1216AA	YA00212542	Human	Stool	2020	South Africa	Typhimurium				Assembled	156	282800	4777167	SAL_LC6136AA_AS
SAL_FB2427AA	1032328	Human	Homo sapiens; human	2020	United Kingdom	Typhimurium	PRJNA248792	SRP042645	SAMN16930348	Assembled	156	223012	4885508	SAL_LC9499AA_AS
SAL_FB2538AA	1034536	Human	Homo sapiens; human	2020	United Kingdom	Typhimurium	PRJNA248792	SRP042645	SAMN16942834	Assembled	156	180502	4969116	SAL_MC0060AA_AS
SAL_FA6698AA	9_A2096	Human	Homo sapiens; Stools	2014	Australia	Typhimurium	PRJNA320449	SRP074336	SAMN04939447	Assembled	155	270739	4884667	SAL_FB8400AA_AS
SAL_HA0640AA	2014AM-1436	Human	Age: 80-89; urine	2014	United States	Typhimurium (Predicted)	PRJNA287785	SRP082403	SAMN05907717	Assembled	155	324715	4879139	SAL_NA1337AA_AS
SAL_IA9444AA	PNUSAS006975	Human	Age: 0-4; stool	2016	United States	Typhimurium (Predicted)	PRJNA230403	SRP040281	SAMN06369007	Assembled	155	207699	4854555	SAL_RA0125AA_AS
SAL_KA0644AA	2015AM-2125	Human	Age: 50-59; stool	2015	United States	Typhimurium (Predicted)	PRJNA230403	SRP040281	SAMN07277736	Assembled	155	583899	4788176	SAL_TA5484AA_AS
SAL_NA7592AA	PNUSAS032182	Human	Age: 70-79; stool	2018	United States	Typhimurium (Predicted)	PRJNA230403	SRP040281	SAMN08397373	Assembled	155	271390	4896408	SAL_HC8837AA_AS
SAL_PA0165AA	0507T50774A	Human		2005	Denmark	Typhimurium	PRJEB39546	ERP123079	SAMEA7129670	Assembled	155	376715	4942503	SAL_AB1279AA_AS
SAL_UA2825AA	623189	Human	Homo sapiens; human	2018	United Kingdom	Typhimurium	PRJNA248792	SRP042645	SAMN10534842	Assembled	155	345233	4759048	SAL_HB1935AA_AS
SAL_WA4719AA	717143	Human	Homo sapiens; human	2019	United Kingdom	Salmonella Typhimurium - Monophasic	PRJNA248792	SRP042645	SAMN11352959	Assembled	155	271633	4961908	SAL_LB1813AA_AS
SAL_XA2058AA	201902758	Human		2019	France	Typhimurium (predicted)				Assembled	155	54928	4845706	SAL_MB5208AA_AS
SAL_XA5959AA	SRR7269387	Human		2018	United States	Typhimurium				Assembled	155	358472	4949789	SAL_NB0433AA_AS
SAL_ZA1448AA	798646	Human	Homo sapiens; human	2019	United Kingdom	Salmonella Typhimurium	PRJNA248792	SRP042645	SAMN12710197	Assembled	155	321812	5130225	SAL_QB4901AA_AS
SAL_ZA3015AA	AUSMDU00020738	Human	Homo sapiens	2011	Australia	Typhimurium	PRJNA319593	SRP074391	SAMN12769806	Assembled	155	271376	4900225	SAL_RB1652AA_AS
SAL_ZA3054AA	AUSMDU00020702	Human	Homo sapiens	2009	Australia	Typhimurium	PRJNA319593	SRP074391	SAMN12769770	Assembled	155	174566	4898602	SAL_RB1612AA_AS
SAL_ZA9848AA	810097	Human	Homo sapiens; human	2019	United Kingdom	Salmonella Typhimurium - Monophasic	PRJNA248792	SRP042645	SAMN13002726	Assembled	155	283764	4954164	SAL_SB7319AA_AS
SAL_AB2160AA	201909599	Human		2019	France	Typhimurium (predicted)				Assembled	155	89904	4801377	SAL_TB6011AA_AS
SAL_AB8672AA	201708210	Human		2017	France	Typhimurium				Assembled	155	32308	4924664	SAL_UB7919AA_AS
SAL_AB8762AA	201703577	Human		2017	France	Typhimurium				Assembled	155	39415	4870554	SAL_UB9881AA_AS
SAL_AB8856AA	834294	Human	Homo sapiens; human	2019	United Kingdom	Typhimurium	PRJNA248792	SRP042645	SAMN13253883	Assembled	155	281763	4688788	SAL_VB0251AA_AS
SAL_BB2264AA	201109354	Human		2011	France	Typhimurium (predicted)				Assembled	155	177853	4775734	SAL_VB8196AA_AS
SAL_BB2814AA	844837	Human	Homo sapiens; human	2019	United Kingdom	Typhimurium	PRJNA248792	SRP042645	SAMN13429477	Assembled	155	257039	4905512	SAL_VB9249AA_AS
SAL_CB0948AA	880360	Human	Homo sapiens; human	2020	United Kingdom	Typhimurium	PRJNA248792	SRP042645	SAMN14008161	Assembled	155	243429	4874918	SAL_AC7051AA_AS
SAL_CB5264AA	895942	Human	Homo sapiens; human	2020	United Kingdom	Typhimurium	PRJNA248792	SRP042645	SAMN14271123	Assembled	155	222791	4904096	SAL_CC4016AA_AS
SAL_EB3629AA	985973	Human	Homo sapiens; human	2020	United Kingdom	Typhimurium -	PRJNA248792	SRP042645	SAMN16186564	Assembled	155	283798	4956375	SAL_KC0921AA_AS
SAL_FB2421AA	1032285	Human	Homo sapiens; human	2020	United Kingdom	Typhimurium	PRJNA248792	SRP042645	SAMN16930360	Assembled	155	212496	4913361	SAL_LC9505AA_AS
SAL_FB3459AA	PNCS013489	Human	Homo sapiens; stool	2017	Canada	Typhimurium	PRJNA543337	SRP199206	SAMN16927828	Assembled	155	271391	4928549	SAL_MC1909AA_AS
SAL_DA0897AA	H124980669	Human	Homo sapiens; human	2012	United Kingdom	Typhimurium	PRJNA248792	SRP042645	SAMN03169034	Assembled	154	243684	4940275	SAL_JA4207AA_AS
SAL_IA6520AA	PNUSAS008643	Human	Homo sapiens		United States	Typhimurium (Predicted)	PRJNA230403	SRP040281	SAMN06324273	Assembled	154	528012	4724843	SAL_QA6524AA_AS
SAL_KA0680AA	2015AM-0986	Human	Age: 20-29; stool	2015	United States	Typhimurium (Predicted)	PRJNA230403	SRP040281	SAMN07261003	Assembled	154	523945	4949456	SAL_TA5448AA_AS
SAL_LA3978AA	PNUSAS022242	Human	Homo sapiens	2015	United States	Typhimurium (Predicted)	PRJNA230403	SRP040281	SAMN07604785	Assembled	154	271390	4846591	SAL_VA5343AA_AS
SAL_PA4009AA	2011K-0873	Human		2011	United States	Typhimurium	PRJNA453962	SRP144070	SAMN08996216	Assembled	154	275355	4777124	SAL_AB5349AA_AS
SAL_SA8629AA	606235	Human	Homo sapiens; human	2018	United Kingdom	Typhimurium	PRJNA248792	SRP042645	SAMN10104896	Assembled	154	225623	4892460	SAL_EB5433AA_AS
SAL_SA9379AA	293097	Human	Homo sapiens; human	2016	United Kingdom	Typhimurium	PRJNA248792	SRP042645	SAMN10140229	Assembled	154	250070	4903408	SAL_EB6847AA_AS
SAL_VA2078AA	455135	Human	Homo sapiens; human	2017	United Kingdom	Typhimurium - Monophasic	PRJNA248792	SRP042645	SAMN10867395	Assembled	154	275104	4900339	SAL_IB9319AA_AS
SAL_XA4583AA	728767	Human	Homo sapiens; human	2019	United Kingdom	Salmonella Typhimurium - Monophasic	PRJNA248792	SRP042645	SAMN12039582	Assembled	154	164065	4945691	SAL_MB8260AA_AS
SAL_XA7640AA	765089	Human	Homo sapiens; human	2019	United Kingdom	Salmonella Typhimurium	PRJNA248792	SRP042645	SAMN12163139	Assembled	154	279366	4874175	SAL_NB4627AA_AS
SAL_YA3392AA	776660	Human	Homo sapiens; human	2019	United Kingdom	Salmonella Typhimurium	PRJNA248792	SRP042645	SAMN12326933	Assembled	154	207625	4765577	SAL_OB3021AA_AS
SAL_YA7543AA	783010	Human	Homo sapiens; human	2019	United Kingdom	Salmonella Typhimurium - Monophasic	PRJNA248792	SRP042645	SAMN12528735	Assembled	154	282705	4951401	SAL_OB9112AA_AS
SAL_YA8207AA	786629	Human	Homo sapiens; human	2019	United Kingdom	Salmonella Typhimurium	PRJNA248792	SRP042645	SAMN12573630	Assembled	154	207630	4875053	SAL_PB2874AA_AS
SAL_ZA1503AA	201906422	Human		2019	France	Typhimurium (predicted)				Assembled	154	68833	4955636	SAL_QB5098AA_AS
SAL_ZA2436AA	CQ201904178	Human		2019	France	Typhimurium (predicted)				Assembled	154	53677	4897710	SAL_QB7774AA_AS
SAL_ZA5374AA	810100	Human	Homo sapiens; human	2019	United Kingdom	Salmonella Typhimurium	PRJNA248792	SRP042645	SAMN12900770	Assembled	154	272991	4875980	SAL_RB9585AA_AS
SAL_ZA5843AA	813421	Human	Homo sapiens; human	2019	United Kingdom	Typhimurium	PRJNA248792	SRP042645	SAMN12915398	Assembled	154	266818	4764108	SAL_SB1012AA_AS
SAL_AB1284AA	201909237	Human		2019	France	Typhimurium (predicted)				Assembled	154	124088	4966844	SAL_TB2742AA_AS
SAL_AB1664AA	829074	Human	Homo sapiens; human	2019	United Kingdom	Typhimurium	PRJNA248792	SRP042645	SAMN13154199	Assembled	154	238601	4990759	SAL_TB3765AA_AS
SAL_AB8955AA	834741	Human	Homo sapiens; human	2019	United Kingdom	Salmonella Typhimurium - Monophasic	PRJNA248792	SRP042645	SAMN13245147	Assembled	154	268436	4930514	SAL_VB0152AA_AS
SAL_BB3359AA	201910462	Human		2019	France	Typhimurium (predicted)				Assembled	154	85569	4963360	SAL_WB0462AA_AS
SAL_BB3777AA	850059	Human	Homo sapiens; human	2019	United Kingdom	Typhimurium	PRJNA248792	SRP042645	SAMN13502539	Assembled	154	279615	4879215	SAL_WB3281AA_AS
SAL_CB3336AA	890457	Human	Homo sapiens; human	2019	United Kingdom	Typhimurium -	PRJNA248792	SRP042645	SAMN14161850	Assembled	154	229312	4937576	SAL_BC4577AA_AS
SAL_DB3520AA	S816599	Human		2018	Ireland	Typhimurium				Assembled	154	376793	4959159	SAL_HC7733AA_AS
SAL_DB4091AA	953219	Human	Homo sapiens; human	2020	United Kingdom	Typhimurium	PRJNA248792	SRP042645	SAMN15256090	Assembled	154	269994	4963866	SAL_IC0224AA_AS
SAL_DB6276AA	959900	Human	Homo sapiens; human	2020	United Kingdom	Typhimurium	PRJNA248792	SRP042645	SAMN15468589	Assembled	154	225737	4898410	SAL_IC3185AA_AS
SAL_DB7464AA	963739	Human	Homo sapiens; human	2020	United Kingdom	Typhimurium	PRJNA248792	SRP042645	SAMN15594421	Assembled	154	208500	4765489	SAL_IC5574AA_AS
SAL_DB8696AA	967727	Human	Homo sapiens; human	2020	United Kingdom	Typhimurium	PRJNA248792	SRP042645	SAMN15690563	Assembled	154	192170	4822823	SAL_IC8419AA_AS
SAL_EB6386AA	760275	Human	Homo sapiens; human	2019	United Kingdom	Typhimurium -	PRJNA248792	SRP042645	SAMN16364392	Assembled	154	254644	5033594	SAL_KC7405AA_AS
SAL_EB6401AA	720697	Human	Homo sapiens; human	2019	United Kingdom	Typhimurium	PRJNA248792	SRP042645	SAMN16364354	Assembled	154	253304	4864683	SAL_KC7390AA_AS
SAL_EB7508AA	997074	Human	Homo sapiens; human	2020	United Kingdom	Typhimurium	PRJNA248792	SRP042645	SAMN16411117	Assembled	154	271947	4920492	SAL_KC8340AA_AS
SAL_EB9202AA	YA00193105	Human	Stool	2020	South Africa	Typhimurium				Assembled	154	235576	4959957	SAL_LC2413AA_AS
SAL_FB1236AA	YA00210303	Human	Blood culture	2020	South Africa	Typhimurium				Assembled	154	149784	4895674	SAL_LC6159AA_AS
SAL_FB1868AA	1029831	Human	Homo sapiens; human	2020	United Kingdom	Typhimurium	PRJNA248792	SRP042645	SAMN16849844	Assembled	154	219577	4832788	SAL_LC7709AA_AS
SAL_FB2432AA	1032296	Human	Homo sapiens; human	2020	United Kingdom	Typhimurium	PRJNA248792	SRP042645	SAMN16930335	Assembled	154	246902	4924068	SAL_LC9494AA_AS
SAL_FB2524AA	PNCS013332	Human	Homo sapiens; stool	2017	Canada	Typhimurium	PRJNA543337	SRP199206	SAMN16710276	Assembled	154	270464	4803350	SAL_LC9623AA_AS
SAL_FB5086AA	1049297	Human	Homo sapiens; human	2020	United Kingdom	Typhimurium	PRJNA248792	SRP042645	SAMN17106653	Assembled	154	268572	4902420	SAL_MC4339AA_AS
SAL_FA0467AA	2016K-0044	Human	Age: 60-69; blood	2016	United States	Typhimurium	PRJNA230403	SRP040281	SAMN04498724	Assembled	153	271405	4931430	SAL_KA4223AA_AS
SAL_FA2587AA	PNUSAS001650	Human	Age: 50-59; stool	2016	United States	Typhimurium	PRJNA230403	SRP040281	SAMN04568498	Assembled	153	184310	4845057	SAL_KA6656AA_AS
SAL_FA6642AA	PNUSAS000329	Human	Age: 20-29; stool; laboratory infection	2010	United States	Typhimurium	PRJNA230403	SRP040281	SAMN04993626	Assembled	153	271390	4896514	SAL_HC8714AA_AS
SAL_GA9893AA	2016K-0755	Human	Age: 20-29; stool	2015	United States	Typhimurium	PRJNA230403	SRP040281	SAMN05826136	Assembled	153	282875	4953780	SAL_MA9631AA_AS
SAL_HA3904AA	PNUSAS005112	Human	Age: 0-4; stool	2016	United States	Typhimurium (Predicted)	PRJNA230403	SRP040281	SAMN06010558	Assembled	153	225888	4823152	SAL_NA8994AA_AS
SAL_HA5535AA	16-1157-0122	Human		2016	Australia	Typhimurium (Predicted)				Assembled	153	225671	4763653	SAL_OA2248AA_AS
SAL_IA8592AA	PNUSAS008603	Human	Age: 50-59; stool	2016	United States	Typhimurium	PRJNA230403	SRP040281	SAMN06339009	Assembled	153	271383	4781406	SAL_QA9588AA_AS
SAL_JA3408AA	PNUSAS011938	Human	Age: 40-49; stool	2016	United States	Typhimurium (Predicted)	PRJNA230403	SRP040281	SAMN06827046	Assembled	153	257919	4945022	SAL_SA1590AA_AS
SAL_KA0262AA	2015AM-0658	Human	Age: 30-39; stool	2015	United States	Typhimurium (Predicted)	PRJNA230403	SRP040281	SAMN07277065	Assembled	153	560678	4986544	SAL_TA5867AA_AS
SAL_LA0580AA	STM 29-56	Human	Pus	1956		Typhimurium				Assembled	153	300717	4660717	SAL_UA8192AA_AS
SAL_PA0107AA	0505W52564	Human		2005	Denmark	Typhimurium	PRJEB39546	ERP123079	SAMEA7129697	Assembled	153	219604	5116335	SAL_AB1314AA_AS
SAL_SA7083AA	588506	Human	Homo sapiens; human	2018	United Kingdom	Typhimurium	PRJNA248792	SRP042645	SAMN10087158	Assembled	153	222947	4866724	SAL_EB3427AA_AS
SAL_TA8435AA	625719	Human	Homo sapiens; human	2018	United Kingdom	Typhimurium - Monophasic	PRJNA248792	SRP042645	SAMN10438023	Assembled	153	271742	5060112	SAL_GB1241AA_AS
SAL_XA4122AA	739706	Human	Homo sapiens; human	2019	United Kingdom	Typhimurium	PRJNA248792	SRP042645	SAMN12023645	Assembled	153	228244	4834285	SAL_MB7824AA_AS
SAL_XA5109AA	758102	Human	Homo sapiens; human	2019	United Kingdom	Salmonella Typhimurium - Monophasic	PRJNA248792	SRP042645	SAMN12059958	Assembled	153	257232	5049494	SAL_MB9184AA_AS
SAL_XA5667AA	760261	Human	Homo sapiens; human	2019	United Kingdom	Salmonella Typhimurium	PRJNA248792	SRP042645	SAMN12087830	Assembled	153	375725	5060417	SAL_MB9989AA_AS
SAL_XA6029AA	SRR7958670	Human		2018	United States	Typhimurium				Assembled	153	271390	4908930	SAL_NB0520AA_AS
SAL_YA3039AA	201904581	Human		2019	France	Typhimurium (predicted)				Assembled	153	68297	4911748	SAL_OB1903AA_AS
SAL_YA3049AA	201904642	Human		2019	France	Typhimurium (predicted)				Assembled	153	96992	4792094	SAL_OB1913AA_AS
SAL_YA3550AA	774348	Human	Homo sapiens; human	2019	United Kingdom	Salmonella Typhimurium	PRJNA248792	SRP042645	SAMN12324696	Assembled	153	243197	4983924	SAL_OB2862AA_AS
SAL_YA7219AA	201905141-redeposit	Human		2019	France	Typhimurium (predicted)				Assembled	153	93964	4932880	SAL_OB7569AA_AS
SAL_YA9354AA	201902588	Human		2019	France	Typhimurium (predicted)				Assembled	153	83823	4886637	SAL_PB6746AA_AS
SAL_ZA1609AA	201906549	Human		2019	France	Typhimurium (predicted)				Assembled	153	46762	4892242	SAL_QB5477AA_AS
SAL_ZA6132AA	808801	Human	Homo sapiens; human	2019	United Kingdom	Salmonella Typhimurium - Monophasic	PRJNA248792	SRP042645	SAMN12920455	Assembled	153	315552	4946067	SAL_SB1659AA_AS
SAL_ZA6680AA	201908349-redeposit	Human		2019	France	Typhimurium (predicted)				Assembled	153	77183	4958973	SAL_SB3039AA_AS
SAL_AB0068AA	814901	Human	Homo sapiens; human	2019	United Kingdom	Typhimurium	PRJNA248792	SRP042645	SAMN12995381	Assembled	153	461445	4906658	SAL_SB7068AA_AS
SAL_AB1369AA	827011	Human	Homo sapiens; human	2019	United Kingdom	Typhimurium	PRJNA248792	SRP042645	SAMN13118794	Assembled	153	225734	4841172	SAL_TB2879AA_AS
SAL_BB1168AA	201909999	Human		2019	France	Typhimurium (predicted)				Assembled	153	172401	4974850	SAL_VB4592AA_AS
SAL_BB4448AA	851910	Human	Homo sapiens; human	2019	United Kingdom	Typhimurium	PRJNA248792	SRP042645	SAMN13542558	Assembled	153	293607	4882274	SAL_WB4487AA_AS
SAL_CB6907AA	899823	Human	Homo sapiens; human	2020	United Kingdom	Typhimurium -	PRJNA248792	SRP042645	SAMN14420876	Assembled	153	298435	5006852	SAL_EC0846AA_AS
SAL_CB8983AA	919666	Human	Homo sapiens; human	2020	United Kingdom	Typhimurium	PRJNA248792	SRP042645	SAMN14553622	Assembled	153	185890	4880394	SAL_FC5541AA_AS
SAL_DB2260AA	15ST010303	Human	Homo sapiens; Faeces	2015	Australia	Typhimurium	PRJEB25063	ERP106944	SAMEA6845867	Assembled	153	31309	4854215	SAL_HC6656AA_AS
SAL_DB9622AA	970313	Human	Homo sapiens; human	2020	United Kingdom	Typhimurium -	PRJNA248792	SRP042645	SAMN15767913	Assembled	153	223605	4873977	SAL_IC9638AA_AS
SAL_EB2844AA	982311	Human	Homo sapiens; human	2020	United Kingdom	Typhimurium	PRJNA248792	SRP042645	SAMN16082910	Assembled	153	185894	4765457	SAL_JC8181AA_AS
SAL_EB5320AA	PNCS007344	Human	Homo sapiens; stool	2013	Canada	Typhimurium	PRJNA543337	SRP199206	SAMN16265145	Assembled	153	128308	4783587	SAL_KC6204AA_AS
SAL_EB5324AA	PNCS007321	Human	Homo sapiens; stool	2012	Canada	Typhimurium	PRJNA543337	SRP199206	SAMN16265141	Assembled	153	376793	4842915	SAL_KC6200AA_AS
SAL_EB5326AA	PNCS007361	Human	Homo sapiens; stool	2013	Canada	Typhimurium	PRJNA543337	SRP199206	SAMN16265153	Assembled	153	184585	4972638	SAL_KC6198AA_AS
SAL_EB7715AA	999667	Human	Homo sapiens; human	2020	United Kingdom	Typhimurium	PRJNA248792	SRP042645	SAMN16432164	Assembled	153	225739	4907242	SAL_KC8917AA_AS
SAL_EB8237AA	1003467	Human	Homo sapiens; human	2020	United Kingdom	Typhimurium -	PRJNA248792	SRP042645	SAMN16452311	Assembled	153	282662	4943800	SAL_KC9789AA_AS
SAL_FB2547AA	1034798	Human	Homo sapiens; human	2020	United Kingdom	Typhimurium	PRJNA248792	SRP042645	SAMN16942831	Assembled	153	371605	4743940	SAL_MC0051AA_AS
SAL_HA0579AA	2014AM-1449	Human	Age: 0-4; stool	2014	United States	Typhimurium	PRJNA287785	SRP082403	SAMN05907766	Assembled	152	282875	4921184	SAL_NA1502AA_AS
SAL_IA6249AA	PNUSAS007790	Human	Age: 40-49; wound	2016	United States	Typhimurium (Predicted)	PRJNA230403	SRP040281	SAMN06285375	Assembled	152	225812	4995217	SAL_QA5521AA_AS
SAL_JA1716AA	PNUSAS011586	Human	Age: 5-9; stool	2017	United States	Typhimurium	PRJNA230403	SRP040281	SAMN06704573	Assembled	152	282875	4963927	SAL_SA0098AA_AS
SAL_QA2117AA	312834	Human	Homo sapiens; human	2016	United Kingdom	Typhimurium	PRJNA248792	SRP042645	SAMN09388826	Assembled	152	301414	4931198	SAL_BB3962AA_AS
SAL_TA5486AA	201806182	Human		2018	France	Typhimurium (predicted)				Assembled	152	93536	4898225	SAL_FB4261AA_AS
SAL_TA7654AA	R14.0153	Human	Homo sapiens; stool	2014	Taiwan	Typhimurium	PRJNA478278	SRP151512	SAMN10425099	Assembled	152	282781	4964652	SAL_FB7800AA_AS
SAL_UA2717AA	643164	Human	Homo sapiens; human	2018	United Kingdom	Typhimurium	PRJNA248792	SRP042645	SAMN10521885	Assembled	152	225810	4858094	SAL_HB1697AA_AS
SAL_UA4014AA	1802H70523	Human	Homo sapiens; not provided	2018	Denmark	Monophasic Typhimurium	PRJEB16326	ERP018178	SAMEA4983912	Assembled	152	46309	4900519	SAL_HB3605AA_AS
SAL_XA2059AA	201902763	Human		2019	France	Typhimurium (predicted)				Assembled	152	58908	4945234	SAL_MB5209AA_AS
SAL_XA5940AA	SRR6881356	Human		2019	United States	Typhimurium				Assembled	152	282781	4951387	SAL_NB0415AA_AS
SAL_CB8052AA	914528	Human	Homo sapiens; human	2020	United Kingdom	Typhimurium -	PRJNA248792	SRP042645	SAMN14488346	Assembled	152	283811	4941355	SAL_EC9383AA_AS
SAL_CB9345AA	920088	Human	Homo sapiens; human	2020	United Kingdom	Typhimurium	PRJNA248792	SRP042645	SAMN14569675	Assembled	152	350690	4716673	SAL_FC6903AA_AS
SAL_CB9912AA	937215	Human	Homo sapiens; human	2020	United Kingdom	Typhimurium -	PRJNA248792	SRP042645	SAMN14681295	Assembled	152	237040	5216273	SAL_HC1476AA_AS
SAL_DB4220AA	953843	Human	Homo sapiens; human	2020	United Kingdom	Typhimurium	PRJNA248792	SRP042645	SAMN15317171	Assembled	152	694582	4902173	SAL_IC0025AA_AS
SAL_DB6018AA	SB14.094	Human	Stool	2014	Taiwan	Typhimurium				Assembled	152	376793	4898709	SAL_IC2616AA_AS
SAL_EB9185AA	YA00192877	Human	Blood culture	2020	South Africa	Typhimurium				Assembled	152	271390	4930655	SAL_LC2396AA_AS
SAL_HA0788AA	2016K-0660	Human	Age: 0-4; stool	2016	United States	Typhimurium (Predicted)	PRJNA230403	SRP040281	SAMN05901204	Assembled	151	225812	4937550	SAL_NA0983AA_AS
SAL_HA4849AA	MS160317	Human		2016	Ireland	Typhimurium monophasic				Assembled	151	239349	5186303	SAL_OA1015AA_AS
SAL_KA0258AA	2015AM-2076	Human	Age: 60-69; stool	2015	United States	Typhimurium (Predicted)	PRJNA230403	SRP040281	SAMN07277088	Assembled	151	279324	4841065	SAL_TA5871AA_AS
SAL_KA0641AA	2015AM-1863	Human	Age: 60-69; stool	2015	United States	Typhimurium (Predicted)	PRJNA230403	SRP040281	SAMN07277432	Assembled	151	522421	4735303	SAL_TA5487AA_AS
SAL_KA8106AA	2015AM-1906	Human	Age: 40-49; stool	2015	United States	Typhimurium (Predicted)	PRJNA230403	SRP040281	SAMN07498546	Assembled	151	376792	4871196	SAL_FB9025AA_AS
SAL_KA8139AA	2015AM-0107	Human	Age: 0-4; stool	2015	United States	Typhimurium (Predicted)	PRJNA230403	SRP040281	SAMN07498464	Assembled	151	536029	4873084	SAL_UA5420AA_AS
SAL_RA0566AA	421698	Human	Homo sapiens; human	2017	United Kingdom	Typhimurium	PRJNA248792	SRP042645	SAMN09531138	Assembled	151	214123	4959013	SAL_CB2864AA_AS
SAL_RA3215AA	313203	Human	Homo sapiens; human	2016	United Kingdom	Typhimurium - Monophasic	PRJNA248792	SRP042645	SAMN09612339	Assembled	151	267212	4964021	SAL_CB5286AA_AS
SAL_SA1760AA	MC_04-1068	Human	Faeces	2004	Ireland	Typhimurium	PRJEB20997	ERP023216	SAMEA6513868	Assembled	151	376793	4894492	SAL_IC0906AA_AS
SAL_SA5926AA	595630	Human	Homo sapiens; human	2018	United Kingdom	Typhimurium	PRJNA248792	SRP042645	SAMN10067752	Assembled	151	376529	4905894	SAL_EB0562AA_AS
SAL_TA6625AA	627407	Human	Homo sapiens; human	2018	United Kingdom	Typhimurium	PRJNA248792	SRP042645	SAMN10356502	Assembled	151	214280	4960285	SAL_FB5768AA_AS
SAL_XA9778AA	769798	Human	Homo sapiens; human	2019	United Kingdom	Salmonella Typhimurium - Monophasic	PRJNA248792	SRP042645	SAMN12227227	Assembled	151	271081	5185029	SAL_NB7118AA_AS
SAL_YA7389AA	NC_WHO_S077	Human	Human Stool; Homo sapiens	2012	Lebanon	Typhimurium	PRJNA293224	SRP070120	SAMN12497070	Assembled	151	209565	4970163	SAL_OB8336AA_AS
SAL_YA8058AA	201905223	Human		2019	France	Typhimurium (predicted)				Assembled	151	54909	4842430	SAL_PB2269AA_AS
SAL_YA8210AA	786576	Human	Homo sapiens; human	2019	United Kingdom	Salmonella Typhimurium - Monophasic	PRJNA248792	SRP042645	SAMN12573541	Assembled	151	268154	4994270	SAL_PB2871AA_AS
SAL_YA8437AA	201905509	Human		2019	France	Typhimurium (predicted)				Assembled	151	54675	4866632	SAL_PB4781AA_AS
SAL_YA8621AA	788269	Human	Homo sapiens; human	2019	United Kingdom	Typhimurium	PRJNA248792	SRP042645	SAMN12590281	Assembled	151	246089	4788529	SAL_PB5497AA_AS
SAL_ZA0823AA	201906146	Human		2019	France	Typhimurium (predicted)				Assembled	151	97748	4826937	SAL_QB2103AA_AS
SAL_ZA3145AA	AUSMDU00020774	Human	Homo sapiens	2015	Australia	Typhimurium	PRJNA319593	SRP074391	SAMN12769842	Assembled	151	333650	4899299	SAL_RB2437AA_AS
SAL_ZA3352AA	804373	Human	Homo sapiens; human	2019	United Kingdom	Salmonella Typhimurium	PRJNA248792	SRP042645	SAMN12776315	Assembled	151	276321	4734125	SAL_RB2611AA_AS
SAL_ZA8235AA	819777	Human	Homo sapiens; human	2019	United Kingdom	Typhimurium	PRJNA248792	SRP042645	SAMN13035574	Assembled	151	192210	4874168	SAL_SB8918AA_AS
SAL_AB1282AA	201909244	Human		2019	France	Typhimurium (predicted)				Assembled	151	98223	4876224	SAL_TB2751AA_AS
SAL_AB9580AA	836961	Human	Homo sapiens; human	2019	United Kingdom	Typhimurium	PRJNA248792	SRP042645	SAMN13295809	Assembled	151	276003	4888750	SAL_VB2455AA_AS
SAL_BB2237AA	201108720	Human		2011	France	Typhimurium (predicted)				Assembled	151	58988	4948299	SAL_VB8143AA_AS
SAL_BB2530AA	841961	Human	Homo sapiens; human	2019	United Kingdom	Typhimurium	PRJNA248792	SRP042645	SAMN13379038	Assembled	151	241980	4765733	SAL_VB8871AA_AS
SAL_BB2740AA	839904	Human	Homo sapiens; human	2019	United Kingdom	Typhimurium -	PRJNA248792	SRP042645	SAMN13339027	Assembled	151	271050	4888163	SAL_VB8661AA_AS
SAL_BB3158AA	837017	Human	Homo sapiens; human	2019	United Kingdom	Typhimurium	PRJNA248792	SRP042645	SAMN13293473	Assembled	151	242548	4957391	SAL_VB9453AA_AS
SAL_BB6746AA	854875	Human	Homo sapiens; human	2019	United Kingdom	Typhimurium	PRJNA248792	SRP042645	SAMN13615986	Assembled	151	408210	4740090	SAL_WB9497AA_AS
SAL_CB8711AA	SMG-20-701	Human		2015	United Kingdom	Typhimurium				Assembled	151	239267	4961734	SAL_FC3101AA_AS
SAL_CB8923AA	918316	Human	Homo sapiens; human	2020	United Kingdom	Typhimurium	PRJNA248792	SRP042645	SAMN14539434	Assembled	151	222991	4974102	SAL_FC5017AA_AS
SAL_DB1120AA	939268	Human	Homo sapiens; human	2020	United Kingdom	Typhimurium -	PRJNA248792	SRP042645	SAMN14692130	Assembled	151	282755	4967015	SAL_HC3883AA_AS
SAL_DB6171AA	BKQWFD	Human	Homo sapiens	2016	Malawi	Typhimurium	PRJNA644347	SRP270294	SAMN15457352	Assembled	151	185385	5020429	SAL_IC2976AA_AS
SAL_DB7126AA	962799	Human	Homo sapiens; human	2020	United Kingdom	Typhimurium -	PRJNA248792	SRP042645	SAMN15569734	Assembled	151	212812	5156801	SAL_IC4877AA_AS
SAL_DB9925AA	972309	Human	Homo sapiens; human	2020	United Kingdom	Typhimurium -	PRJNA248792	SRP042645	SAMN15814492	Assembled	151	314815	4967317	SAL_IC9398AA_AS
SAL_EB3056AA	YA00210781	Human	Stool	2020	South Africa	Typhimurium				Assembled	151	377101	4704412	SAL_JC9643AA_AS
SAL_FB1221AA	YA00212723	Human	Blood culture	2020	South Africa	Typhimurium				Assembled	151	321888	4930289	SAL_LC6141AA_AS
SAL_FB1342AA	YA00209555	Human	Urine	2020	South Africa	Typhimurium				Assembled	151	174299	4914051	SAL_LC6322AA_AS
SAL_FB5255AA	1053106	Human	Homo sapiens; human	2020	United Kingdom	Typhimurium -	PRJNA248792	SRP042645	SAMN17138820	Assembled	151	260542	5050808	SAL_MC4612AA_AS
SAL_HA3096AA	PNUSAS004726	Human	Age: 5-9; stool	2016	United States	Typhimurium (Predicted)	PRJNA230403	SRP040281	SAMN05952604	Assembled	150	270591	4950268	SAL_NA5706AA_AS
SAL_IA2422AA	2014AM-0833	Human	Age: 10-19; stool	2014	United States	Typhimurium	PRJNA287785	SRP082403	SAMN06277013	Assembled	150	282875	4918324	SAL_QA1488AA_AS
SAL_JA4325AA	DT160	Human	human	2002	New Zealand	Typhimurium	PRJEB18077	ERP019995	SAMEA4557616	Assembled	150	341582	4890521	SAL_TA6036AA_AS
SAL_JA4331AA	DT160	Human	human	2001	New Zealand	Typhimurium	PRJEB18077	ERP019995	SAMEA4557610	Assembled	150	376725	4912570	SAL_TA6030AA_AS
SAL_KA3630AA	PNUSAS017609	Human	Age: 0-4; stool	2017	United States	Typhimurium (Predicted)	PRJNA230403	SRP040281	SAMN07341876	Assembled	150	377158	4904835	SAL_TA9373AA_AS
SAL_PA0171AA	0508R6740	Human		2005	Denmark	Typhimurium	PRJEB39546	ERP123079	SAMEA7129673	Assembled	150	204646	4821909	SAL_AB1285AA_AS
SAL_QA3362AA	423901	Human	Homo sapiens; human	2017	United Kingdom	Typhimurium	PRJNA248792	SRP042645	SAMN09404232	Assembled	150	252114	4718805	SAL_BB4912AA_AS
SAL_UA9690AA	672541	Human	Homo sapiens; human	2019	United Kingdom	Typhimurium - Monophasic	PRJNA248792	SRP042645	SAMN10821929	Assembled	150	282662	4930120	SAL_IB5293AA_AS
SAL_XA1859AA	201900043	Human		2019	France	Typhimurium (predicted)				Assembled	150	222501	4872680	SAL_MB5009AA_AS
SAL_XA4039AA	752156	Human	Homo sapiens	2019	United Kingdom	Typhimurium	PRJNA248792	SRP042645	SAMN12023919	Assembled	150	255460	4885288	SAL_MB7907AA_AS
SAL_XA5933AA	SRR6839618	Human		2018	United States	Typhimurium				Assembled	150	271260	4852045	SAL_NB0407AA_AS
SAL_XA9864AA	769122	Human	Homo sapiens; human	2019	United Kingdom	Typhimurium - Monophasic	PRJNA248792	SRP042645	SAMN12221135	Assembled	150	315489	4938314	SAL_NB7010AA_AS
SAL_YA7540AA	782021	Human	Homo sapiens; human	2019	United Kingdom	Typhimurium - Monophasic	PRJNA248792	SRP042645	SAMN12529148	Assembled	150	189001	5138182	SAL_OB9115AA_AS
SAL_YA8114AA	787604	Human	Homo sapiens; human	2019	United Kingdom	Salmonella Typhimurium - Monophasic	PRJNA248792	SRP042645	SAMN12567710	Assembled	150	260286	4920990	SAL_PB2358AA_AS
SAL_ZA0644AA	NC_WHO_S261	Human	Homo sapiens; Human Stool	2012	Lebanon	Typhimurium	PRJNA293224	SRP070120	SAMN12662159	Assembled	150	270591	4921673	SAL_QB0946AA_AS
SAL_ZA2395AA	801408	Human	Homo sapiens; human	2019	United Kingdom	Salmonella Typhimurium	PRJNA248792	SRP042645	SAMN12730841	Assembled	150	258429	5254734	SAL_QB7291AA_AS
SAL_ZA3018AA	AUSMDU00020735	Human	Homo sapiens	2011	Australia	Typhimurium	PRJNA319593	SRP074391	SAMN12769803	Assembled	150	240266	4900105	SAL_RB1649AA_AS
SAL_ZA3295AA	804461	Human	Homo sapiens; human	2019	United Kingdom	Salmonella Typhimurium	PRJNA248792	SRP042645	SAMN12783642	Assembled	150	218898	4916741	SAL_RB2679AA_AS
SAL_ZA5021AA	201907879	Human		2019	France	Typhimurium (predicted)				Assembled	150	82045	5088589	SAL_RB8224AA_AS
SAL_ZA5030AA	201907845	Human		2019	France	Typhimurium (predicted)				Assembled	150	87227	4929806	SAL_RB8233AA_AS
SAL_ZA8035AA	821128	Human	Homo sapiens; human	2019	United Kingdom	Salmonella Typhimurium - Monophasic	PRJNA248792	SRP042645	SAMN13050964	Assembled	150	258758	4876705	SAL_SB9122AA_AS
SAL_ZA8075AA	821154	Human	Homo sapiens; human	2019	United Kingdom	Typhimurium	PRJNA248792	SRP042645	SAMN13050931	Assembled	150	214019	5003244	SAL_SB9081AA_AS
SAL_ZA8227AA	820089	Human	Homo sapiens; human	2019	United Kingdom	Typhimurium	PRJNA248792	SRP042645	SAMN13035578	Assembled	150	188328	4928762	SAL_SB8926AA_AS
SAL_AB8578AA	201607628	Human		2016	France	Typhimurium				Assembled	150	84790	5171031	SAL_UB0625AA_AS
SAL_BB0883AA	2016K-0703	Human	Age: 80-89; stool	2016	United States	Typhimurium	PRJNA230403	SRP040281	SAMN05659951	Assembled	150	461720	4872330	SAL_VB2798AA_AS
SAL_BB1134AA	201807911	Human		2018	France	Typhimurium				Assembled	150	52156	4785641	SAL_VB4325AA_AS
SAL_BB2260AA	201110552	Human		2011	France	Typhimurium (predicted)				Assembled	150	91470	4935354	SAL_VB8192AA_AS
SAL_BB7584AA	863411	Human	Homo sapiens; human	2019	United Kingdom	Typhimurium -	PRJNA248792	SRP042645	SAMN13704713	Assembled	150	218629	4904508	SAL_XB3022AA_AS
SAL_CB7210AA	912331	Human	Homo sapiens; human	2020	United Kingdom	Typhimurium	PRJNA248792	SRP042645	SAMN14443974	Assembled	150	317319	4714879	SAL_EC2382AA_AS
SAL_CB8978AA	918436	Human	Homo sapiens; human	2020	United Kingdom	Typhimurium	PRJNA248792	SRP042645	SAMN14553632	Assembled	150	225737	4896896	SAL_FC5546AA_AS
SAL_DB3768AA	950874	Human	Homo sapiens; human	2020	United Kingdom	Typhimurium	PRJNA248792	SRP042645	SAMN15103631	Assembled	150	218857	4898587	SAL_HC9236AA_AS
SAL_DB6128AA	CAAD8L	Human	Homo sapiens	2018	Malawi	Typhimurium	PRJNA644347	SRP270294	SAMN15457391	Assembled	150	229482	4908274	SAL_IC3019AA_AS
SAL_DB9755AA	971143	Human	Homo sapiens; human	2020	United Kingdom	Typhimurium	PRJNA248792	SRP042645	SAMN15793043	Assembled	150	207629	4769518	SAL_IC9522AA_AS
SAL_EB1965AA	979214	Human	Homo sapiens; human	2020	United Kingdom	Typhimurium	PRJNA248792	SRP042645	SAMN15969283	Assembled	150	191606	4765506	SAL_JC5428AA_AS
SAL_EB2841AA	981846	Human	Homo sapiens; human	2020	United Kingdom	Typhimurium	PRJNA248792	SRP042645	SAMN16082905	Assembled	150	376639	4917751	SAL_JC8184AA_AS
SAL_EB3894AA	841878	Human	Homo sapiens; human	2019	United Kingdom	Typhimurium	PRJNA248792	SRP042645	SAMN16191817	Assembled	150	204574	4968925	SAL_KC1474AA_AS
SAL_EB5366AA	PNCS007242	Human	Homo sapiens; stool	2010	Canada	Typhimurium	PRJNA543337	SRP199206	SAMN16265114	Assembled	150	172402	4966903	SAL_KC6158AA_AS
SAL_EB5608AA	PNCS007126	Human	Homo sapiens; stool	2008	Canada	Typhimurium	PRJNA543337	SRP199206	SAMN16248691	Assembled	150	334376	5008960	SAL_KC5843AA_AS
SAL_EB6165AA	995783	Human	Homo sapiens; human	2020	United Kingdom	Typhimurium -	PRJNA248792	SRP042645	SAMN16360735	Assembled	150	282796	4941422	SAL_KC6784AA_AS
SAL_EB6372AA	773768	Human	Homo sapiens; human	2019	United Kingdom	Typhimurium -	PRJNA248792	SRP042645	SAMN16364403	Assembled	150	268202	4952638	SAL_KC7419AA_AS
SAL_EB8342AA	1004231	Human	Homo sapiens; human	2020	United Kingdom	Typhimurium	PRJNA248792	SRP042645	SAMN16489462	Assembled	150	235500	4897049	SAL_LC0040AA_AS
SAL_FB1237AA	YA00210051	Human	Stool	2020	South Africa	Typhimurium_monophasic				Assembled	150	181996	4998674	SAL_LC6160AA_AS
SAL_GA9890AA	2016K-0768	Human	Age: 20-29; stool	2015	United States	Typhimurium (Predicted)	PRJNA230403	SRP040281	SAMN05826151	Assembled	149	270590	5066267	SAL_MA9634AA_AS
SAL_HA6148AA	PNUSAS005421	Human	Age: 5-9; stool	2016	United States	Typhimurium (Predicted)	PRJNA230403	SRP040281	SAMN06033710	Assembled	149	276858	4939239	SAL_PA3346AA_AS
SAL_IA1910AA	PNUSAS007312	Human	Age: 0-4; stool	2016	United States	Typhimurium	PRJNA230403	SRP040281	SAMN06236387	Assembled	149	465784	4761959	SAL_QA0739AA_AS
SAL_JA1512AA	PNUSAS010558	Human	Age: 60-69; wound	2017	United States	Typhimurium (Predicted)	PRJNA230403	SRP040281	SAMN06689010	Assembled	149	279027	5084187	SAL_RA8729AA_AS
SAL_KA0599AA	2015AM-1176	Human	Age: 40-49; urine	2015	United States	Typhimurium (Predicted)	PRJNA230403	SRP040281	SAMN07268425	Assembled	149	257549	4980403	SAL_TA5529AA_AS
SAL_KA6131AA	2015AM-1926	Human	Age: 40-49; stool	2015	United States	Typhimurium	PRJNA230403	SRP040281	SAMN07418945	Assembled	149	555576	4956233	SAL_UA2751AA_AS
SAL_PA0178AA	0503M57248	Human		2005	Denmark	Typhimurium	PRJEB39546	ERP123079	SAMEA7129676	Assembled	149	223058	4981624	SAL_AB1292AA_AS
SAL_UA3990AA	1806F55899	Human	Homo sapiens; not provided	2018	Denmark	Monophasic Typhimurium	PRJEB16326	ERP018178	SAMEA4983936	Assembled	149	99789	4982298	SAL_HB3629AA_AS
SAL_WA8996AA	738600	Human	Homo sapiens; human	2019	United Kingdom	Salmonella Typhimurium	PRJNA248792	SRP042645	SAMN11644840	Assembled	149	354082	4829604	SAL_MB0395AA_AS
SAL_XA5219AA	758736	Human	Homo sapiens; human	2019	United Kingdom	Typhimurium - Monophasic	PRJNA248792	SRP042645	SAMN12069763	Assembled	149	228554	5151617	SAL_MB9414AA_AS
SAL_YA5788AA	777514	Human	Homo sapiens; human	2019	United Kingdom	Typhimurium	PRJNA248792	SRP042645	SAMN12365216	Assembled	149	204186	4710744	SAL_OB4907AA_AS
SAL_YA9964AA	794691	Human	Homo sapiens; human	2019	United Kingdom	Salmonella Typhimurium	PRJNA248792	SRP042645	SAMN12633902	Assembled	149	210584	4835576	SAL_PB9147AA_AS
SAL_ZA2651AA	802742	Human	Homo sapiens; human	2019	United Kingdom	Salmonella Typhimurium	PRJNA248792	SRP042645	SAMN12751087	Assembled	149	176362	4815236	SAL_RB0653AA_AS
SAL_ZA3347AA	804447	Human	Homo sapiens; human	2019	United Kingdom	Salmonella Typhimurium - Monophasic	PRJNA248792	SRP042645	SAMN12775817	Assembled	149	272859	4937292	SAL_RB2616AA_AS
SAL_ZA3362AA	804354	Human	Homo sapiens; human	2019	United Kingdom	Salmonella Typhimurium	PRJNA248792	SRP042645	SAMN12775823	Assembled	149	214367	4711346	SAL_RB2601AA_AS
SAL_AB1603AA	201909353	Human		2019	France	Typhimurium (predicted)				Assembled	149	84965	4834787	SAL_TB3589AA_AS
SAL_AB2162AA	201909466	Human		2019	France	Typhimurium (predicted)				Assembled	149	97750	4846749	SAL_TB6013AA_AS
SAL_AB9132AA	201909809	Human		2019	France	Typhimurium (predicted)				Assembled	149	166669	4787348	SAL_VB0571AA_AS
SAL_AB9520AA	201909820	Human		2019	France	Typhimurium (predicted)				Assembled	149	52173	4945605	SAL_VB2398AA_AS
SAL_AB9594AA	741029	Human	Homo sapiens; human	2019	United Kingdom	Salmonella Typhimurium - Monophasic	PRJNA248792	SRP042645	SAMN11773561	Assembled	149	329687	4977912	SAL_VB4107AA_AS
SAL_BB1137AA	201808885	Human		2018	France	Typhimurium				Assembled	149	92170	5292959	SAL_VB4328AA_AS
SAL_DB6135AA	BHATW9	Human	Homo sapiens	2018	Malawi	Typhimurium	PRJNA644347	SRP270294	SAMN15457385	Assembled	149	222804	5028640	SAL_IC3012AA_AS
SAL_DB6911AA	960676	Human	Homo sapiens; human	2020	United Kingdom	Typhimurium	PRJNA248792	SRP042645	SAMN15508582	Assembled	149	264473	4892787	SAL_IC4701AA_AS
SAL_DB9620AA	970245	Human	Homo sapiens; human	2020	United Kingdom	Typhimurium	PRJNA248792	SRP042645	SAMN15767919	Assembled	149	225739	5183010	SAL_IC9640AA_AS
SAL_EB1981AA	980501	Human	Homo sapiens; human	2020	United Kingdom	Typhimurium -	PRJNA248792	SRP042645	SAMN15969282	Assembled	149	256866	4926559	SAL_JC5412AA_AS
SAL_EB1999AA	978845	Human	Homo sapiens; human	2020	United Kingdom	Typhimurium	PRJNA248792	SRP042645	SAMN15969279	Assembled	149	382709	4920312	SAL_JC5394AA_AS
SAL_EB5710AA	990364	Human	Homo sapiens; human	2020	United Kingdom	Typhimurium -	PRJNA248792	SRP042645	SAMN16260449	Assembled	149	282781	4924876	SAL_KC5741AA_AS
SAL_EB6454AA	988843	Human	Homo sapiens; human	2020	United Kingdom	Typhimurium	PRJNA248792	SRP042645	SAMN16364319	Assembled	149	223001	4856176	SAL_KC7337AA_AS
SAL_EB6461AA	802723	Human	Homo sapiens; human	2019	United Kingdom	Typhimurium	PRJNA248792	SRP042645	SAMN16364335	Assembled	149	212143	4811067	SAL_KC7330AA_AS
SAL_FB4677AA	SMG-20-2086	Human		2020	United Kingdom	Typhimurium				Assembled	149	225831	4898303	SAL_MC3824AA_AS
SAL_FB6264AA	PNCS013946	Human	Homo sapiens; stool	2018	Canada	Typhimurium	PRJNA543337	SRP199206	SAMN17052802	Assembled	149	377392	4930451	SAL_MC5963AA_AS
SAL_FA3506AA	109265	Human	Homo sapiens; human	2015	United Kingdom	Typhimurium	PRJNA248792	SRP042645	SAMN04576501	Assembled	148	207622	4769577	SAL_KA8685AA_AS
SAL_FA8385AA	PNUSAS002537	Human	Age: 50-59; stool	2016	United States	Typhimurium (Predicted)	PRJNA230403	SRP040281	SAMN05272032	Assembled	148	278603	4953814	SAL_MA2260AA_AS
SAL_IA5039AA	MS160338	Human	Homo sapiens; human	2016	Ireland	Typhimurium	PRJEB18998	ERP020979	SAMEA79032418	Assembled	148	248645	4970685	SAL_QA4669AA_AS
SAL_IA9013AA	PNUSAS008601	Human	Age: 0-4; stool	2016	United States	Typhimurium	PRJNA230403	SRP040281	SAMN06603916	Assembled	148	273653	4929639	SAL_QA9625AA_AS
SAL_JA7220AA	10-8-20170337	Human		2017	United Kingdom	Typhimurium				Assembled	148	225811	4982651	SAL_TA1078AA_AS
SAL_JA8974AA	PNUSAS015264	Human	Age: 70-79; stool	2017	United States	Typhimurium (Predicted)	PRJNA230403	SRP040281	SAMN07209965	Assembled	148	304439	4871466	SAL_TA4060AA_AS
SAL_RA7657AA	568418	Human	Homo sapiens; human	2018	United Kingdom	Typhimurium	PRJNA248792	SRP042645	SAMN09666938	Assembled	148	246893	4765051	SAL_CB9860AA_AS
SAL_SA7462AA	582934	Human	Homo sapiens; human	2018	United Kingdom	Typhimurium	PRJNA248792	SRP042645	SAMN10094137	Assembled	148	264477	4896436	SAL_EB3684AA_AS
SAL_TA5766AA	201808126	Human		2018	France	Typhimurium (predicted)				Assembled	148	175827	4924930	SAL_FB4541AA_AS
SAL_VA6238AA	AUSMDU00003820	Human	Homo sapiens; human	2014	Australia	Typhimurium	PRJNA322428	SRP075531	SAMN05162804	Assembled	148	172711	4903162	SAL_JB2602AA_AS
SAL_XA4468AA	735046	Human	Homo sapiens; human	2019	United Kingdom	Salmonella Typhimurium	PRJNA248792	SRP042645	SAMN12040668	Assembled	148	282531	4772284	SAL_MB8375AA_AS
SAL_XA6954AA	763550	Human	Homo sapiens; human	2019	United Kingdom	Typhimurium	PRJNA248792	SRP042645	SAMN12137470	Assembled	148	208015	4835305	SAL_NB3805AA_AS
SAL_YA6783AA	201905016	Human		2019	France	Typhimurium (predicted)				Assembled	148	50868	4861409	SAL_OB6548AA_AS
SAL_YA9681AA	201905863-redeposit	Human		2019	France	Typhimurium (predicted)				Assembled	148	69244	4847896	SAL_PB8200AA_AS
SAL_YA9684AA	201905674-redeposit	Human		2019	France	Typhimurium (predicted)				Assembled	148	56291	4900626	SAL_PB8203AA_AS
SAL_ZA0167AA	795017	Human	Homo sapiens; human	2019	United Kingdom	Salmonella Typhimurium	PRJNA248792	SRP042645	SAMN12648852	Assembled	148	132132	4903943	SAL_PB9997AA_AS
SAL_ZA0484AA	201905892	Human		2019	France	Typhimurium (predicted)				Assembled	148	50009	4877163	SAL_QB0639AA_AS
SAL_ZA0569AA	795411	Human	Homo sapiens; human	2019	United Kingdom	Salmonella Typhimurium	PRJNA248792	SRP042645	SAMN12659385	Assembled	148	225738	4865169	SAL_QB0729AA_AS
SAL_ZA6454AA	PNCS002696	Human	Homo sapiens; stool	2017	Canada	Typhimurium	PRJNA543337	SRP199206	SAMN12910055	Assembled	148	275795	4774871	SAL_SB2161AA_AS
SAL_CB2862AA	886601	Human	Homo sapiens; human	2020	United Kingdom	Typhimurium	PRJNA248792	SRP042645	SAMN14121400	Assembled	148	257092	4852756	SAL_BC0081AA_AS
SAL_DB1323AA	941978	Human	Homo sapiens; human	2020	United Kingdom	Typhimurium	PRJNA248792	SRP042645	SAMN14829591	Assembled	148	214135	4765571	SAL_HC5005AA_AS
SAL_DB2460AA	945134	Human	Homo sapiens; human	2020	United Kingdom	Typhimurium	PRJNA248792	SRP042645	SAMN14994066	Assembled	148	358702	4828561	SAL_HC7023AA_AS
SAL_DB3933AA	952240	Human	Homo sapiens; human	2020	United Kingdom	Typhimurium	PRJNA248792	SRP042645	SAMN15216621	Assembled	148	281704	4962963	SAL_HC9112AA_AS
SAL_DB7457AA	963797	Human	Homo sapiens; human	2020	United Kingdom	Typhimurium	PRJNA248792	SRP042645	SAMN15594468	Assembled	148	225744	4839271	SAL_IC5581AA_AS
SAL_EB4582AA	988705	Human	Homo sapiens; human	2020	United Kingdom	Typhimurium	PRJNA248792	SRP042645	SAMN16241107	Assembled	148	207625	4765092	SAL_KC3282AA_AS
SAL_EB5462AA	PNCS007217	Human	Homo sapiens; stool	2010	Canada	Typhimurium	PRJNA543337	SRP199206	SAMN16265102	Assembled	148	507953	5013564	SAL_KC6062AA_AS
SAL_FB0971AA	PNCS013202	Human	Homo sapiens; stool	2017	Canada	Typhimurium	PRJNA543337	SRP199206	SAMN16674947	Assembled	148	225935	4939023	SAL_LC5697AA_AS
SAL_FB3832AA	YA00214344	Human	Blood culture	2020	South Africa	Typhimurium				Assembled	148	270473	4912223	SAL_MC2282AA_AS
SAL_DA0717AA	H120320737	Human	Homo sapiens; human	2012	United Kingdom	Typhimurium	PRJNA248792	SRP042645	SAMN03169267	Assembled	147	271081	4902932	SAL_BA6254AA_AS
SAL_EA8245AA	CFSAN031777	Human	Homo sapiens; feces	2013	Ethiopia	Typhimurium	PRJNA275961	SRP057873	SAMN03577310	Assembled	147	406372	4704493	SAL_KA1815AA_AS
SAL_FA6635AA	PNUSAS000313	Human	Stool	2009	United States	Typhimurium (Predicted)	PRJNA230403	SRP040281	SAMN04993633	Assembled	147	271390	4896161	SAL_HC8707AA_AS
SAL_GA7829AA	2014AM-0576	Human	Age: 10-19; stool	2014	United States	Typhimurium	PRJNA287785	SRP082403	SAMN05596765	Assembled	147	282874	5045180	SAL_MA6266AA_AS
SAL_GA8069AA	PNUSAS003206	Human	Age: 5-9; stool	2016	United States	Typhimurium (Predicted)	PRJNA230403	SRP040281	SAMN05517847	Assembled	147	270591	5018234	SAL_MA6525AA_AS
SAL_KA0978AA	2015AM-0082	Human	Age: 20-29; stool	2015	United States	Typhimurium (Predicted)	PRJNA230403	SRP040281	SAMN07286125	Assembled	147	441242	4920576	SAL_TA6458AA_AS
SAL_KA7731AA	PNUSAS019282	Human	Age: 50-59; urine	2017	United States	Typhimurium	PRJNA230403	SRP040281	SAMN07448005	Assembled	147	282875	4952859	SAL_UA5300AA_AS
SAL_PA9034AA	311187	Human	Homo sapiens; human	2016	United Kingdom	Typhimurium	PRJNA248792	SRP042645	SAMN09267042	Assembled	147	212037	4769640	SAL_BB0692AA_AS
SAL_QA0285AA	417382	Human	Homo sapiens; human	2017	United Kingdom	Typhimurium	PRJNA248792	SRP042645	SAMN09295208	Assembled	147	222974	4965626	SAL_BB1828AA_AS
SAL_QA5878AA	421619	Human	Homo sapiens; human	2017	United Kingdom	Typhimurium	PRJNA248792	SRP042645	SAMN09445504	Assembled	147	225620	4902407	SAL_BB7535AA_AS
SAL_SA6154AA	599510	Human	Homo sapiens; human	2018	United Kingdom	Typhimurium	PRJNA248792	SRP042645	SAMN10076115	Assembled	147	215141	4851314	SAL_EB1111AA_AS
SAL_UA4005AA	1712S56844	Human	Homo sapiens; not provided	2017	Denmark	Monophasic Typhimurium	PRJEB16326	ERP018178	SAMEA4983921	Assembled	147	88742	4958620	SAL_HB3614AA_AS
SAL_YA8152AA	787248	Human	Homo sapiens; human	2019	United Kingdom	Salmonella Typhimurium	PRJNA248792	SRP042645	SAMN12567658	Assembled	147	358706	4626350	SAL_PB2320AA_AS
SAL_YA9860AA	791375	Human	Homo sapiens; human	2019	United Kingdom	Salmonella Typhimurium	PRJNA248792	SRP042645	SAMN12629203	Assembled	147	188706	4726208	SAL_PB8544AA_AS
SAL_ZA2293AA	801380	Human	Homo sapiens; human	2019	United Kingdom	Salmonella Typhimurium - Monophasic	PRJNA248792	SRP042645	SAMN12724453	Assembled	147	272342	4927144	SAL_QB6796AA_AS
SAL_ZA2618AA	802722	Human	Homo sapiens; human	2019	United Kingdom	Salmonella Typhimurium - Monophasic	PRJNA248792	SRP042645	SAMN12751110	Assembled	147	282705	5055422	SAL_RB0686AA_AS
SAL_ZA6162AA	808800	Human	Homo sapiens; human	2019	United Kingdom	Salmonella Typhimurium - Monophasic	PRJNA248792	SRP042645	SAMN12920401	Assembled	147	315344	4928767	SAL_SB1629AA_AS
SAL_ZA6433AA	PNCS002649	Human	Homo sapiens; stool	2017	Canada	Typhimurium	PRJNA543337	SRP199206	SAMN12910047	Assembled	147	225831	4902880	SAL_SB2182AA_AS
SAL_ZA8448AA	818097	Human	Homo sapiens; human	2019	United Kingdom	Typhimurium	PRJNA248792	SRP042645	SAMN13013224	Assembled	147	246830	4960890	SAL_SB8676AA_AS
SAL_AB1660AA	829073	Human	Homo sapiens; human	2019	United Kingdom	Salmonella Typhimurium - Monophasic	PRJNA248792	SRP042645	SAMN13154214	Assembled	147	223188	4949034	SAL_TB3769AA_AS
SAL_AB1822AA	830241	Human	Homo sapiens; human	2019	United Kingdom	Typhimurium	PRJNA248792	SRP042645	SAMN13173999	Assembled	147	226084	4924129	SAL_TB4530AA_AS
SAL_AB8652AA	201611063	Human		2016	France	Typhimurium				Assembled	147	99120	5034530	SAL_UB7749AA_AS
SAL_BB3154AA	837036	Human	Homo sapiens; human	2019	United Kingdom	Typhimurium	PRJNA248792	SRP042645	SAMN13293491	Assembled	147	270323	4968687	SAL_VB9457AA_AS
SAL_BB3365AA	201910435	Human		2019	France	Typhimurium (predicted)				Assembled	147	454308	4930165	SAL_WB0468AA_AS
SAL_BB3946AA	846486	Human	Homo sapiens; human	2019	United Kingdom	Typhimurium	PRJNA248792	SRP042645	SAMN13474437	Assembled	147	251919	4857344	SAL_WB3112AA_AS
SAL_BB3999AA	201910667	Human		2019	France	Typhimurium (predicted)				Assembled	147	55692	4905458	SAL_WB3062AA_AS
SAL_BB6933AA	201911322	Human		2019	France	Typhimurium (predicted)				Assembled	147	90241	4850042	SAL_XB1873AA_AS
SAL_CB1271AA	879268	Human	Homo sapiens; human	2020	United Kingdom	Typhimurium -	PRJNA248792	SRP042645	SAMN13961705	Assembled	147	270497	5080083	SAL_AC6798AA_AS
SAL_CB3070AA	886640	Human	Homo sapiens; human	2020	United Kingdom	Typhimurium -	PRJNA248792	SRP042645	SAMN14137893	Assembled	147	282695	5215961	SAL_BC1829AA_AS
SAL_CB7187AA	904703	Human	Homo sapiens; human	2020	United Kingdom	Typhimurium	PRJNA248792	SRP042645	SAMN14443973	Assembled	147	225732	4977430	SAL_EC2405AA_AS
SAL_CB7195AA	908903	Human	Homo sapiens; human	2020	United Kingdom	Typhimurium	PRJNA248792	SRP042645	SAMN14443991	Assembled	147	245505	4913863	SAL_EC2397AA_AS
SAL_DB6292AA	959883	Human	Homo sapiens; human	2020	United Kingdom	Typhimurium	PRJNA248792	SRP042645	SAMN15468584	Assembled	147	223075	4897251	SAL_IC3229AA_AS
SAL_DB9669AA	YA00192081	Human	Stool	2020	South Africa	Typhimurium	PRJEB39988	ERP123572	SAMEA7176568	Assembled	147	147373	5149541	SAL_IC8780AA_AS
SAL_EB1505AA	978850	Human	Homo sapiens; human	2020	United Kingdom	Typhimurium	PRJNA248792	SRP042645	SAMN15934235	Assembled	147	270402	4977949	SAL_JC4039AA_AS
SAL_EB6441AA	770115	Human	Homo sapiens; human	2019	United Kingdom	Typhimurium	PRJNA248792	SRP042645	SAMN16364329	Assembled	147	223082	4994371	SAL_KC7350AA_AS
SAL_FB0729AA	PNCS013162	Human	Homo sapiens; stool	2017	Canada	Typhimurium	PRJNA543337	SRP199206	SAMN16674908	Assembled	147	401536	4891945	SAL_LC5273AA_AS
SAL_FB3315AA	YA00193866	Human	Blood culture	2020	South Africa	Typhimurium				Assembled	147	141767	4877699	SAL_MC1614AA_AS
SAL_DA0661AA	H120440530	Human	Homo sapiens; human	2012	United Kingdom	Typhimurium	PRJNA248792	SRP042645	SAMN03169328	Assembled	146.92	223306	4949677	SAL_JA4539AA_AS
SAL_HA2987AA	PNUSAS004000	Human	Age: 10-19; stool	2015	United States	Typhimurium	PRJNA230403	SRP040281	SAMN05950845	Assembled	146	92535	4919201	SAL_NA5815AA_AS
SAL_IA6048AA	PNUSAS008005	Human	Age: 0-4; stool	2017	United States	Typhimurium (Predicted)	PRJNA230403	SRP040281	SAMN06288323	Assembled	146	189590	4981539	SAL_QA5722AA_AS
SAL_JA0883AA	PNUSAS010694	Human	Age: 5-9	2017	United States	Typhimurium	PRJNA230403	SRP040281	SAMN06661608	Assembled	146	282875	4952214	SAL_RA9531AA_AS
SAL_JA4351AA	DT160	Human	human	2009	New Zealand	Typhimurium	PRJEB18077	ERP019995	SAMEA4557590	Assembled	146	271376	4909850	SAL_TA6011AA_AS
SAL_KA5779AA	PNUSAS018613	Human	Age: 30-39; stool	2017	United States	Typhimurium (Predicted)	PRJNA230403	SRP040281	SAMN07417058	Assembled	146	324752	4906637	SAL_UA3106AA_AS
SAL_LA0699AA	STM 349-66	Human	Stool	1966	France	Typhimurium				Assembled	146	275458	4889683	SAL_UA8313AA_AS
SAL_RA2817AA	449470	Human	Homo sapiens; human	2017	United Kingdom	Typhimurium - Monophasic	PRJNA248792	SRP042645	SAMN09601767	Assembled	146	222886	4976449	SAL_CB4647AA_AS
SAL_RA6473AA	306547	Human	Homo sapiens; human	2016	United Kingdom	Typhimurium	PRJNA248792	SRP042645	SAMN09652064	Assembled	146	222991	5020387	SAL_CB8610AA_AS
SAL_SA5535AA	MC_06-0666	Human	Faeces	2006	Ireland	Typhimurium	PRJEB20997	ERP023216	SAMEA6514974	Assembled	146	376793	4895515	SAL_IC0909AA_AS
SAL_SA7752AA	381716	Human	Homo sapiens; human	2017	United Kingdom	Typhimurium	PRJNA248792	SRP042645	SAMN10097593	Assembled	146	90494	4998182	SAL_EB4017AA_AS
SAL_TA6628AA	629336	Human	Homo sapiens; human	2018	United Kingdom	Typhimurium - Monophasic	PRJNA248792	SRP042645	SAMN10356499	Assembled	146	277324	4925867	SAL_FB5765AA_AS
SAL_UA3988AA	1801F40250	Human	Homo sapiens; not provided	2018	Denmark	Typhimurium	PRJEB16326	ERP018178	SAMEA4983938	Assembled	146	44391	4666064	SAL_HB3631AA_AS
SAL_VA3454AA	679049	Human	Homo sapiens; human	2019	United Kingdom	Typhimurium - Monophasic	PRJNA248792	SRP042645	SAMN10905301	Assembled	146	278527	4975668	SAL_JB1738AA_AS
SAL_VA6403AA	CFSAN033866	Human	Homo sapiens; feces	1986	Brazil	Typhimurium	PRJNA186035	SRP018785	SAMN03941098	Assembled	146	149943	5005538	SAL_JB2437AA_AS
SAL_VA6418AA	CFSAN033850	Human	Homo sapiens; feces	1983	Brazil	Typhimurium	PRJNA186035	SRP018785	SAMN03941082	Assembled	146	143080	5077870	SAL_JB2422AA_AS
SAL_VA9746AA	695975	Human	Homo sapiens; human	2019	United Kingdom	Typhimurium - Monophasic	PRJNA248792	SRP042645	SAMN11079752	Assembled	146	268433	4978272	SAL_KB1803AA_AS
SAL_WA1269AA	699787	Human	Homo sapiens; human	2019	United Kingdom	Typhimurium	PRJNA248792	SRP042645	SAMN11124119	Assembled	146	225735	4972881	SAL_KB4590AA_AS
SAL_XA2087AA	201903115	Human		2019	France	Typhimurium (predicted)				Assembled	146	64824	4816660	SAL_MB5237AA_AS
SAL_YA3052AA	201904650	Human		2019	France	Typhimurium (predicted)				Assembled	146	50131	4842085	SAL_OB1916AA_AS
SAL_YA8134AA	787226	Human	Homo sapiens; human	2019	United Kingdom	Salmonella Typhimurium - Monophasic	PRJNA248792	SRP042645	SAMN12567694	Assembled	146	232400	4940402	SAL_PB2338AA_AS
SAL_YA8617AA	789916	Human	Homo sapiens; human	2019	United Kingdom	Salmonella Typhimurium	PRJNA248792	SRP042645	SAMN12590299	Assembled	146	207626	4770153	SAL_PB5501AA_AS
SAL_YA9231AA	790465	Human	Homo sapiens; human	2019	United Kingdom	Salmonella Typhimurium - Monophasic	PRJNA248792	SRP042645	SAMN12617890	Assembled	146	283807	4896281	SAL_PB6374AA_AS
SAL_ZA0139AA	794985	Human	Homo sapiens; human	2019	United Kingdom	Typhimurium	PRJNA248792	SRP042645	SAMN12648912	Assembled	146	184452	4808270	SAL_QB0025AA_AS
SAL_ZA0158AA	795346	Human	Homo sapiens; human	2019	United Kingdom	Salmonella Typhimurium	PRJNA248792	SRP042645	SAMN12648867	Assembled	146	225755	4805963	SAL_QB0006AA_AS
SAL_ZA0830AA	201906131	Human		2019	France	Typhimurium (predicted)				Assembled	146	111049	4885614	SAL_QB2110AA_AS
SAL_ZA0873AA	797675	Human	Homo sapiens; human	2019	United Kingdom	Typhimurium	PRJNA248792	SRP042645	SAMN12669764	Assembled	146	191607	4885559	SAL_QB2183AA_AS
SAL_ZA1611AA	201906589	Human		2019	France	Typhimurium (predicted)				Assembled	146	68711	4918164	SAL_QB5616AA_AS
SAL_ZA2377AA	201906582	Human		2019	France	Typhimurium (predicted)				Assembled	146	53746	4801738	SAL_QB7197AA_AS
SAL_ZA2992AA	AUSMDU00020762	Human	Homo sapiens	2015	Australia	Typhimurium	PRJNA319593	SRP074391	SAMN12769830	Assembled	146	419564	4901622	SAL_RB1675AA_AS
SAL_ZA4911AA	806218	Human	Homo sapiens; human	2019	United Kingdom	Salmonella Typhimurium	PRJNA248792	SRP042645	SAMN12868898	Assembled	146	201775	4766724	SAL_RB8075AA_AS
[truncated: 1,135 more rows]

## Sheet: Avian
Uberstrain	Name	Source.Niche	Source.Type	Source.Details	Collection.Year	Country	Serovar	Bio.Project.ID	Project.ID	Sample.ID	Status	Coverage	N50	Length	Assembly.Barcode
SAL_BA1242AA	CFSAN035280	Food	Poultry	food (raw):foodon_03311126, hen egg (whole):foodon_03316061; avian, eggs; product egg raw whole	2013	United States	Typhimurium	PRJNA242847	SRP040648	SAMN03838242	Assembled	69.85	269556	4878051	SAL_BA6653AA_AS
SAL_BA1282AA	CVM-N14803	Poultry	Poultry	chicken breast	2007	United States	Typhimurium	PRJNA271470	SRP061987	SAMN03842240	Assembled	125	209049	4895505	SAL_HC8579AA_AS
SAL_BA1416AA	FDA280047	Food	Poultry	salted duck eggs	2004	Taiwan	Typhimurium	PRJNA186035	SRP018785	SAMN02844025	Assembled	85	271390	4922647	SAL_CA4304AA_AS
SAL_BA1466AA	FSIS1503211	Poultry	Poultry	NRTE (Not-Ready-to-Eat) Comminuted Poultry Exploratory Sampling - Chickens	2014	United States	Typhimurium	PRJNA242847	SRP040648	SAMN03941010	Assembled	35.57	127838	4826980	SAL_BA6429AA_AS
SAL_BA1470AA	FSIS1503215	Poultry	Poultry	NRTE (Not-Ready-to-Eat) Comminuted Poultry Exploratory Sampling - Chickens	2014	United States	Typhimurium	PRJNA242847	SRP040648	SAMN03941014	Assembled	52.31	208989	4876003	SAL_BA6437AA_AS
SAL_BA1481AA	FSIS1503197	Poultry	Poultry	raw intact chicken	2014	United States	Typhimurium	PRJNA242847	SRP040648	SAMN03940995	Assembled	44.6	132363	4781150	SAL_BA6445AA_AS
SAL_BA1485AA	FSIS1503198	Poultry	Poultry	raw intact chicken	2014	United States	Typhimurium	PRJNA242847	SRP040648	SAMN03940996	Assembled	62.99	225813	4868415	SAL_BA6103AA_AS
SAL_BA1548AA	FSIS1500997	Poultry	Poultry	raw intact chicken	2015	United States	Typhimurium	PRJNA242847	SRP040648	SAMN03922764	Assembled	58	271378	5037818	SAL_EA3297AA_AS
SAL_BA1560AA	15MN00250	Food	Poultry	frozen raw stuffed chicken product	2015	United States	Typhimurium	PRJNA215333	SRP032981	SAMN03838585	Assembled	106	187829	4962448	SAL_EA3306AA_AS
SAL_BA1578AA	FSIS1501375	Poultry	Poultry	NRTE (Not-Ready-to-Eat) Comminuted Poultry Exploratory Sampling - Chickens	2015	United States	Typhimurium	PRJNA242847	SRP040648	SAMN03921959	Assembled	39	163814	4927961	SAL_EA3317AA_AS
SAL_BA1598AA	WAPHL_SAL-A00841	Poultry	Poultry	chicken breast	2006	United States	Typhimurium var. O5 - (Copenhagen)	PRJNA183851	SRP028334	SAMN03291670	Assembled	85	127169	5130173	SAL_EA3331AA_AS
SAL_BA1603AA	WAPHL_SAL-A00838	Poultry	Poultry	chicken breast	2006	United States	Typhimurium var. O5 - (Copenhagen)	PRJNA183851	SRP028334	SAMN03291667	Assembled	94	87053	5081381	SAL_EA3339AA_AS
SAL_BA1784AA	15MN00280	Food	Poultry	frozen raw stuffed chicken product	2015	United States	Typhimurium	PRJNA215333	SRP032981	SAMN03857075	Assembled	137	221003	4970112	SAL_IA5691AA_AS
SAL_BA1791AA	15MN00278	Food	Poultry	frozen raw stuffed chicken product	2015	United States	Typhimurium	PRJNA215333	SRP032981	SAMN03857073	Assembled	86	252702	5070572	SAL_IA5692AA_AS
SAL_BA1792AA	15MN00281	Food	Poultry	frozen raw stuffed chicken product	2015	United States	Typhimurium	PRJNA215333	SRP032981	SAMN03857076	Assembled	80	221192	4959376	SAL_IA5693AA_AS
SAL_BA1876AA	WAPHL_SAL-A00833	Poultry	Poultry	chicken breast	2006	United States	Typhimurium	PRJNA183851	SRP028334	SAMN03291662	Assembled	96	150323	4964104	SAL_IA5699AA_AS
SAL_BA1936AA	NY-N14671	Poultry	Poultry	chicken breast	2007	United States	Typhimurium	PRJNA183850	SRP028607	SAMN03276115	Assembled	86	209007	4982697	SAL_IA5706AA_AS
SAL_BA1947AA	NY-N14666	Poultry	Poultry	chicken breast	2007	United States	Typhimurium	PRJNA183850	SRP028607	SAMN03276110	Assembled	72	89217	5092431	SAL_IA5707AA_AS
SAL_BA1954AA	NY-N14667	Poultry	Poultry	chicken breast	2007	United States	Typhimurium	PRJNA183850	SRP028607	SAMN03276111	Assembled	68	63494	5117041	SAL_IA5710AA_AS
SAL_BA1976AA	NY-N14668	Poultry	Poultry	chicken breast	2007	United States	Typhimurium	PRJNA183850	SRP028607	SAMN03276112	Assembled	125	192467	5129699	SAL_IA5713AA_AS
SAL_BA2020AA	ADRDL-14-23274	Poultry	Poultry	Gallus gallus; chicken lung	2014	United States	Typhimurium	PRJNA280335	SRP059853	SAMN03734315	Assembled	86	130929	4928834	SAL_IA5728AA_AS
SAL_BA2436AA	AZ_TG68256	Poultry	Poultry	ground turkey	2010	United States	Typhimurium	PRJNA183847	SRP028894	SAMN02261149	Assembled	73	225811	4986229	SAL_IA5912AA_AS
SAL_BA3016AA	NY-N14606	Poultry	Poultry	chicken breast	2007	United States	Typhimurium	PRJNA183850	SRP028607	SAMN03276090	Assembled	108	257882	4783660	SAL_IA5941AA_AS
SAL_BA3237AA	NY_BAC0500001378	Poultry	Poultry	chicken breast	2005	United States	Typhimurium	PRJNA186035	SRP018785	SAMN01902246	Assembled	169	376818	5086003	SAL_IA5957AA_AS
SAL_BA3937AA	OSF032554	Poultry	Poultry	chicken	2014	United States	Typhimurium (Predicted)	PRJNA186035	SRP018785	SAMN03573256	Assembled	37	211867	4951378	SAL_EA4419AA_AS
SAL_BA3948AA	OSF032548	Poultry	Poultry	chicken	2014	United States	Typhimurium (Predicted)	PRJNA186035	SRP018785	SAMN03573250	Assembled	65	238838	4965691	SAL_EA4432AA_AS
SAL_BA4084AA	OSF032378	Poultry	Poultry	chicken	2014	United States	Typhimurium (Predicted)	PRJNA186035	SRP018785	SAMN03487704	Assembled	37	229663	5078737	SAL_IA6092AA_AS
SAL_BA4128AA	OSF032374	Poultry	Poultry	chicken	2014	United States	Typhimurium (Predicted)	PRJNA186035	SRP018785	SAMN03487700	Assembled	32.97	212157	4876078	SAL_BA4399AA_AS
SAL_BA4234AA	OSF032339	Poultry	Poultry	chicken	2014	United States	Typhimurium (Predicted)	PRJNA186035	SRP018785	SAMN03487665	Assembled	83	196244	4992529	SAL_EA4570AA_AS
SAL_BA4251AA	OSF032335	Poultry	Poultry	chicken	2014	United States	Typhimurium (Predicted)	PRJNA186035	SRP018785	SAMN03487661	Assembled	81.47	211867	4971073	SAL_IA6102AA_AS
SAL_BA4284AA	OSF032317	Poultry	Poultry	chicken	2014	United States	Typhimurium (Predicted)	PRJNA186035	SRP018785	SAMN03487643	Assembled	44	269875	4883148	SAL_EA4591AA_AS
SAL_BA4286AA	OSF032311	Poultry	Poultry	chicken	2014	United States	Typhimurium (Predicted)	PRJNA186035	SRP018785	SAMN03487637	Assembled	44.21	257910	4862960	SAL_BA3378AA_AS
SAL_BA4373AA	OSF032319	Poultry	Poultry	chicken	2014	United States	Typhimurium (Predicted)	PRJNA186035	SRP018785	SAMN03487645	Assembled	23	115370	4878338	SAL_EA4624AA_AS
SAL_BA4393AA	OSF031257	Poultry	Poultry	chicken	2014	United States	Typhimurium (Predicted)	PRJNA186035	SRP018785	SAMN03464902	Assembled	72	80239	4964887	SAL_EA4625AA_AS
SAL_BA4412AA	OSF031247	Poultry	Poultry	chicken	2014	United States	Typhimurium (Predicted)	PRJNA186035	SRP018785	SAMN03464892	Assembled	62	96774	5014121	SAL_EA4629AA_AS
SAL_BA4444AA	OSF031258	Poultry	Poultry	chicken	2014	United States	Typhimurium (Predicted)	PRJNA186035	SRP018785	SAMN03464903	Assembled	53	94777	4985636	SAL_EA4641AA_AS
SAL_BA4494AA	FDA523131	Animal Feed	Avian	chicken (raw):foodon_03301121, food (frozen):foodon_03302148, food (raw):foodon_03311126, pet food:foodon_00002682; animal feed; pet food raw frozen chicken	2010	United States	Typhimurium	PRJNA186035	SRP018785	SAMN02918565	Assembled	98	23164	4902978	SAL_IA6117AA_AS
SAL_BA4627AA	OSF031209	Poultry	Poultry	chicken	2014	United States	Typhimurium (Predicted)	PRJNA186035	SRP018785	SAMN03464854	Assembled	73	128832	5079673	SAL_EA4701AA_AS
SAL_BA4744AA	NY-N13665	Poultry	Poultry	chicken breast	2007	United States	Typhimurium	PRJNA183850	SRP028607	SAMN03276040	Assembled	93.5	257869	5061925	SAL_BA5824AA_AS
SAL_BA4789AA	NY-N13663	Poultry	Poultry	chicken breast	2007	United States	Typhimurium var. O5 - (Copenhagen)	PRJNA183850	SRP028607	SAMN03276038	Assembled	76	282892	5090930	SAL_IA6164AA_AS
SAL_BA4802AA	NY-N13671	Poultry	Poultry	chicken breast	2007	United States	Typhimurium	PRJNA183850	SRP028607	SAMN03276046	Assembled	104	280110	5052793	SAL_IA6165AA_AS
SAL_BA4879AA	NY-N13662	Poultry	Poultry	chicken breast	2007	United States	Typhimurium var. O5 - (Copenhagen)	PRJNA183850	SRP028607	SAMN03276037	Assembled	124	282892	5165591	SAL_IA6174AA_AS
SAL_BA5459AA	WAPHL_SAL-A00739	Poultry	Poultry	chicken breast	2006	United States	Typhimurium	PRJNA183851	SRP028334	SAMN03291568	Assembled	95.86	109293	4933438	SAL_BA4147AA_AS
SAL_BA5643AA	NY-N13200	Poultry	Poultry	ground turkey	2007	United States	Typhimurium var. O5 - (Copenhagen)	PRJNA183850	SRP028607	SAMN03276018	Assembled	97	196644	4943118	SAL_IA6391AA_AS
SAL_BA5707AA	EWV4	Poultry	Poultry	poultry	1996	United Kingdom	Typhimurium	PRJEB2189	ERP000244	SAMEA1707602	Assembled	40	204653	4986705	SAL_IA6398AA_AS
SAL_BA5728AA	OSF031154	Poultry	Poultry	chicken	2014	United States	Typhimurium (Predicted)	PRJNA186035	SRP018785	SAMN03464799	Assembled	85	238838	4958061	SAL_EA5109AA_AS
SAL_BA5731AA	EWV2	Poultry	Poultry	chicken	2003	United Kingdom	Typhimurium	PRJEB2189	ERP000244	SAMEA1707606	Assembled	50	225955	5000462	SAL_IA6410AA_AS
SAL_BA5737AA	OSF031119	Poultry	Poultry	cornish hen	2014	United States	Typhimurium (Predicted)	PRJNA186035	SRP018785	SAMN03464764	Assembled	43	124260	5018522	SAL_EA5113AA_AS
SAL_BA5739AA	OSF031116	Poultry	Poultry	cornish hen	2014	United States	Typhimurium (Predicted)	PRJNA186035	SRP018785	SAMN03464761	Assembled	46	229662	5110072	SAL_EA5114AA_AS
SAL_BA5749AA	OSF031138	Poultry	Poultry	chicken	2014	United States	Typhimurium (Predicted)	PRJNA186035	SRP018785	SAMN03464783	Assembled	88.99	150131	5003800	SAL_BA5862AA_AS
SAL_BA5837AA	OSF031110	Poultry	Poultry	chicken	2014	United States	Typhimurium (Predicted)	PRJNA186035	SRP018785	SAMN03464755	Assembled	59	133602	5078986	SAL_EA5175AA_AS
SAL_BA5887AA	OSF028956	Poultry	Poultry	chicken	2014	United States	Typhimurium (Predicted)	PRJNA186035	SRP018785	SAMN03289410	Assembled	36	84635	4955291	SAL_EA5208AA_AS
SAL_BA5915AA	OSF028931	Poultry	Poultry	chicken	2014	United States	Typhimurium (Predicted)	PRJNA186035	SRP018785	SAMN03289385	Assembled	29.75	43488	4926964	SAL_EA5220AA_AS
SAL_BA5917AA	OSF031149	Poultry	Poultry	chicken	2014	United States	Typhimurium (Predicted)	PRJNA186035	SRP018785	SAMN03464794	Assembled	29	47358	5074757	SAL_EA5218AA_AS
SAL_BA5919AA	OSF028917	Poultry	Poultry	chicken	2014	United States	Typhimurium (Predicted)	PRJNA186035	SRP018785	SAMN03289371	Assembled	52	59580	4970484	SAL_JA0598AA_AS
SAL_BA5971AA	OSF028964	Poultry	Poultry	chicken	2014	United States	Typhimurium (Predicted)	PRJNA186035	SRP018785	SAMN03289418	Assembled	64	115352	4947912	SAL_IA6444AA_AS
SAL_BA5978AA	OSF028968	Poultry	Poultry	chicken	2014	United States	Typhimurium (Predicted)	PRJNA186035	SRP018785	SAMN03289422	Assembled	42	81855	4958520	SAL_EA5237AA_AS
SAL_BA6009AA	OSF028965	Poultry	Poultry	chicken	2014	United States	Typhimurium (Predicted)	PRJNA186035	SRP018785	SAMN03289419	Assembled	42	125877	4958976	SAL_IA6446AA_AS
SAL_BA6042AA	OSF028993	Poultry	Poultry	chicken	2014	United States	Typhimurium (Predicted)	PRJNA186035	SRP018785	SAMN03289447	Assembled	64	191256	4968683	SAL_EA5260AA_AS
SAL_BA6061AA	OSF028915	Poultry	Poultry	chicken	2014	United States	Typhimurium (Predicted)	PRJNA186035	SRP018785	SAMN03289369	Assembled	38	64162	4987748	SAL_EA5271AA_AS
SAL_BA6070AA	OSF028991	Poultry	Poultry	chicken	2014	United States	Typhimurium (Predicted)	PRJNA186035	SRP018785	SAMN03289445	Assembled	115.69	213226	4995182	SAL_CA0651AA_AS
SAL_BA6162AA	OSF031092	Poultry	Poultry	chicken	2014	United States	Typhimurium (Predicted)	PRJNA186035	SRP018785	SAMN03464737	Assembled	43	106135	4978575	SAL_EA5302AA_AS
SAL_BA6196AA	OSF031096	Poultry	Poultry	chicken	2014	United States	Typhimurium (Predicted)	PRJNA186035	SRP018785	SAMN03464741	Assembled	56	238634	5048175	SAL_EA5312AA_AS
SAL_BA6208AA	OSF031102	Poultry	Poultry	chicken	2014	United States	Typhimurium (Predicted)	PRJNA186035	SRP018785	SAMN03464747	Assembled	54.93	174771	4979286	SAL_BA5806AA_AS
SAL_BA6239AA	OSF031106	Poultry	Poultry	chicken	2014	United States	Typhimurium (Predicted)	PRJNA186035	SRP018785	SAMN03464751	Assembled	68	250057	4905638	SAL_EA5329AA_AS
SAL_BA6245AA	OSF031090	Poultry	Poultry	chicken	2014	United States	Typhimurium (Predicted)	PRJNA186035	SRP018785	SAMN03464735	Assembled	46	112951	4998201	SAL_EA5332AA_AS
SAL_BA6285AA	V107	Poultry	Poultry	poultry	1998	United Kingdom	Typhimurium	PRJEB2189	ERP000244	SAMEA1521958	Assembled	72	182102	5035953	SAL_IA6554AA_AS
SAL_BA6425AA	OSF030755	Poultry	Poultry	chicken	2014	United States	Typhimurium (Predicted)	PRJNA186035	SRP018785	SAMN03455288	Assembled	53.77	176315	5078574	SAL_BA5984AA_AS
SAL_BA6435AA	WAPHL_SAL-A00740	Poultry	Poultry	chicken breast	2006	United States	Typhimurium	PRJNA183851	SRP028334	SAMN03291569	Assembled	37	94937	5074194	SAL_IA4910AA_AS
SAL_BA6459AA	OSF030760	Poultry	Poultry	chicken	2014	United States	Typhimurium (Predicted)	PRJNA186035	SRP018785	SAMN03455293	Assembled	53	196243	5007168	SAL_EA5437AA_AS
SAL_BA6476AA	OSF030784	Poultry	Poultry	chicken	2014	United States	Typhimurium (Predicted)	PRJNA186035	SRP018785	SAMN03455317	Assembled	63.34	164433	4975500	SAL_BA2926AA_AS
SAL_BA6536AA	NY-N13199	Poultry	Poultry	chicken breast	2007	United States	Typhimurium var. O5 - (Copenhagen)	PRJNA183850	SRP028607	SAMN03276017	Assembled	63.92	271381	4923905	SAL_BA5831AA_AS
SAL_BA6571AA	WAPHL_SAL-A00741	Poultry	Poultry	chicken breast	2006	United States	Typhimurium	PRJNA183851	SRP028334	SAMN03291570	Assembled	88	222339	5133849	SAL_IA4911AA_AS
SAL_BA6633AA	OSF030739	Poultry	Poultry	chicken	2014	United States	Typhimurium (Predicted)	PRJNA186035	SRP018785	SAMN03455272	Assembled	37	82692	5007137	SAL_EA5507AA_AS
SAL_BA6684AA	OSF030749	Poultry	Poultry	chicken	2014	United States	Typhimurium (Predicted)	PRJNA186035	SRP018785	SAMN03455282	Assembled	58	211867	4982223	SAL_EA5541AA_AS
SAL_BA6686AA	OSF030740	Poultry	Poultry	chicken	2014	United States	Typhimurium (Predicted)	PRJNA186035	SRP018785	SAMN03455273	Assembled	37	118122	4977130	SAL_EA5543AA_AS
SAL_BA6689AA	OSF030734	Poultry	Poultry	chicken	2014	United States	Typhimurium (Predicted)	PRJNA186035	SRP018785	SAMN03455267	Assembled	41	97081	4784542	SAL_EA5545AA_AS
SAL_BA6714AA	OSF030712	Poultry	Poultry	chicken	2014	United States	Typhimurium (Predicted)	PRJNA186035	SRP018785	SAMN03455245	Assembled	57	376818	4957078	SAL_EA5553AA_AS
SAL_BA6722AA	OSF030277	Poultry	Poultry	chicken	2014	United States	Typhimurium (Predicted)	PRJNA186035	SRP018785	SAMN03418417	Assembled	32.83	99084	4877681	SAL_BA5677AA_AS
SAL_BA6814AA	OSF030288	Poultry	Poultry	chicken	2014	United States	Typhimurium (Predicted)	PRJNA186035	SRP018785	SAMN03418428	Assembled	86	258937	4908762	SAL_IA7418AA_AS
SAL_BA6862AA	WAPHL_SAL-A00735	Poultry	Poultry	chicken breast	2006	United States	Typhimurium	PRJNA183851	SRP028334	SAMN03291564	Assembled	83	86533	5106898	SAL_IA4913AA_AS
SAL_BA6925AA	OSF030721	Poultry	Poultry	chicken	2014	United States	Typhimurium (Predicted)	PRJNA186035	SRP018785	SAMN03455254	Assembled	55	195147	4961882	SAL_IA7457AA_AS
SAL_BA6957AA	WAPHL_SAL-A00727	Poultry	Poultry	chicken breast	2006	United States	Typhimurium var. O5 - (Copenhagen)	PRJNA183851	SRP028334	SAMN03291556	Assembled	107	110806	5150297	SAL_IA4915AA_AS
SAL_BA7028AA	OSF030255	Poultry	Poultry	chicken	2014	United States	Typhimurium (Predicted)	PRJNA186035	SRP018785	SAMN03418395	Assembled	43.7	184403	4910377	SAL_EA5664AA_AS
SAL_BA7322AA	OSF030705	Poultry	Poultry	chicken	2014	United States	Typhimurium (Predicted)	PRJNA186035	SRP018785	SAMN03455238	Assembled	32.79	81779	5007870	SAL_EA5790AA_AS
SAL_BA7380AA	OSF030283	Poultry	Poultry	chicken	2014	United States	Typhimurium (Predicted)	PRJNA186035	SRP018785	SAMN03418423	Assembled	66	150194	4786008	SAL_EA5825AA_AS
SAL_BA7381AA	OSF030244	Poultry	Poultry	chicken	2014	United States	Typhimurium (Predicted)	PRJNA186035	SRP018785	SAMN03418384	Assembled	37	108596	4963366	SAL_EA5823AA_AS
SAL_BA8721AA	NY_BAC0800005751	Poultry	Poultry	CHICKEN BREAST	2008	United States	Typhimurium (Predicted)	PRJNA183850	SRP028607	SAMN01902318	Assembled	31.37	76733	5091021	SAL_BA3731AA_AS
SAL_BA8741AA	NY_BAC0800003059	Poultry	Poultry	CHICKEN BREAST	2008	United States	Typhimurium	PRJNA183850	SRP028607	SAMN01902310	Assembled	79.74	331668	5023769	SAL_IA7803AA_AS
SAL_BA8747AA	NY_BAC0800002014	Poultry	Poultry	CHICKEN BREAST	2008	United States	Typhimurium var. O5 - (Copenhagen)	PRJNA183850	SRP028607	SAMN01902307	Assembled	123	376696	4953372	SAL_IA7808AA_AS
SAL_BA8749AA	NY_BAC0800001669	Wild Animal	Avian	common redpoll	2008	United States	Typhimurium	PRJNA183850	SRP028607	SAMN01902305	Assembled	93	341582	4813204	SAL_IA7809AA_AS
SAL_BA8755AA	NY_BAC0800000818	Wild Animal	Avian	Redpoll	2008	United States	Typhimurium var. O5 - (Copenhagen)	PRJNA183850	SRP028607	SAMN01902302	Assembled	64	197855	4812463	SAL_IA7812AA_AS
SAL_BA8757AA	NY_BAC0800000352	Poultry	Poultry	Chicken Breast	2008	United States	Typhimurium	PRJNA183850	SRP028607	SAMN01902301	Assembled	48	229083	5124332	SAL_IA7814AA_AS
SAL_BA8761AA	NY_BAC0700007534	Poultry	Poultry	CHICKEN BREAST	2007	United States	Typhimurium	PRJNA183850	SRP028607	SAMN01902299	Assembled	98	222296	5097963	SAL_IA7816AA_AS
SAL_BA8778AA	NY_BAC0700003838	Poultry	Poultry	CHICKEN BREAST	2007	United States	Typhimurium	PRJNA183850	SRP028607	SAMN01902290	Assembled	53	238836	5055315	SAL_IA7821AA_AS
SAL_BA8782AA	NY_BAC0700002764	Poultry	Poultry	Chicken Breast	2007	United States	Typhimurium	PRJNA183850	SRP028607	SAMN01902288	Assembled	104	282891	4962882	SAL_IA7822AA_AS
SAL_BA8797AA	NY_BAC0600010656	Poultry	Poultry	CHICKEN BREAST	2006	United States	Typhimurium	PRJNA183850	SRP028607	SAMN01902281	Assembled	114.46	292119	5099071	SAL_IA7824AA_AS
SAL_BA8824AA	NY_BAC0600002501	Poultry	Poultry	Chicken Breast	2006	United States	Typhimurium	PRJNA183850	SRP028607	SAMN01902268	Assembled	143	209701	4962104	SAL_IA7830AA_AS
SAL_BA8828AA	NY_BAC0600002001	Wild Animal	Avian	COMMON REDGULL	2006	United States	Typhimurium	PRJNA183850	SRP028607	SAMN01902266	Assembled	146	376722	4812571	SAL_IA7832AA_AS
SAL_BA8849AA	NY_BAC0500005167	Poultry	Poultry	chicken breast	2005	United States	Typhimurium	PRJNA183850	SRP028607	SAMN01902255	Assembled	150	221533	5089915	SAL_IA7839AA_AS
SAL_BA8862AA	NY_BAC0500003358	Wild Animal	Avian	HOUSE SPARROW	2005	United States	Typhimurium	PRJNA183850	SRP028607	SAMN01902249	Assembled	132	257342	4910333	SAL_IA7843AA_AS
SAL_BA8864AA	NY_BAC0500000730	Wild Animal	Avian	HOUSE SPARROW	2005	United States	Typhimurium	PRJNA183850	SRP028607	SAMN01902245	Assembled	183	271385	4912535	SAL_IA7844AA_AS
SAL_BA8871AA	NY_BAC0400003476	Wild Animal	Avian	HOUSE SPARROW	2004	United States	Typhimurium	PRJNA183850	SRP028607	SAMN01902242	Assembled	81	271375	4914943	SAL_IA7846AA_AS
SAL_BA8873AA	NY_BAC0400002389	Wild Animal	Avian	RED-WINGED BLACKBIRD	2004	United States	Typhimurium	PRJNA183850	SRP028607	SAMN01902241	Assembled	221	219521	4866404	SAL_IA7847AA_AS
SAL_BA8875AA	NY_BAC0400001470	Wild Animal	Avian	HOUSE SPARROW	2004	United States	Typhimurium	PRJNA183850	SRP028607	SAMN01902240	Assembled	134	223783	4869579	SAL_IA7848AA_AS
SAL_BA8877AA	NY_BAC0300000955	Poultry	Poultry	GROUND TURKEY	2003	United States	Typhimurium	PRJNA183850	SRP028607	SAMN01902239	Assembled	135	185367	4983871	SAL_IA7849AA_AS
SAL_BA9460AA	CFSAN001921	Poultry	Poultry	food	2011	United States	Typhimurium	PRJNA184140	SRP026274	SAMN01832087	Assembled	1	4859931	5089224	SAL_KA3454AA_AS
SAL_CA0392AA	V122	Wild Animal	Avian	pigeon	2008	United Kingdom	Typhimurium	PRJEB2215	ERP000270	SAMEA1484077	Assembled	47	209126	4974413	SAL_IA8351AA_AS
SAL_CA5859AA	OSF030297	Poultry	Poultry	chicken	2014	United States	Typhimurium (Predicted)	PRJNA186035	SRP018785	SAMN03418437	Assembled	79.51	208194	4992224	SAL_BA3446AA_AS
SAL_CA6987AA	OSF030218	Poultry	Poultry	chicken	2014	United States	Typhimurium (Predicted)	PRJNA186035	SRP018785	SAMN03400416	Assembled	45.57	89582	4957647	SAL_BA3982AA_AS
SAL_CA6995AA	OSF030215	Poultry	Poultry	chicken	2014	United States	Typhimurium (Predicted)	PRJNA186035	SRP018785	SAMN03400413	Assembled	26	34249	4965745	SAL_EA8887AA_AS
SAL_CA7016AA	OSF030234	Poultry	Poultry	chicken	2014	United States	Typhimurium (Predicted)	PRJNA186035	SRP018785	SAMN03418374	Assembled	74	182712	4948220	SAL_EA8900AA_AS
SAL_CA7048AA	OSF030181	Poultry	Poultry	chicken	2014	United States	Typhimurium (Predicted)	PRJNA186035	SRP018785	SAMN03400379	Assembled	46	92036	4938747	SAL_JA4035AA_AS
SAL_CA7064AA	NY-N13115	Poultry	Poultry	chicken breast	2007	United States	Typhimurium	PRJNA183850	SRP028607	SAMN03275973	Assembled	62	182671	5026161	SAL_JA5031AA_AS
SAL_CA7070AA	OSF030196	Poultry	Poultry	chicken	2014	United States	Typhimurium (Predicted)	PRJNA186035	SRP018785	SAMN03400394	Assembled	81	214217	4910530	SAL_EA8934AA_AS
SAL_CA7123AA	OSF030166	Poultry	Poultry	chicken	2014	United States	Typhimurium (Predicted)	PRJNA186035	SRP018785	SAMN03400364	Assembled	44	148942	4956646	SAL_EA8977AA_AS
SAL_CA7190AA	WAPHL_SAL-A00722	Poultry	Poultry	chicken breast	2006	United States	Typhimurium	PRJNA183851	SRP028334	SAMN03291551	Assembled	80	115944	4967049	SAL_IA4920AA_AS
SAL_CA7194AA	WAPHL_SAL-A00719	Poultry	Poultry	chicken breast	2006	United States	Typhimurium	PRJNA183851	SRP028334	SAMN03291548	Assembled	77	187771	5099339	SAL_IA4921AA_AS
SAL_CA7196AA	WAPHL_SAL-A00715	Poultry	Poultry	chicken breast	2006	United States	Typhimurium	PRJNA183851	SRP028334	SAMN03291544	Assembled	117	238838	4944381	SAL_IA4923AA_AS
SAL_CA7245AA	OSF030128	Poultry	Poultry	chicken	2014	United States	Typhimurium (Predicted)	PRJNA186035	SRP018785	SAMN03400326	Assembled	113	280386	5045854	SAL_EA9058AA_AS
SAL_CA7295AA	FDA382205	Food	Poultry	cat food:foodon_03305097, chicken (raw):foodon_03301121, clam (raw):foodon_03301153, food (raw):foodon_03311126; animal feed; raw chicken clam cat food	2006	United States	Typhimurium var. O5 - (Copenhagen)	PRJNA186035	SRP018785	SAMN02844394	Assembled	82	227570	5075487	SAL_JA5036AA_AS
SAL_CA7344AA	OSF029750	Poultry	Poultry	chicken	2014	United States	Typhimurium (Predicted)	PRJNA186035	SRP018785	SAMN03360929	Assembled	67.84	225422	5087519	SAL_BA5007AA_AS
SAL_CA7397AA	AZ-TG74952	Poultry	Poultry	chicken breast	2005	United States	Typhimurium var. O5 - (Copenhagen)	PRJNA183847	SRP028894	SAMN02894195	Assembled	52	276677	5092653	SAL_JA5038AA_AS
SAL_CA7398AA	AZ-TG74908	Poultry	Poultry	chicken breast	2005	United States	Typhimurium var. O5 - (Copenhagen)	PRJNA183847	SRP028894	SAMN02894193	Assembled	66	283856	5095003	SAL_JA5039AA_AS
SAL_CA7399AA	AZ-TG74900	Poultry	Poultry	chicken breast	2005	United States	Typhimurium var. O5 - (Copenhagen)	PRJNA183847	SRP028894	SAMN02894191	Assembled	62	376818	5093222	SAL_JA5040AA_AS
SAL_CA7401AA	AZ-TG74916	Poultry	Poultry	chicken breast	2005	United States	Typhimurium	PRJNA183847	SRP028894	SAMN02894182	Assembled	63	278933	4931218	SAL_JA5041AA_AS
SAL_CA7403AA	AZ-TG74924	Poultry	Poultry	chicken breast	2005	United States	Typhimurium var. O5 - (Copenhagen)	PRJNA183847	SRP028894	SAMN02894194	Assembled	48	285998	5136711	SAL_JA5042AA_AS
SAL_CA7434AA	OSF029737	Poultry	Poultry	chicken	2014	United States	Typhimurium (Predicted)	PRJNA186035	SRP018785	SAMN03360916	Assembled	20	43448	5042260	SAL_EA9190AA_AS
SAL_CA7452AA	OSF029762	Poultry	Poultry	chicken	2014	United States	Typhimurium (Predicted)	PRJNA186035	SRP018785	SAMN03360941	Assembled	94.4	257911	4997234	SAL_CA0496AA_AS
SAL_CA7471AA	OSF029748	Poultry	Poultry	chicken	2014	United States	Typhimurium (Predicted)	PRJNA186035	SRP018785	SAMN03360927	Assembled	47	94866	4967760	SAL_EA9216AA_AS
SAL_CA7474AA	OSF029733	Poultry	Poultry	chicken	2014	United States	Typhimurium (Predicted)	PRJNA186035	SRP018785	SAMN03360912	Assembled	77	196244	4962798	SAL_EA9219AA_AS
SAL_CA7486AA	OSF029699	Poultry	Poultry	chicken	2014	United States	Typhimurium (Predicted)	PRJNA186035	SRP018785	SAMN03360878	Assembled	39	81629	4777714	SAL_EA9232AA_AS
SAL_CA7492AA	OSF029684	Poultry	Poultry	chicken	2014	United States	Typhimurium (Predicted)	PRJNA186035	SRP018785	SAMN03360863	Assembled	57	84902	4911768	SAL_EA9236AA_AS
SAL_CA7494AA	OSF029682	Poultry	Poultry	chicken	2014	United States	Typhimurium (Predicted)	PRJNA186035	SRP018785	SAMN03360861	Assembled	42	64158	4959016	SAL_EA9237AA_AS
SAL_CA7496AA	OSF029677	Poultry	Poultry	chicken	2014	United States	Typhimurium (Predicted)	PRJNA186035	SRP018785	SAMN03360856	Assembled	68	282892	4960160	SAL_EA9241AA_AS
SAL_CA7498AA	OSF029694	Poultry	Poultry	chicken	2014	United States	Typhimurium (Predicted)	PRJNA186035	SRP018785	SAMN03360873	Assembled	82	206144	4995633	SAL_EA9242AA_AS
SAL_CA7499AA	OSF029688	Poultry	Poultry	chicken	2014	United States	Typhimurium (Predicted)	PRJNA186035	SRP018785	SAMN03360867	Assembled	50.51	150131	4959173	SAL_BA3568AA_AS
SAL_CA7586AA	FL-NRM268	Poultry	Poultry	chicken breast	2006	United States	Typhimurium	PRJNA183848	SRP028812	SAMN03269520	Assembled	86	210722	5085790	SAL_JA4368AA_AS
SAL_CA7612AA	FL-NRM266	Poultry	Poultry	chicken breast	2006	United States	Typhimurium var. O5 - (Copenhagen)	PRJNA183848	SRP028812	SAMN03269523	Assembled	55	108413	5093662	SAL_JA5043AA_AS
SAL_CA7621AA	WAPHL_SAL-A00701	Poultry	Poultry	chicken breast	2006	United States	Typhimurium var. O5 - (Copenhagen)	PRJNA183851	SRP028334	SAMN03291530	Assembled	73	92660	5097894	SAL_JA4385AA_AS
SAL_CA7753AA	NY-N148	Poultry	Poultry	ground turkey	2004	United States	Typhimurium	PRJNA183850	SRP028607	SAMN02777829	Assembled	91	373830	4986434	SAL_JA5045AA_AS
SAL_CA7754AA	NY-N146	Poultry	Poultry	chicken breast	2004	United States	Typhimurium	PRJNA183850	SRP028607	SAMN02777827	Assembled	96	332632	4834285	SAL_JA5046AA_AS
SAL_CA7803AA	FL-NRM258	Poultry	Poultry	chicken breast	2006	United States	Typhimurium	PRJNA183848	SRP028812	SAMN03269519	Assembled	100	108413	4946715	SAL_JA5053AA_AS
SAL_CA7810AA	FL-NRM255	Poultry	Poultry	chicken breast	2006	United States	Typhimurium	PRJNA183848	SRP028812	SAMN03269516	Assembled	82	120441	4982366	SAL_JA5054AA_AS
SAL_CA7817AA	FL-NRM257	Poultry	Poultry	chicken breast	2006	United States	Typhimurium	PRJNA183848	SRP028812	SAMN03269518	Assembled	52	227570	5068071	SAL_JA5055AA_AS
SAL_CA7825AA	FL-NRM254	Poultry	Poultry	chicken breast	2006	United States	Typhimurium	PRJNA183848	SRP028812	SAMN03269515	Assembled	69	252702	4981337	SAL_JA5056AA_AS
SAL_CA7834AA	FL-NRM256	Poultry	Poultry	chicken breast	2006	United States	Typhimurium	PRJNA183848	SRP028812	SAMN03269517	Assembled	63	161715	4986239	SAL_JA5057AA_AS
SAL_CA7852AA	OSF028623	Poultry	Poultry	chicken	2014	United States	Typhimurium (Predicted)	PRJNA186035	SRP018785	SAMN03282131	Assembled	81	211867	4995432	SAL_EA9441AA_AS
SAL_CA7959AA	OSF028584	Poultry	Poultry	chicken	2014	United States	Typhimurium (Predicted)	PRJNA186035	SRP018785	SAMN03282092	Assembled	88	229663	4958430	SAL_EA9515AA_AS
SAL_CA7973AA	NY-N145	Poultry	Poultry	chicken breast	2004	United States	Typhimurium	PRJNA183850	SRP028607	SAMN02777826	Assembled	114.14	214188	5051384	SAL_BA6120AA_AS
SAL_CA7983AA	MDH-2014-00658	Wild Animal	Avian	Owl Tissue	2005	United States	Typhimurium	PRJNA215333	SRP032981	SAMN02699824	Assembled	52	207706	4860977	SAL_JA5059AA_AS
SAL_CA8024AA	OSF028581	Poultry	Poultry	chicken	2014	United States	Typhimurium (Predicted)	PRJNA186035	SRP018785	SAMN03282089	Assembled	130	278991	4956110	SAL_EA9554AA_AS
SAL_CA8031AA	NY-N143	Poultry	Poultry	chicken breast	2004	United States	Typhimurium	PRJNA183850	SRP028607	SAMN02777824	Assembled	78	394010	4985699	SAL_JA5060AA_AS
SAL_CA8043AA	OSF028570	Poultry	Poultry	chicken	2014	United States	Typhimurium (Predicted)	PRJNA186035	SRP018785	SAMN03282078	Assembled	46	63605	4951650	SAL_EA9566AA_AS
SAL_CA8091AA	OSF028563	Poultry	Poultry	chicken	2014	United States	Typhimurium (Predicted)	PRJNA186035	SRP018785	SAMN03282071	Assembled	55	39826	4933298	SAL_EA9597AA_AS
SAL_CA8145AA	OSF028041	Poultry	Poultry	chicken	2014	United States	Typhimurium (Predicted)	PRJNA186035	SRP018785	SAMN03275360	Assembled	81	279030	4903094	SAL_EA9620AA_AS
SAL_CA8155AA	OSF028059	Poultry	Poultry	chicken	2014	United States	Typhimurium (Predicted)	PRJNA186035	SRP018785	SAMN03275378	Assembled	69	196248	5010751	SAL_EA9629AA_AS
SAL_CA8165AA	OSF028055	Poultry	Poultry	chicken	2014	United States	Typhimurium (Predicted)	PRJNA186035	SRP018785	SAMN03275374	Assembled	73	229662	5058125	SAL_EA9636AA_AS
SAL_CA8178AA	OSF028037	Poultry	Poultry	chicken	2014	United States	Typhimurium (Predicted)	PRJNA186035	SRP018785	SAMN03275356	Assembled	70	213376	5029769	SAL_EA9652AA_AS
SAL_CA8247AA	NY-N21	Poultry	Poultry	ground turkey	2004	United States	Typhimurium	PRJNA183850	SRP028607	SAMN02777809	Assembled	92	204653	4999164	SAL_JA5062AA_AS
SAL_CA8248AA	NY-N18	Poultry	Poultry	chicken breast	2004	United States	Typhimurium	PRJNA183850	SRP028607	SAMN02777806	Assembled	58	219541	5025236	SAL_JA7075AA_AS
SAL_CA8331AA	FL-NRM187	Poultry	Poultry	chicken breast	2005	United States	Typhimurium var. O5 - (Copenhagen)	PRJNA183848	SRP028812	SAMN03269522	Assembled	79	138019	4979368	SAL_JA5063AA_AS
SAL_CA8398AA	NY-32504	Poultry	Poultry	chicken breast	2003	United States	Typhimurium var. O5 - (Copenhagen)	PRJNA183850	SRP028607	SAMN02777754	Assembled	55.89	108793	5206060	SAL_BA5550AA_AS
SAL_CA8408AA	FDA369778	Wild Animal	Avian	frozen:pato_0001985, quail:foodon_03411346; avian; Frz Quail	2006	Canada	Typhimurium	PRJNA186035	SRP018785	SAMN02844340	Assembled	92	172545	5032778	SAL_CA4000AA_AS
SAL_CA8546AA	MDH-2014-00600	Wild Animal	Avian	avian animal:foodon_00002616, liver:uberon_0002107; animal, meat; avian liver	2004	United States	Typhimurium	PRJNA215333	SRP032981	SAMN02699766	Assembled	95	376597	4875224	SAL_JA6611AA_AS
SAL_CA8553AA	FL-NRM155	Poultry	Poultry	chicken breast	2005	United States	Typhimurium	PRJNA183848	SRP028812	SAMN03269514	Assembled	87	123404	5091368	SAL_JA5067AA_AS
SAL_CA8563AA	WCU-WNC004	Wild Animal	Avian	bird feces	2013	United States	Typhimurium (Predicted)	PRJNA260089	SRP047190	SAMN03024018	Assembled	136	280652	4866740	SAL_EA9881AA_AS
SAL_CA8602AA	FL-NRM137	Poultry	Poultry	chicken breast	2005	United States	Typhimurium	PRJNA183848	SRP028812	SAMN03269511	Assembled	65	90799	4896784	SAL_JA5068AA_AS
SAL_CA8609AA	MDH-2014-00577	Wild Animal	Avian	Avian Tissue	2004	United States	Typhimurium	PRJNA215333	SRP032981	SAMN02699743	Assembled	68	185366	5034321	SAL_JA4329AA_AS
SAL_CA8629AA	FL-NRM143	Poultry	Poultry	chicken breast	2005	United States	Typhimurium	PRJNA183848	SRP028812	SAMN03269512	Assembled	79	60347	4836776	SAL_JA5070AA_AS
SAL_CA8634AA	FL-NRM148	Poultry	Poultry	chicken breast	2005	United States	Typhimurium	PRJNA183848	SRP028812	SAMN03269513	Assembled	95	142357	5035211	SAL_JA5071AA_AS
SAL_CA8758AA	NY-32463	Poultry	Poultry	chicken breast	2003	United States	Typhimurium var. O5 - (Copenhagen)	PRJNA183850	SRP028607	SAMN02777751	Assembled	86	279602	5083900	SAL_JA5073AA_AS
SAL_CA8791AA	MDH-2014-00648	Wild Animal	Avian	Avian Tissue	2005	United States	Typhimurium	PRJNA215333	SRP032981	SAMN02699814	Assembled	59.97	204653	4998921	SAL_BA6147AA_AS
SAL_CA8809AA	MDH-2014-00637	Wild Animal	Avian	Avian Fluid	2005	United States	Typhimurium	PRJNA215333	SRP032981	SAMN02699803	Assembled	131	376726	4812202	SAL_JA4469AA_AS
SAL_CA8816AA	AUCVM-IPStrain	Poultry	Poultry	peritoneal fluid of chicken; Chicken	2003	United States	Typhimurium	PRJNA183848	SRP028812	SAMN03269320	Assembled	79	59036	4973560	SAL_JA4474AA_AS
SAL_CA9018AA	NY-32421	Poultry	Poultry	chicken breast	2003	United States	Typhimurium var. O5 - (Copenhagen)	PRJNA183850	SRP028607	SAMN02777737	Assembled	105	279027	5075176	SAL_JA6591AA_AS
SAL_CA9030AA	NY-32414	Poultry	Poultry	chicken breast	2003	United States	Typhimurium var. O5 - (Copenhagen)	PRJNA183850	SRP028607	SAMN02777730	Assembled	82	279402	5049887	SAL_JA4505AA_AS
SAL_CA9040AA	NY-32415	Poultry	Poultry	chicken breast	2003	United States	Typhimurium var. O5 - (Copenhagen)	PRJNA183850	SRP028607	SAMN02777731	Assembled	92	282892	4989587	SAL_JA4508AA_AS
SAL_CA9110AA	MDH-2014-00636	Wild Animal	Avian	Avian Tissue	2005	United States	Typhimurium	PRJNA215333	SRP032981	SAMN02699802	Assembled	50	256856	4813448	SAL_JA4511AA_AS
SAL_CA9113AA	MDH-2014-00635	Wild Animal	Avian	avian animal:foodon_00002616, liver:uberon_0002107; animal, meat; avian liver	2005	United States	Typhimurium	PRJNA215333	SRP032981	SAMN02699801	Assembled	42	225808	4812683	SAL_JA6694AA_AS
SAL_CA9136AA	MDH-2014-00616	Poultry	Poultry	Turkey Trachea	2004	United States	Typhimurium	PRJNA215333	SRP032981	SAMN02699782	Assembled	131.16	253246	5022306	SAL_BA6160AA_AS
SAL_CA9141AA	MDH-2014-00632	Poultry	Poultry	Turkey Tissue	2004	United States	Typhimurium	PRJNA215333	SRP032981	SAMN02699798	Assembled	124	207707	5065027	SAL_CA4006AA_AS
SAL_CA9302AA	NY-30662	Poultry	Poultry	chicken breast	2003	United States	Typhimurium var. O5 - (Copenhagen)	PRJNA183850	SRP028607	SAMN02777713	Assembled	126	196629	4950664	SAL_IA4927AA_AS
SAL_CA9306AA	NY-32412	Poultry	Poultry	chicken breast	2003	United States	Typhimurium var. O5 - (Copenhagen)	PRJNA183850	SRP028607	SAMN02777728	Assembled	97.68	252702	5048422	SAL_BA4390AA_AS
SAL_CA9318AA	MDH-2014-00626	Wild Animal	Avian	avian animal:foodon_00002616, liver:uberon_0002107; animal, meat; avian liver	2004	United States	Typhimurium	PRJNA215333	SRP032981	SAMN02699792	Assembled	62	271390	4955869	SAL_JA6519AA_AS
SAL_CA9357AA	VA-WGS-00395	Wild Animal	Avian	seagull	2012	United States	Typhimurium	PRJNA219491	SRP033708	SAMN03160769	Assembled	131	238838	5026577	SAL_JA4711AA_AS
SAL_CA9363AA	VA-WGS-00393	Wild Animal	Avian	seagull	2012	United States	Typhimurium	PRJNA219491	SRP033708	SAMN03160767	Assembled	124	278490	5087396	SAL_JA4712AA_AS
SAL_CA9610AA	VA-WGS-00392	Wild Animal	Avian	seagull	2012	United States	Typhimurium	PRJNA219491	SRP033708	SAMN03160766	Assembled	96.12	278989	5066300	SAL_BA6185AA_AS
SAL_CA9634AA	VA-WGS-00394	Wild Animal	Avian	seagull	2012	United States	Typhimurium	PRJNA219491	SRP033708	SAMN03160768	Assembled	113.57	225956	5018179	SAL_BA6179AA_AS
SAL_CA9777AA	MDH-2014-00604	Wild Animal	Avian	hamster:ncit_c14212, liver:uberon_0002107; animal, meat; hamster liver	2004	United States	Typhimurium	PRJNA215333	SRP032981	SAMN02699770	Assembled	105	223067	5032746	SAL_JA4717AA_AS
SAL_CA9860AA	AZ-TG74468	Poultry	Poultry	chicken breast	2005	United States	Typhimurium var. O5 - (Copenhagen)	PRJNA183847	SRP028894	SAMN02894185	Assembled	89	239070	5097415	SAL_IA4932AA_AS
SAL_CA9868AA	AZ-TG74508	Poultry	Poultry	chicken breast	2005	United States	Typhimurium var. O5 - (Copenhagen)	PRJNA183847	SRP028894	SAMN02894189	Assembled	97	278933	5131292	SAL_CA4010AA_AS
SAL_CA9875AA	AZ-TG74504	Poultry	Poultry	chicken breast	2005	United States	Typhimurium var. O5 - (Copenhagen)	PRJNA183847	SRP028894	SAMN02894188	Assembled	142	279025	4984749	SAL_CA4012AA_AS
SAL_CA9925AA	VA-WGS-00360	Wild Animal	Avian	seagull	2012	United States	Typhimurium	PRJNA219491	SRP033708	SAMN03112886	Assembled	95	257953	4944800	SAL_JA4720AA_AS
SAL_CA9926AA	VA-WGS-00358	Wild Animal	Avian	seagull	2012	United States	Typhimurium	PRJNA219491	SRP033708	SAMN03112884	Assembled	96	280578	4970530	SAL_JA4721AA_AS
SAL_CA9930AA	VA-WGS-00359	Wild Animal	Avian	seagull	2012	United States	Typhimurium	PRJNA219491	SRP033708	SAMN03112885	Assembled	92.56	298074	4967144	SAL_JA4722AA_AS
SAL_CA9934AA	VA-WGS-00357	Wild Animal	Avian	seagull	2012	United States	Typhimurium	PRJNA219491	SRP033708	SAMN03112883	Assembled	105	305422	5002708	SAL_JA4723AA_AS
SAL_DA0238AA	VA-WGS-00345	Wild Animal	Avian	seagull	2011	United States	Typhimurium var. O5 - (Copenhagen)	PRJNA219491	SRP033708	SAMN03112871	Assembled	75	229663	5093343	SAL_JA4726AA_AS
SAL_DA0263AA	AZ-TG74968	Poultry	Poultry	chicken breast	2005	United States	Typhimurium var. O5 - (Copenhagen)	PRJNA183847	SRP028894	SAMN02894196	Assembled	68	279030	5043322	SAL_JA4727AA_AS
SAL_DA0264AA	AZ-TG74892	Poultry	Poultry	chicken breast	2005	United States	Typhimurium	PRJNA183847	SRP028894	SAMN02894181	Assembled	82	291928	4930935	SAL_JA6823AA_AS
SAL_DA0277AA	AZ-TG74332	Poultry	Poultry	chicken breast	2005	United States	Typhimurium	PRJNA183847	SRP028894	SAMN02894177	Assembled	120.7	279843	4784038	SAL_BA6197AA_AS
SAL_DA0278AA	AZ-TG74300	Poultry	Poultry	chicken breast	2005	United States	Typhimurium	PRJNA183847	SRP028894	SAMN02894175	Assembled	61.43	282892	5101159	SAL_BA6203AA_AS
SAL_DA0296AA	AZ-TG74232	Poultry	Poultry	chicken breast	2005	United States	Typhimurium	PRJNA183847	SRP028894	SAMN02894171	Assembled	80	588742	4888477	SAL_JA6428AA_AS
SAL_DA0309AA	AZ-TG74260	Poultry	Poultry	chicken breast	2005	United States	Typhimurium	PRJNA183847	SRP028894	SAMN02894172	Assembled	95	238838	5226201	SAL_JA6647AA_AS
SAL_DA0311AA	FDA636078 1-1	Food	Poultry	duck egg yolks, cooked, frozen	2010	China	Typhimurium	PRJNA186035	SRP018785	SAMN02846948	Assembled	62.42	271390	4920985	SAL_BA6209AA_AS
SAL_DA0333AA	AZ-TG74264	Poultry	Poultry	chicken breast	2005	United States	Typhimurium	PRJNA183847	SRP028894	SAMN02894173	Assembled	100	252702	4994267	SAL_JA4612AA_AS
SAL_DA0336AA	FDA636078 2-1	Food	Poultry	duck egg yolks, cooked, frozen	2010	China	Typhimurium	PRJNA186035	SRP018785	SAMN02846950	Assembled	118	257928	4958140	SAL_JA4728AA_AS
SAL_DA0337AA	FDA636078 1-2	Food	Poultry	duck egg yolks, cooked, frozen	2010	China	Typhimurium	PRJNA186035	SRP018785	SAMN02846949	Assembled	102	271390	4921712	SAL_JA6766AA_AS
SAL_DA1606AA	NY-30648	Poultry	Poultry	chicken breast	2003	United States	Typhimurium	PRJNA183850	SRP028607	SAMN02777699	Assembled	130	271008	4900163	SAL_IA4935AA_AS
SAL_DA1609AA	NY-30649	Poultry	Poultry	chicken breast	2003	United States	Typhimurium	PRJNA183850	SRP028607	SAMN02777700	Assembled	120	271008	4902638	SAL_IA4936AA_AS
SAL_DA1927AA	AZ-TG74528	Poultry	Poultry	chicken breast	2005	United States	Typhimurium var. O5 - (Copenhagen)	PRJNA183847	SRP028894	SAMN02894190	Assembled	46	282892	5082638	SAL_IA4937AA_AS
SAL_DA1929AA	AZ-TG74472	Poultry	Poultry	chicken breast	2005	United States	Typhimurium var. O5 - (Copenhagen)	PRJNA183847	SRP028894	SAMN02894186	Assembled	27	106803	5111852	SAL_IA4939AA_AS
SAL_DA1981AA	WAPHL_SAL-A00602	Poultry	Poultry	chicken breast	2005	United States	Typhimurium	PRJNA183851	SRP028334	SAMN02782654	Assembled	87	172456	5051740	SAL_JA6670AA_AS
SAL_DA2007AA	VA-WGS-00331	Wild Animal	Avian	duck	2010	United States	Typhimurium	PRJNA219491	SRP033708	SAMN03112857	Assembled	89	188081	4842851	SAL_JA6385AA_AS
SAL_DA2336AA	MDH-2014-00567	Wild Animal	Avian	Avian Lung	2003	United States	Typhimurium	PRJNA215333	SRP032981	SAMN02699733	Assembled	159	253247	5061109	SAL_JA6896AA_AS
SAL_DA2466AA	WAPHL_SAL-A00574	Poultry	Poultry	chicken breast	2004	United States	Typhimurium	PRJNA183851	SRP028334	SAMN02782626	Assembled	43	80874	4888595	SAL_JA6892AA_AS
SAL_DA2467AA	WAPHL_SAL-A00572	Poultry	Poultry	chicken breast	2004	United States	Typhimurium	PRJNA183851	SRP028334	SAMN02782624	Assembled	65	184458	4907800	SAL_JA5407AA_AS
SAL_DA2472AA	WAPHL_SAL-A00573	Poultry	Poultry	chicken breast	2004	United States	Typhimurium	PRJNA183851	SRP028334	SAMN02782625	Assembled	64	179086	5026518	SAL_JA6503AA_AS
SAL_DA2548AA	MDH-2014-00541	Wild Animal	Avian	Avian Lung	2003	United States	Typhimurium	PRJNA215333	SRP032981	SAMN02699707	Assembled	117	185367	5065056	SAL_JA0826AA_AS
SAL_DA2631AA	WAPHL_SAL-A00569	Poultry	Poultry	chicken breast	2004	United States	Typhimurium	PRJNA183851	SRP028334	SAMN02782621	Assembled	81.35	98385	4904849	SAL_JA6443AA_AS
SAL_DA2632AA	WAPHL_SAL-A00567	Poultry	Poultry	chicken breast	2004	United States	Typhimurium	PRJNA183851	SRP028334	SAMN02782619	Assembled	73	257803	4910306	SAL_JA5411AA_AS
SAL_DA2633AA	WAPHL_SAL-A00566	Poultry	Poultry	chicken breast	2004	United States	Typhimurium	PRJNA183851	SRP028334	SAMN02782618	Assembled	92	257903	5013374	SAL_JA4468AA_AS
SAL_DA2653AA	WAPHL_SAL-A00570	Poultry	Poultry	chicken breast	2004	United States	Typhimurium	PRJNA183851	SRP028334	SAMN02782622	Assembled	57.06	172106	4907475	SAL_JA7165AA_AS
SAL_DA2657AA	WAPHL_SAL-A00560	Poultry	Poultry	chicken breast	2004	United States	Typhimurium	PRJNA183851	SRP028334	SAMN02782612	Assembled	86	153045	5017950	SAL_JA7013AA_AS
SAL_DA2861AA	NY-30650	Poultry	Poultry	chicken breast	2003	United States	Typhimurium	PRJNA183850	SRP028607	SAMN02777701	Assembled	89	373609	4900628	SAL_IA4941AA_AS
SAL_DA2865AA	NY-30651	Poultry	Poultry	chicken breast	2003	United States	Typhimurium	PRJNA183850	SRP028607	SAMN02777702	Assembled	76	271008	4901383	SAL_IA4942AA_AS
SAL_DA2883AA	NY-29979	Poultry	Poultry	chicken breast	2003	United States	Typhimurium	PRJNA183850	SRP028607	SAMN02777664	Assembled	73	183915	4841739	SAL_JA6889AA_AS
SAL_DA2941AA	MDH-2014-00517	Wild Animal	Avian	Avian Lung	2003	United States	Typhimurium (Predicted)	PRJNA215333	SRP032981	SAMN02699683	Assembled	54	271383	4875654	SAL_FA2299AA_AS
SAL_DA3000AA	MDH-2014-00408	Wild Animal	Avian	Avian Lung	2003	United States	Typhimurium	PRJNA215333	SRP032981	SAMN02699574	Assembled	140	271376	4953228	SAL_JA5535AA_AS
SAL_DA3138AA	WAPHL_SAL-A00551	Poultry	Poultry	chicken breast	2004	United States	Typhimurium var. O5 - (Copenhagen)	PRJNA183851	SRP028334	SAMN02782603	Assembled	72	174807	5092154	SAL_IA4943AA_AS
SAL_DA3243AA	AZ-TG74928	Poultry	Poultry	chicken breast	2005	United States	Typhimurium	PRJNA183847	SRP028894	SAMN02894183	Assembled	87	204653	4983018	SAL_JA6663AA_AS
SAL_DA3253AA	AZ-TG74904	Poultry	Poultry	chicken breast	2005	United States	Typhimurium var. O5 - (Copenhagen)	PRJNA183847	SRP028894	SAMN02894192	Assembled	74.38	240613	4988720	SAL_JA4501AA_AS
SAL_DA3275AA	WAPHL_SAL-A00536	Poultry	Poultry	chicken breast	2004	United States	Typhimurium var. O5 - (Copenhagen)	PRJNA183851	SRP028334	SAMN02782588	Assembled	100	252702	4977147	SAL_IA4944AA_AS
SAL_DA3277AA	WAPHL_SAL-A00545	Poultry	Poultry	chicken breast	2004	United States	Typhimurium var. O5 - (Copenhagen)	PRJNA183851	SRP028334	SAMN02782597	Assembled	109	278992	4945578	SAL_IA4945AA_AS
SAL_DA3278AA	WAPHL_SAL-A00544	Poultry	Poultry	chicken breast	2004	United States	Typhimurium var. O5 - (Copenhagen)	PRJNA183851	SRP028334	SAMN02782596	Assembled	89	283853	5031120	SAL_IA4946AA_AS
SAL_DA3279AA	WAPHL_SAL-A00542	Poultry	Poultry	chicken breast	2004	United States	Typhimurium var. O5 - (Copenhagen)	PRJNA183851	SRP028334	SAMN02782594	Assembled	98	273688	4914812	SAL_IA4947AA_AS
SAL_DA3283AA	WAPHL_SAL-A00549	Poultry	Poultry	chicken breast	2004	United States	Typhimurium var. O5 - (Copenhagen)	PRJNA183851	SRP028334	SAMN02782601	Assembled	66	207681	4985519	SAL_IA4948AA_AS
SAL_DA3285AA	WAPHL_SAL-A00547	Poultry	Poultry	chicken breast	2004	United States	Typhimurium var. O5 - (Copenhagen)	PRJNA183851	SRP028334	SAMN02782599	Assembled	88	238838	4986982	SAL_IA4949AA_AS
SAL_DA3286AA	WAPHL_SAL-A00546	Poultry	Poultry	chicken breast	2004	United States	Typhimurium var. O5 - (Copenhagen)	PRJNA183851	SRP028334	SAMN02782598	Assembled	91	252702	4924065	SAL_IA4950AA_AS
SAL_DA3287AA	WAPHL_SAL-A00538	Poultry	Poultry	chicken breast	2004	United States	Typhimurium var. O5 - (Copenhagen)	PRJNA183851	SRP028334	SAMN02782590	Assembled	98	252701	5056858	SAL_JA0282AA_AS
SAL_DA3288AA	WAPHL_SAL-A00543	Poultry	Poultry	chicken breast	2004	United States	Typhimurium var. O5 - (Copenhagen)	PRJNA183851	SRP028334	SAMN02782595	Assembled	98	110205	5119896	SAL_IA4952AA_AS
SAL_DA3290AA	WAPHL_SAL-A00539	Poultry	Poultry	chicken breast	2004	United States	Typhimurium var. O5 - (Copenhagen)	PRJNA183851	SRP028334	SAMN02782591	Assembled	101	215011	4985876	SAL_IA4953AA_AS
SAL_DA3856AA	MDH-2014-00480	Wild Animal	Avian	Avian Brain	2003	United States	Typhimurium	PRJNA215333	SRP032981	SAMN02699646	Assembled	73	271383	4876981	SAL_JA7141AA_AS
SAL_DA3890AA	WAPHL_SAL-A00524	Poultry	Poultry	chicken breast	2004	United States	Typhimurium var. O5 - (Copenhagen)	PRJNA183851	SRP028334	SAMN02782576	Assembled	89	221255	5091189	SAL_IA4954AA_AS
SAL_DA3896AA	WAPHL_SAL-A00531	Poultry	Poultry	chicken breast	2004	United States	Typhimurium var. O5 - (Copenhagen)	PRJNA183851	SRP028334	SAMN02782583	Assembled	75	376818	5093673	SAL_IA4955AA_AS
SAL_DA3918AA	MDH-2014-00461	Wild Animal	Avian	avian animal:foodon_00002616, liver:uberon_0002107; animal, meat; avian liver	2003	United States	Typhimurium	PRJNA215333	SRP032981	SAMN02699627	Assembled	85	271383	4878224	SAL_JA6927AA_AS
SAL_DA3984AA	OSF023169	Wild Animal	Avian	avian (necropsy)	2007	United States	Typhimurium (Predicted)	PRJNA186035	SRP018785	SAMN02952755	Assembled	73.83	271376	4923186	SAL_BA3074AA_AS
SAL_DA3994AA	OSF023156	Wild Animal	Avian	avian (feces)	2007	United States	Typhimurium (Predicted)	PRJNA186035	SRP018785	SAMN02952742	Assembled	44	107614	4777825	SAL_FA2913AA_AS
SAL_DA4005AA	OSF023161	Wild Animal	Avian	avian (necropsy)	2007	United States	Typhimurium (Predicted)	PRJNA186035	SRP018785	SAMN02952747	Assembled	56	271376	4923284	SAL_FA2926AA_AS
SAL_DA4006AA	OSF023155	Wild Animal	Avian	avian (crop swab)	2007	United States	Typhimurium (Predicted)	PRJNA186035	SRP018785	SAMN02952741	Assembled	64	219521	4777995	SAL_FA2924AA_AS
SAL_DA4019AA	MDH-2014-00459	Wild Animal	Avian	Avian Lung	2003	United States	Typhimurium	PRJNA215333	SRP032981	SAMN02699625	Assembled	88	271388	4908023	SAL_JA4802AA_AS
SAL_DA4048AA	AZ-TG74740	Poultry	Poultry	chicken breast	2005	United States	Typhimurium	PRJNA183847	SRP028894	SAMN02894180	Assembled	79	271390	4906568	SAL_JA4803AA_AS
SAL_DA4081AA	WAPHL_SAL-A00515	Poultry	Poultry	chicken breast	2004	United States	Typhimurium var. O5 - (Copenhagen)	PRJNA183851	SRP028334	SAMN02782567	Assembled	107	106335	5114809	SAL_IA4956AA_AS
SAL_DA4119AA	OSF023131	Environment	Animal-related	avian (environmental)	2007	United States	Typhimurium (Predicted)	PRJNA186035	SRP018785	SAMN02952717	Assembled	88.1	271387	4910736	SAL_FA3001AA_AS
SAL_DA4121AA	OSF023118	Wild Animal	Avian	avian (lung)	2007	United States	Typhimurium (Predicted)	PRJNA186035	SRP018785	SAMN02952704	Assembled	127.75	376726	4812972	SAL_BA3938AA_AS
SAL_DA4123AA	OSF023124	Wild Animal	Avian	avian (feces)	2007	United States	Typhimurium (Predicted)	PRJNA186035	SRP018785	SAMN02952710	Assembled	101.89	271387	4909128	SAL_FA3004AA_AS
SAL_DA4124AA	OSF023119	Wild Animal	Avian	avian (necropsy-liver-yolksac)	2007	United States	Typhimurium (Predicted)	PRJNA186035	SRP018785	SAMN02952705	Assembled	108.91	376666	4875633	SAL_FA3002AA_AS
SAL_DA4125AA	OSF023125	Environment	Animal-related	avian (environmental)	2007	United States	Typhimurium (Predicted)	PRJNA186035	SRP018785	SAMN02952711	Assembled	93.24	271387	4943474	SAL_FA3003AA_AS
SAL_DA4127AA	OSF023122	Wild Animal	Avian	avian (feces)	2007	United States	Typhimurium (Predicted)	PRJNA186035	SRP018785	SAMN02952708	Assembled	60.61	157737	4910927	SAL_FA3005AA_AS
SAL_DA4135AA	OSF023114	Wild Animal	Avian	avian (foot swab)	2007	United States	Typhimurium (Predicted)	PRJNA186035	SRP018785	SAMN02952700	Assembled	92	271382	4876554	SAL_JA0270AA_AS
SAL_DA4186AA	OSF022575	Wild Animal	Avian	Avian (feces)	2007	United States	Typhimurium (Predicted)	PRJNA186035	SRP018785	SAMN02902815	Assembled	86	99787	5045321	SAL_FA3035AA_AS
SAL_DA4276AA	MOD1-Sal_926	Poultry	Poultry	chicken breast	2010	United States	Typhimurium var. O5 - (Copenhagen)	PRJNA186035	SRP018785	SAMN02645812	Assembled	76	376618	5095707	SAL_BA6266AA_AS
SAL_DA4305AA	MOD1-Sal_927	Poultry	Poultry	chicken breast	2010	United States	Typhimurium var. O5 - (Copenhagen)	PRJNA186035	SRP018785	SAMN02645813	Assembled	84	376818	5093667	SAL_BA6274AA_AS
SAL_DA4354AA	OSF022523	Wild Animal	Avian	Avian (feces)	2007	United States	Typhimurium (Predicted)	PRJNA186035	SRP018785	SAMN02902763	Assembled	116	180514	4991584	SAL_FA3142AA_AS
SAL_DA4601AA	V53	Poultry	Poultry	poultry	1996	United Kingdom	Typhimurium	PRJEB2189	ERP000244	SAMEA773591	Assembled	65	172409	4985002	SAL_JA6610AA_AS
SAL_DA4609AA	V63	Poultry	Poultry	poultry	1999	United Kingdom	Typhimurium	PRJEB2189	ERP000244	SAMEA773605	Assembled	45	109586	4970605	SAL_JA6747AA_AS
SAL_DA4635AA	V12	Poultry	Poultry	poultry	2000	United Kingdom	Typhimurium	PRJEB2189	ERP000244	SAMEA773504	Assembled	0	146197	4952712	SAL_JA7990AA_AS
SAL_DA4640AA	V15	Poultry	Poultry	poultry	1996	United Kingdom	Typhimurium	PRJEB2189	ERP000244	SAMEA773546	Assembled	0	118689	4955665	SAL_JA7806AA_AS
SAL_DA4683AA	V52	Poultry	Poultry	poultry	1996	United Kingdom	Typhimurium	PRJEB2189	ERP000244	SAMEA773586	Assembled	56	126370	4964857	SAL_JA4336AA_AS
SAL_DA4910AA	LT9	Wild Animal	Avian	goose; feces	1946	Denmark	Typhimurium	PRJEB2059	ERP000113	SAMEA788614	Assembled	98	185446	4919216	SAL_JA6545AA_AS
SAL_DA4920AA	LT6	Wild Animal	Avian	pigeon	1946	Sweden	Typhimurium	PRJEB2059	ERP000113	SAMEA788605	Assembled	66	172874	4872510	SAL_JA0452AA_AS
SAL_DA5040AA	WAPHL_SAL-A00432	Poultry	Poultry	chicken breast	2004	United States	Typhimurium	PRJNA183851	SRP028334	SAMN02782484	Assembled	108	376805	5130250	SAL_JA4810AA_AS
SAL_DA5049AA	WAPHL_SAL-A00428	Poultry	Poultry	chicken breast	2004	United States	Typhimurium	PRJNA183851	SRP028334	SAMN02782480	Assembled	115	282892	5089911	SAL_JA4811AA_AS
SAL_DA5073AA	WAPHL_SAL-A00417	Poultry	Poultry	chicken breast	2004	United States	Typhimurium	PRJNA183851	SRP028334	SAMN02782469	Assembled	117.11	282799	5097047	SAL_JA4813AA_AS
SAL_DA5130AA	MDH-2014-00393	Wild Animal	Avian	Avian Feces	2003	United States	Typhimurium	PRJNA215333	SRP032981	SAMN02699559	Assembled	118	376666	4875764	SAL_JA4815AA_AS
SAL_DA5149AA	MDH-2014-00383	Wild Animal	Avian	Avian Brain	2003	United States	Typhimurium	PRJNA215333	SRP032981	SAMN02699549	Assembled	90	376666	4876336	SAL_JA4818AA_AS
SAL_DA5300AA	OSF022418	Wild Animal	Avian	Avian (necropsy-abscess,liver,lung)	2007	United States	Typhimurium (Predicted)	PRJNA186035	SRP018785	SAMN02902658	Assembled	53	222802	4832158	SAL_FA7407AA_AS
SAL_DA5336AA	OSF022460	Wild Animal	Avian	Avian (necropsy)	2007	United States	Typhimurium (Predicted)	PRJNA186035	SRP018785	SAMN02902700	Assembled	80	180507	4990712	SAL_FA3589AA_AS
SAL_DA5379AA	AZ-TG74444	Poultry	Poultry	ground turkey	2005	United States	Typhimurium	PRJNA183847	SRP028894	SAMN02894179	Assembled	91	258168	4981217	SAL_JA6968AA_AS
SAL_DA5397AA	AZ-TG74292	Poultry	Poultry	chicken breast	2005	United States	Typhimurium	PRJNA183847	SRP028894	SAMN02894174	Assembled	76	271383	4938130	SAL_JA6612AA_AS
SAL_DA5413AA	OSF022435	Wild Animal	Avian	Avian (necropsy)	2007	United States	Typhimurium (Predicted)	PRJNA186035	SRP018785	SAMN02902675	Assembled	71	172545	4994291	SAL_FA3632AA_AS
SAL_DA5421AA	AZ-TG74336	Poultry	Poultry	chicken breast	2005	United States	Typhimurium	PRJNA183847	SRP028894	SAMN02894178	Assembled	103	376793	4910632	SAL_JA6706AA_AS
SAL_DA5423AA	AZ-TG74304	Poultry	Poultry	chicken breast	2005	United States	Typhimurium	PRJNA183847	SRP028894	SAMN02894176	Assembled	78	376818	5097362	SAL_JA7138AA_AS
SAL_DA5563AA	OSF018695	Wild Animal	Avian	Avian (swab)	2007	United States	Typhimurium	PRJNA186035	SRP018785	SAMN02849963	Assembled	53	61681	4810025	SAL_JA4828AA_AS
SAL_DA5571AA	OSF018688	Wild Animal	Avian	Avian (tissue)	2007	United States	Typhimurium	PRJNA186035	SRP018785	SAMN02849956	Assembled	64	121034	4812650	SAL_JA4829AA_AS
SAL_DA5585AA	OSF018678	Wild Animal	Avian	Avian (carcass rinse water)	2007	United States	Typhimurium	PRJNA186035	SRP018785	SAMN02849946	Assembled	29.88	100119	4919713	SAL_BA6293AA_AS
SAL_DA5594AA	OSF018669	Wild Animal	Avian	Avian (feces)	2007	United States	Typhimurium	PRJNA186035	SRP018785	SAMN02849937	Assembled	53	152774	4812428	SAL_JA4408AA_AS
SAL_DA5645AA	NY-swgs1265	Poultry	Poultry	Chicken jerky	2013	United States	Typhimurium	PRJNA183850	SRP028607	SAMN02768000	Assembled	101	162632	4846266	SAL_JA6592AA_AS
SAL_DA5648AA	FL-NRM099	Poultry	Poultry	chicken breast	2004	United States	Typhimurium var. O5 - (Copenhagen)	PRJNA183848	SRP028812	SAMN02767044	Assembled	88	282847	4986081	SAL_JA4835AA_AS
SAL_DA5662AA	OSF018652	Wild Animal	Avian	Avian (tissue)	2007	United States	Typhimurium	PRJNA186035	SRP018785	SAMN02849920	Assembled	66	59187	4802130	SAL_JA7021AA_AS
SAL_DA5812AA	OSF018606	Wild Animal	Avian	avian animal:foodon_00002616, liver:uberon_0002107; animal, meat; avian liver	2007	United States	Typhimurium	PRJNA186035	SRP018785	SAMN02849874	Assembled	68	271376	4816879	SAL_JA6825AA_AS
SAL_DA5955AA	OSF018504	Wild Animal	Avian	avian animal:foodon_00002616; animal; avian	2007	United States	Typhimurium	PRJNA186035	SRP018785	SAMN02849772	Assembled	43	258167	4881468	SAL_JA6420AA_AS
SAL_DA5980AA	OSF018522	Wild Animal	Avian	Avian (necropsy)	2007	United States	Typhimurium	PRJNA186035	SRP018785	SAMN02849790	Assembled	65	271386	4911596	SAL_JA4372AA_AS
SAL_DA6021AA	OSF018479	Wild Animal	Avian	Avian (necropsy)	2007	United States	Typhimurium	PRJNA186035	SRP018785	SAMN02849747	Assembled	85	271376	4812974	SAL_JA7144AA_AS
SAL_DA6139AA	MDH-2014-00343	Wild Animal	Avian	Avian Spleen	2002	United States	Typhimurium	PRJNA215333	SRP032981	SAMN02699509	Assembled	106	271383	4875373	SAL_JA4862AA_AS
SAL_DA6186AA	WAPHL-SAL-A00368	Poultry	Poultry	Chicken breasts	2003	United States	Typhimurium var. O5 - (Copenhagen)	PRJNA183851	SRP028334	SAMN02640931	Assembled	92	153985	5109994	SAL_IA4959AA_AS
SAL_DA6193AA	MDH-2014-00324	Wild Animal	Avian	avian animal:foodon_00002616, liver:uberon_0002107; animal, meat; avian liver	2002	United States	Typhimurium	PRJNA215333	SRP032981	SAMN02699490	Assembled	120	271383	4875706	SAL_JA6755AA_AS
SAL_DA6196AA	MDH-2014-00328	Wild Animal	Avian	Pigeon liver	2002	United States	Typhimurium	PRJNA215333	SRP032981	SAMN02699494	Assembled	108	214237	4876889	SAL_JA6492AA_AS
SAL_DA6273AA	MDH-2014-00308	Wild Animal	Avian	avian animal:foodon_00002616, liver:uberon_0002107; animal, meat; avian liver	2002	United States	Typhimurium	PRJNA215333	SRP032981	SAMN02699474	Assembled	122	196629	5015375	SAL_JA7032AA_AS
SAL_DA6274AA	MDH-2014-00307	Wild Animal	Avian	avian animal:foodon_00002616, liver:uberon_0002107; animal, meat; avian liver	2002	United States	Typhimurium	PRJNA215333	SRP032981	SAMN02699473	Assembled	88	223066	5033205	SAL_JA4374AA_AS
SAL_DA6402AA	MDH-2014-00300	Wild Animal	Avian	Avian Lung	2002	United States	Typhimurium	PRJNA215333	SRP032981	SAMN02699466	Assembled	100	271383	4874181	SAL_JA4958AA_AS
SAL_DA6494AA	OSF013339	Wild Animal	Avian	Avian (feces)	2007	United States	Typhimurium	PRJNA186035	SRP018785	SAMN02782421	Assembled	55	171400	4828187	SAL_JA4586AA_AS
SAL_DA6495AA	OSF013338	Wild Animal	Avian	Avian (necropsy)	2007	United States	Typhimurium	PRJNA186035	SRP018785	SAMN02782420	Assembled	95	271376	4922872	SAL_JA5548AA_AS
SAL_DA6499AA	OSF013341	Wild Animal	Avian	Avian (oral)	2007	United States	Typhimurium	PRJNA186035	SRP018785	SAMN02782423	Assembled	43	155565	4825582	SAL_JA6890AA_AS
SAL_DA6500AA	OSF013337	Wild Animal	Avian	Avian (feces)	2007	United States	Typhimurium	PRJNA186035	SRP018785	SAMN02782419	Assembled	133	376726	4813606	SAL_JA6515AA_AS
SAL_DA6501AA	OSF013336	Animal Feed	Avian	avian animal:foodon_00002616, food product for animal:foodon_03309997; animal feed; avian feed	2007	United States	Typhimurium	PRJNA186035	SRP018785	SAMN02782418	Assembled	28	150090	4816755	SAL_JA6471AA_AS
SAL_DA6503AA	OSF013340	Wild Animal	Avian	Avian (feces)	2007	United States	Typhimurium	PRJNA186035	SRP018785	SAMN02782422	Assembled	30	152768	4815477	SAL_JA5153AA_AS
SAL_DA6507AA	OSF013342	Wild Animal	Avian	Avian (feces)	2007	United States	Typhimurium	PRJNA186035	SRP018785	SAMN02782424	Assembled	88	271376	4813708	SAL_JA5157AA_AS
SAL_DA6519AA	FL-NRM095	Poultry	Poultry	chicken breast	2004	United States	Typhimurium var. O5 - (Copenhagen)	PRJNA183848	SRP028812	SAMN02767040	Assembled	86	222377	5149728	SAL_JA5158AA_AS
SAL_DA6602AA	MDH-2014-00276	Wild Animal	Avian	Avian Feces	2001	United States	Typhimurium	PRJNA215333	SRP032981	SAMN02699442	Assembled	74	257404	4901991	SAL_JA4587AA_AS
SAL_DA6635AA	MDH-2014-00284	Wild Animal	Avian	Avian Lung	2002	United States	Typhimurium	PRJNA215333	SRP032981	SAMN02699450	Assembled	91	271376	4904245	SAL_JA6685AA_AS
SAL_DA6656AA	MDH-2014-00287	Wild Animal	Avian	Avian Kidney	2002	United States	Typhimurium	PRJNA215333	SRP032981	SAMN02699453	Assembled	124	376666	4876053	SAL_JA5181AA_AS
SAL_DA6729AA	MDH-2014-00265	Wild Animal	Avian	Owl Feces	2001		Typhimurium	PRJNA215333	SRP032981	SAMN02699431	Assembled	106	246280	4902624	SAL_JA5201AA_AS
SAL_DA6914AA	OSF012670	Wild Animal	Avian	avian animal:foodon_00002616; animal; avian	2007	United States	Typhimurium	PRJNA186035	SRP018785	SAMN02742103	Assembled	75	278989	5000594	SAL_JA4892AA_AS
SAL_DA7036AA	FL-NRM014	Poultry	Poultry	chicken breast	2004	United States	Typhimurium var. O5 - (Copenhagen)	PRJNA183848	SRP028812	SAMN02766959	Assembled	101	111013	5090081	SAL_JA4901AA_AS
SAL_DA7049AA	FL-NRM008	Poultry	Poultry	chicken breast	2004	United States	Typhimurium var. O5 - (Copenhagen)	PRJNA183848	SRP028812	SAMN02766953	Assembled	103	219600	5063658	SAL_JA4330AA_AS
SAL_DA7061AA	FL-NRM010	Poultry	Poultry	chicken breast	2004	United States	Typhimurium var. O5 - (Copenhagen)	PRJNA183848	SRP028812	SAMN02766955	Assembled	87	212917	5091389	SAL_JA4905AA_AS
SAL_DA7067AA	FL-NRM011	Poultry	Poultry	chicken breast	2004	United States	Typhimurium var. O5 - (Copenhagen)	PRJNA183848	SRP028812	SAMN02766956	Assembled	102	252702	5095678	SAL_JA4907AA_AS
SAL_DA7076AA	FL-NRM013	Poultry	Poultry	chicken breast	2004	United States	Typhimurium var. O5 - (Copenhagen)	PRJNA183848	SRP028812	SAMN02766958	Assembled	85	279029	5057553	SAL_JA4908AA_AS
SAL_DA7077AA	FL-NRM009	Poultry	Poultry	chicken breast	2004	United States	Typhimurium var. O5 - (Copenhagen)	PRJNA183848	SRP028812	SAMN02766954	Assembled	85	252702	5086925	SAL_JA4909AA_AS
SAL_DA7119AA	FL-NRM030	Poultry	Poultry	chicken breast	2004	United States	Typhimurium	PRJNA183848	SRP028812	SAMN02766975	Assembled	84	238838	5174647	SAL_JA4914AA_AS
SAL_DA7120AA	FL-NRM018	Poultry	Poultry	chicken breast	2004	United States	Typhimurium var. O5 - (Copenhagen)	PRJNA183848	SRP028812	SAMN02766963	Assembled	56	214710	5096786	SAL_JA4915AA_AS
SAL_DA7128AA	VA_WGS-00202	Food	Poultry	Popcorn chicken	2013	United States	Typhimurium	PRJNA219491	SRP033708	SAMN02403423	Assembled	47	252702	4947152	SAL_JA4917AA_AS
SAL_DA7139AA	FL-NRM012	Poultry	Poultry	chicken breast	2004	United States	Typhimurium var. O5 - (Copenhagen)	PRJNA183848	SRP028812	SAMN02766957	Assembled	96	279007	5053863	SAL_JA6350AA_AS
SAL_DA7154AA	OSF012456	Wild Animal	Avian	Avian, Emu feces	2007	United States	Typhimurium	PRJNA186035	SRP018785	SAMN02721463	Assembled	87	150240	4910603	SAL_JA6689AA_AS
SAL_DA7177AA	FL-NRM016	Poultry	Poultry	chicken breast	2004	United States	Typhimurium var. O5 - (Copenhagen)	PRJNA183848	SRP028812	SAMN02766961	Assembled	77	85583	5107172	SAL_JA4920AA_AS
SAL_DA7338AA	WAPHL-SAL-A00379	Poultry	Poultry	Chicken breasts	2003	United States	Typhimurium	PRJNA183851	SRP028334	SAMN02640942	Assembled	101	128313	5185926	SAL_JA4943AA_AS
SAL_DA7377AA	NY_BAC0900003905X1	Poultry	Poultry	chicken breast	2009	United States	Typhimurium var. O5 - (Copenhagen)	PRJNA183850	SRP028607	SAMN01902346	Assembled	128	298921	5100128	SAL_JA6618AA_AS
SAL_DA7392AA	WAPHL-SAL-A00382	Poultry	Poultry	Chicken breasts	2003	United States	Typhimurium var. O5 - (Copenhagen)	PRJNA183851	SRP028334	SAMN02640945	Assembled	107	119244	5248028	SAL_JA4963AA_AS
SAL_DA7555AA	NY-swgs1115	Wild Animal	Avian	Bird Tissue	2008	United States	Typhimurium	PRJNA183850	SRP028607	SAMN02595829	Assembled	84	175285	5095314	SAL_JA5221AA_AS
SAL_DA7561AA	NY-swgs1158	Wild Animal	Avian	Bird Liver	2010	United States	Typhimurium	PRJNA183850	SRP028607	SAMN02595872	Assembled	94	270380	4892803	SAL_JA5222AA_AS
SAL_DA7576AA	NY-swgs1117	Wild Animal	Avian	Bird Pericardium	2008	United States	Typhimurium	PRJNA183850	SRP028607	SAMN02595831	Assembled	119	175225	5101207	SAL_JA5232AA_AS
SAL_DA7794AA	FSW0138	Wild Animal	Avian	frz ostrich	2013	Australia	Typhimurium (Predicted)	PRJNA186035	SRP018785	SAMN02678865	Assembled	63	185966	4866563	SAL_FA4713AA_AS
SAL_DA7990AA	VA_WGS-00191	Poultry	Poultry	chicken	2010	United States	Typhimurium	PRJNA219491	SRP033708	SAMN02403412	Assembled	117	209049	4900712	SAL_JA6719AA_AS
SAL_DA8057AA	WAPHL-SAL-A00369	Poultry	Poultry	Chicken breasts	2003	United States	Typhimurium var. O5 - (Copenhagen)	PRJNA183851	SRP028334	SAMN02640932	Assembled	100	196629	4920763	SAL_IA4962AA_AS
SAL_DA8088AA	WAPHL-SAL-A00365	Poultry	Poultry	ground turkey	2003	United States	Typhimurium	PRJNA183851	SRP028334	SAMN02640928	Assembled	93	164696	4988544	SAL_JA4351AA_AS
SAL_DA8125AA	MDH-2014-00139	Food	Poultry	Chicken Mushroom In Wine	2006	United States	Typhimurium	PRJNA215333	SRP032981	SAMN02646913	Assembled	51	257802	4877009	SAL_JA7142AA_AS
SAL_DA8126AA	MDH-2014-00137	Poultry	Poultry	Chicken Kiev	2006	United States	Typhimurium	PRJNA215333	SRP032981	SAMN02646911	Assembled	35	219522	4880589	SAL_JA6589AA_AS
SAL_DA8173AA	MDH-2014-00154	Poultry	Poultry	Chicken Kiev	2006	United States	Typhimurium	PRJNA215333	SRP032981	SAMN02646928	Assembled	109	207707	4789147	SAL_JA6796AA_AS
SAL_DA8469AA	WAPHL-SAL-A00334	Poultry	Poultry	Chicken breasts	2002	United States	Typhimurium	PRJNA183851	SRP028334	SAMN02640897	Assembled	97	191481	4794415	SAL_IA4964AA_AS
SAL_DA8653AA	WAPHL-SAL-A00314	Poultry	Poultry	ground turkey	2002	United States	Typhimurium	PRJNA183851	SRP028334	SAMN02640877	Assembled	87	257908	4966163	SAL_JA7022AA_AS
SAL_DA8673AA	WAPHL-SAL-A00320	Poultry	Poultry	Chicken breasts	2002	United States	Typhimurium var. O5 - (Copenhagen)	PRJNA183851	SRP028334	SAMN02640883	Assembled	84	116798	5115956	SAL_IA4966AA_AS
SAL_DA8679AA	WAPHL-SAL-A00313	Poultry	Poultry	ground turkey	2002	United States	Typhimurium	PRJNA183851	SRP028334	SAMN02640876	Assembled	100.92	271390	4970459	SAL_JA5503AA_AS
SAL_DA8772AA	WAPHL-SAL-A00282	Poultry	Poultry	Chicken breasts	2002	United States	Typhimurium var. O5 - (Copenhagen)	PRJNA183851	SRP028334	SAMN02640845	Assembled	122	238838	4991874	SAL_JA5266AA_AS
SAL_DA8786AA	WAPHL-SAL-A00281	Poultry	Poultry	Chicken breasts	2002	United States	Typhimurium var. O5 - (Copenhagen)	PRJNA183851	SRP028334	SAMN02640844	Assembled	127	276707	4990517	SAL_JA4324AA_AS
SAL_DA8787AA	WAPHL-SAL-A00278	Poultry	Poultry	Chicken breasts	2002	United States	Typhimurium var. O5 - (Copenhagen)	PRJNA183851	SRP028334	SAMN02640841	Assembled	121	107664	5215761	SAL_JA5267AA_AS
SAL_DA8817AA	WAPHL-SAL-A00284	Poultry	Poultry	Chicken breasts	2002	United States	Typhimurium var. O5 - (Copenhagen)	PRJNA183851	SRP028334	SAMN02640847	Assembled	106	222505	4986054	SAL_JA5268AA_AS
SAL_DA8822AA	WAPHL-SAL-A00283	Poultry	Poultry	Chicken breasts	2002	United States	Typhimurium var. O5 - (Copenhagen)	PRJNA183851	SRP028334	SAMN02640846	Assembled	109	278903	4991274	SAL_JA5269AA_AS
SAL_DA8854AA	AZ_TG71107	Poultry	Poultry	Whole chicken breast	2013	United States	Typhimurium	PRJNA183847	SRP028894	SAMN02595023	Assembled	74	278991	4952515	SAL_JA4603AA_AS
SAL_DA8876AA	AZ_TG71119	Poultry	Poultry	Chicken breast tenderloins	2013	United States	Typhimurium	PRJNA183847	SRP028894	SAMN02595026	Assembled	108	229663	5072999	SAL_JA6538AA_AS
SAL_DA8877AA	AZ_TG71111	Poultry	Poultry	Chicken breast tenderloins	2013	United States	Typhimurium	PRJNA183847	SRP028894	SAMN02595024	Assembled	89	282892	5070458	SAL_JA7124AA_AS
SAL_DA8882AA	AZ_TG71139	Poultry	Poultry	Boneless skinless chicken breast	2013	United States	Typhimurium	PRJNA183847	SRP028894	SAMN02595031	Assembled	82	271425	5040902	SAL_JA5270AA_AS
SAL_DA9012AA	VA_WGS-00022	Poultry	Poultry	Gallus gallus; chicken	2005	United States	Typhimurium	PRJNA219491	SRP033708	SAMN02403243	Assembled	38	758171	4777407	SAL_JA4580AA_AS
SAL_DA9082AA	AZ_TG71055	Poultry	Poultry	Chicken breast tenderloins	2013	United States	Typhimurium	PRJNA183847	SRP028894	SAMN02595010	Assembled	115	278991	5166386	SAL_JA4491AA_AS
SAL_DA9087AA	VA_WGS-00116	Poultry	Poultry	Turkey; turkey	2006	United States	Typhimurium	PRJNA219491	SRP033708	SAMN02403337	Assembled	136	191687	4848108	SAL_JA6881AA_AS
SAL_DA9090AA	AZ_TG71027	Poultry	Poultry	Boneless skinless chicken breast	2013	United States	Typhimurium	PRJNA183847	SRP028894	SAMN02595003	Assembled	58	278991	5054018	SAL_JA6457AA_AS
SAL_DA9111AA	WAPHL-SAL-A00252	Poultry	Poultry	Chicken breasts	2002	United States	Typhimurium	PRJNA183851	SRP028334	SAMN02640815	Assembled	107	271390	4875605	SAL_JA6904AA_AS
SAL_DA9424AA	NY_IDR1100013590	Poultry	Poultry	chicken breast	2011	United States	Typhimurium var. O5 - (Copenhagen)	PRJNA183850	SRP028607	SAMN01902387	Assembled	103	313182	5030794	SAL_JA5272AA_AS
SAL_DA9435AA	NY_IDR1000031593	Poultry	Poultry	chicken breast	2010	United States	Typhimurium var. O5 - (Copenhagen)	PRJNA183850	SRP028607	SAMN01902373	Assembled	101	376818	4971986	SAL_JA5273AA_AS
SAL_DA9437AA	VA_WGS-00083	Poultry	Poultry	Gallus gallus; chicken	2006	United States	Typhimurium	PRJNA219491	SRP033708	SAMN02403304	Assembled	105	275694	4740367	SAL_JA5274AA_AS
SAL_DA9440AA	VA_WGS-00096	Poultry	Poultry	Gallus gallus; chicken	2006	United States	Typhimurium	PRJNA219491	SRP033708	SAMN02403317	Assembled	109	376787	4949233	SAL_JA6817AA_AS
SAL_DA9453AA	NY_IDR1100024291	Poultry	Poultry	chicken breast	2011	United States	Typhimurium var. O5 - (Copenhagen)	PRJNA183850	SRP028607	SAMN01902392	Assembled	97	282892	4985597	SAL_JA5276AA_AS
SAL_DA9473AA	VA_WGS-00066	Poultry	Poultry	Turkey; turkey	2005	United States	Typhimurium	PRJNA219491	SRP033708	SAMN02403287	Assembled	99	376818	4978038	SAL_JA5493AA_AS
SAL_DA9540AA	NY_IDR1000024945X1	Poultry	Poultry	chicken breast	2010	United States	Typhimurium var. O5 - (Copenhagen)	PRJNA183850	SRP028607	SAMN01902371	Assembled	86.25	406372	4741124	SAL_CA4022AA_AS
SAL_DA9559AA	NY_IDR1100000063	Poultry	Poultry	chicken breast	2011	United States	Typhimurium var. O5 - (Copenhagen)	PRJNA183850	SRP028607	SAMN01902378	Assembled	71	307180	5099578	SAL_JA6334AA_AS
SAL_DA9563AA	VA_WGS-00100	Wild Animal	Avian	Bird	2006	United States	Typhimurium (Predicted)	PRJNA219491	SRP033708	SAMN02403321	Assembled	82	271383	4877495	SAL_FA5604AA_AS
SAL_DA9688AA	MDH-2013-00040	Wild Animal	Avian	avian animal:foodon_00002616, liver:uberon_0002107; animal, meat; Bird; avian liver (bird)	2008	United States	Typhimurium	PRJNA215333	SRP032981	SAMN02378045	Assembled	86.48	223067	4995445	SAL_JA6741AA_AS
SAL_DA9750AA	MDH-2013-00070	Poultry	Poultry	chicken breast rinse	2009	United States	Typhimurium	PRJNA215333	SRP032981	SAMN02378075	Assembled	86	217136	5039387	SAL_JA6845AA_AS
SAL_DA9770AA	MDH-2013-00051	Wild Animal	Avian	Bird; avian nasal wash	2008	United States	Typhimurium	PRJNA215333	SRP032981	SAMN02378056	Assembled	118	275247	4834592	SAL_JA7159AA_AS
SAL_DA9815AA	NY_BAC0900000193	Poultry	Poultry	chicken breast	2009	United States	Typhimurium var. O5 - (Copenhagen)	PRJNA183850	SRP028607	SAMN01902324	Assembled	52	282892	4986736	SAL_JA5286AA_AS
SAL_DA9851AA	NY_IDR1000016518	Poultry	Poultry	chicken breast	2010	United States	Typhimurium var. O5 - (Copenhagen)	PRJNA183850	SRP028607	SAMN01902367	Assembled	147	393973	4693315	SAL_JA5287AA_AS
SAL_DA9852AA	NY_BAC0900005402	Poultry	Poultry	CHICKEN BREAST	2009	United States	Typhimurium var. O5 - (Copenhagen)	PRJNA183850	SRP028607	SAMN01902354	Assembled	81	282798	5036877	SAL_JA5288AA_AS
SAL_DA9863AA	MDH-2013-00114	Wild Animal	Avian	Bird; avian tissue	2010	United States	Typhimurium	PRJNA215333	SRP032981	SAMN02378119	Assembled	111	271381	4929680	SAL_JA5289AA_AS
SAL_DA9873AA	MDH-2013-00116	Poultry	Poultry	chicken breast	2010	United States	Typhimurium	PRJNA215333	SRP032981	SAMN02378121	Assembled	96	211867	4846176	SAL_JA6965AA_AS
SAL_DA9884AA	MDH-2013-00101	Poultry	Poultry	chicken wing	2009	United States	Typhimurium	PRJNA215333	SRP032981	SAMN02378106	Assembled	111	251665	5018032	SAL_JA6639AA_AS
SAL_DA9908AA	MDH-2013-00100	Wild Animal	Avian	Bird; avian tissue	2009	United States	Typhimurium	PRJNA215333	SRP032981	SAMN02378105	Assembled	130	186572	4877944	SAL_JA6873AA_AS
SAL_DA9927AA	MDH-2013-00110	Poultry	Poultry	chicken breast	2010	United States	Typhimurium	PRJNA215333	SRP032981	SAMN02378115	Assembled	104	282892	4807556	SAL_JA6438AA_AS
SAL_DA9943AA	NY_IDR1000006178	Poultry	Poultry	chicken breast	2010	United States	Typhimurium var. O5 - (Copenhagen)	PRJNA183850	SRP028607	SAMN01902360	Assembled	132	282893	4974067	SAL_JA5291AA_AS
SAL_DA9945AA	MDH-2013-00089	Wild Animal	Avian	avian animal:foodon_00002616; animal; Bird; avian (bird)	2009	United States	Typhimurium	PRJNA215333	SRP032981	SAMN02378094	Assembled	93	271390	4937200	SAL_JA6831AA_AS
SAL_DA9950AA	NY_BAC0900001702	Poultry	Poultry	chicken breast	2009	United States	Typhimurium var. O5 - (Copenhagen)	PRJNA183850	SRP028607	SAMN01902334	Assembled	92	209007	5028849	SAL_JA5292AA_AS
SAL_EA0088AA	NY_BAC0900001381	Wild Animal	Avian	BIRD	2009	United States	Typhimurium	PRJNA183850	SRP028607	SAMN01902331	Assembled	79	420160	4813390	SAL_JA7055AA_AS
SAL_EA0108AA	NY_BAC0900003346	Wild Animal	Avian	PURPLE FINCH	2009	United States	Typhimurium var. O5 - (Copenhagen)	PRJNA183850	SRP028607	SAMN01902342	Assembled	256	225809	4814110	SAL_JA5295AA_AS
SAL_EA0121AA	NY_BAC0900001601	Wild Animal	Avian	HOUSE SPARROW	2009	United States	Typhimurium	PRJNA183850	SRP028607	SAMN01902332	Assembled	52	439768	4908166	SAL_JA6650AA_AS
SAL_EA0170AA	NY_BAC0900001713	Wild Animal	Avian	PINE SISKIN	2009	United States	Typhimurium	PRJNA183850	SRP028607	SAMN01902335	Assembled	113	376722	4813683	SAL_JA4975AA_AS
SAL_EA0450AA	MDH-2013-00177	Poultry	Poultry	chicken kiev	2012	United States	Typhimurium	PRJNA215333	SRP032981	SAMN02378182	Assembled	114	269528	5004259	SAL_IA5367AA_AS
SAL_EA0506AA	VA_WGS-00007	Poultry	Poultry	Gallus gallus; chicken	2013	United States	Typhimurium	PRJNA219491	SRP033708	SAMN02403228	Assembled	185	188265	4830631	SAL_IA5377AA_AS
SAL_EA0808AA	MDH-2013-00189	Poultry	Poultry	chicken breast	2013	United States	Typhimurium	PRJNA215333	SRP032981	SAMN02378194	Assembled	68.32	312798	5015807	SAL_BA5501AA_AS
SAL_EA0873AA	054/01	Wild Animal	Avian	Passer domesticus	2001	United Kingdom	Typhimurium	PRJEB2655	ERP000871	SAMEA2053359	Assembled	78	270730	4807875	SAL_IA5320AA_AS
SAL_EA0874AA	100/01	Wild Animal	Avian	Chloris chloris	2001	United Kingdom	Typhimurium	PRJEB2655	ERP000871	SAMEA1965706	Assembled	72	220004	4768559	SAL_IA5321AA_AS
SAL_EA0875AA	1377/06	Wild Animal	Avian	Passer domesticus	2006	United Kingdom	Typhimurium	PRJEB2655	ERP000871	SAMEA2053550	Assembled	93	259196	4807625	SAL_IA5322AA_AS
SAL_EA0876AA	062/01	Wild Animal	Avian	Chloris chloris	2001	United Kingdom	Typhimurium	PRJEB2655	ERP000871	SAMEA1970565	Assembled	85	267529	4812461	SAL_IA5323AA_AS
SAL_EA0935AA	1356/06	Wild Animal	Avian	Passer domesticus	2006	United Kingdom	Typhimurium	PRJEB2655	ERP000871	SAMEA2053601	Assembled	84	223054	4768018	SAL_IA5325AA_AS
SAL_EA0936AA	132/06	Wild Animal	Avian	Chloris chloris	2006	United Kingdom	Typhimurium	PRJEB2655	ERP000871	SAMEA2054414	Assembled	83	225738	4808113	SAL_IA5326AA_AS
SAL_EA0937AA	065/01	Wild Animal	Avian	Passer domesticus	2001	United Kingdom	Typhimurium	PRJEB2655	ERP000871	SAMEA2053549	Assembled	83	225735	4770253	SAL_IA5327AA_AS
SAL_EA0938AA	1422/05	Wild Animal	Avian	Chloris chloris	2005	United Kingdom	Typhimurium	PRJEB2655	ERP000871	SAMEA1963658	Assembled	93	267527	4807396	SAL_IA5328AA_AS
SAL_EA0939AA	108/01	Wild Animal	Avian	Chloris chloris	2001	United Kingdom	Typhimurium	PRJEB2655	ERP000871	SAMEA2054413	Assembled	81	271632	4807881	SAL_IA5329AA_AS
SAL_EA0941AA	1402/06	Wild Animal	Avian	Chloris chloris	2006	United Kingdom	Typhimurium	PRJEB2655	ERP000871	SAMEA2053358	Assembled	75	225621	4765781	SAL_IA5331AA_AS
SAL_EA1309AA	AZ_TG68312	Poultry	Poultry	chicken breast	2010	United States	Typhimurium	PRJNA183847	SRP028894	SAMN02261163	Assembled	134	268672	5062989	SAL_IA3251AA_AS
SAL_EA1410AA	AZ_TG68084	Poultry	Poultry	chicken breast	2008	United States	Typhimurium	PRJNA183847	SRP028894	SAMN02261106	Assembled	75.82	148924	4945653	SAL_BA5542AA_AS
SAL_EA1466AA	FSIS1500716	Poultry	Poultry	animal-chicken-young chicken	2015	United States	Typhimurium	PRJNA292666	SRP062916	SAMN04025733	Assembled	0	164443	4942862	SAL_FA7061AA_AS
SAL_EA1487AA	FSIS1500653	Poultry	Poultry	animal-chicken-young chicken	2015	United States	Typhimurium	PRJNA292666	SRP062916	SAMN04025723	Assembled	52	101041	4894402	SAL_FA7339AA_AS
SAL_EA1828AA	FSIS1504087	Poultry	Poultry	comminuted chicken	2015	United States	Typhimurium	PRJNA242847	SRP040648	SAMN04076042	Assembled	121	282783	4854956	SAL_FA7842AA_AS
SAL_EA1835AA	FSIS1503963	Poultry	Poultry	comminuted chicken	2015	United States	Typhimurium	PRJNA242847	SRP040648	SAMN04076024	Assembled	109	278902	4998176	SAL_FA7841AA_AS
SAL_EA1893AA	CVM N55386	Poultry	Poultry	chicken breast	2014	United States	Typhimurium var. O5 - (Copenhagen)	PRJNA292661	SRP063697	SAMN03988466	Assembled	48	259350	5070824	SAL_FA7930AA_AS
SAL_EA1908AA	CVM N55371	Poultry	Poultry	Chicken Wings	2014	United States	Typhimurium var. O5 - (Copenhagen)	PRJNA292661	SRP063697	SAMN03988451	Assembled	43	237938	5079835	SAL_FA7927AA_AS
SAL_EA1911AA	CVM N55368	Poultry	Poultry	chicken breast	2014	United States	Typhimurium var. O5 - (Copenhagen)	PRJNA292661	SRP063697	SAMN03988448	Assembled	48	238838	5031903	SAL_FA8071AA_AS
SAL_EA1913AA	CVM N55366	Poultry	Poultry	ground turkey	2014	United States	Typhimurium	PRJNA292661	SRP063697	SAMN03988446	Assembled	46	469551	4911409	SAL_FA7972AA_AS
SAL_EA1918AA	CVM N54745	Poultry	Poultry	ground turkey	2014	United States	Typhimurium var. O5 - (Copenhagen)	PRJNA292661	SRP063697	SAMN03988441	Assembled	69	182759	4899248	SAL_FA8104AA_AS
SAL_EA1936AA	CVM N54727	Poultry	Poultry	chicken breast	2014	United States	Typhimurium var. O5 - (Copenhagen)	PRJNA292661	SRP063697	SAMN03988423	Assembled	24	64013	5024479	SAL_FA8008AA_AS
SAL_EA1956AA	CVM N54707	Poultry	Poultry	chicken breast	2014	United States	Typhimurium var. O5 - (Copenhagen)	PRJNA292661	SRP063697	SAMN03988403	Assembled	43	256168	5001034	SAL_FA8000AA_AS
SAL_EA1964AA	CVM N54289	Poultry	Poultry	Chicken Wings	2014	United States	Typhimurium var. O5 - (Copenhagen)	PRJNA292661	SRP063697	SAMN03988395	Assembled	75	221714	4904328	SAL_FA8053AA_AS
SAL_EA1971AA	CVM N54282	Poultry	Poultry	chicken breast	2014	United States	Typhimurium var. O5 - (Copenhagen)	PRJNA292661	SRP063697	SAMN03988388	Assembled	89	238838	4917351	SAL_FA8226AA_AS
SAL_EA1983AA	CVM N54270	Poultry	Poultry	chicken breast	2014	United States	Typhimurium var. O5 - (Copenhagen)	PRJNA292661	SRP063697	SAMN03988376	Assembled	66	282891	4966594	SAL_FA7888AA_AS
SAL_EA1989AA	CVM N54264	Poultry	Poultry	chicken breast	2014	United States	Typhimurium var. O5 - (Copenhagen)	PRJNA292661	SRP063697	SAMN03988370	Assembled	72	252702	4970132	SAL_FA7978AA_AS
SAL_EA1990AA	CVM N54263	Poultry	Poultry	chicken breast	2014	United States	Typhimurium var. O5 - (Copenhagen)	PRJNA292661	SRP063697	SAMN03988369	Assembled	58	282892	4970144	SAL_FA8120AA_AS
SAL_EA2007AA	CVM N53840	Poultry	Poultry	chicken breast	2014	United States	Typhimurium var. O5 - (Copenhagen)	PRJNA292661	SRP063697	SAMN03988352	Assembled	71	124919	4911109	SAL_FA7923AA_AS
SAL_EA2013AA	CVM N53834	Poultry	Poultry	chicken breast	2014	United States	Typhimurium var. O5 - (Copenhagen)	PRJNA292661	SRP063697	SAMN03988346	Assembled	87	92725	4983834	SAL_FA8049AA_AS
SAL_EA2016AA	CVM N53831	Poultry	Poultry	chicken breast	2014	United States	Typhimurium var. O5 - (Copenhagen)	PRJNA292661	SRP063697	SAMN03988343	Assembled	66	148585	4917940	SAL_FA8091AA_AS
SAL_EA2030AA	CVM N53074	Poultry	Poultry	chicken breast	2014	United States	Typhimurium var. O5 - (Copenhagen)	PRJNA292661	SRP063697	SAMN03988329	Assembled	20	68890	4945263	SAL_FA8106AA_AS
SAL_EA2033AA	CVM N53071	Poultry	Poultry	chicken breast	2014	United States	Typhimurium var. O5 - (Copenhagen)	PRJNA292661	SRP063697	SAMN03988326	Assembled	58	228457	5065036	SAL_FA8140AA_AS
SAL_EA2034AA	CVM N53070	Poultry	Poultry	chicken breast	2014	United States	Typhimurium var. O5 - (Copenhagen)	PRJNA292661	SRP063697	SAMN03988325	Assembled	58	278525	5151147	SAL_FA7937AA_AS
SAL_EA2035AA	CVM N53069	Poultry	Poultry	chicken breast	2014	United States	Typhimurium var. O5 - (Copenhagen)	PRJNA292661	SRP063697	SAMN03988324	Assembled	65	214347	4995871	SAL_FA7961AA_AS
SAL_EA2040AA	CVM N53063	Poultry	Poultry	chicken breast	2014	United States	Typhimurium var. O5 - (Copenhagen)	PRJNA292661	SRP063697	SAMN03988319	Assembled	96.36	229663	4958687	SAL_FA7965AA_AS
SAL_EA2043AA	CVM N53060	Poultry	Poultry	Chicken Thighs	2014	United States	Typhimurium var. O5 - (Copenhagen)	PRJNA292661	SRP063697	SAMN03988316	Assembled	45	112766	5027820	SAL_FA8313AA_AS
SAL_EA2048AA	CVM N53055	Poultry	Poultry	chicken breast	2014	United States	Typhimurium var. O5 - (Copenhagen)	PRJNA292661	SRP063697	SAMN03988311	Assembled	59	195404	5001493	SAL_FA8110AA_AS
SAL_EA2067AA	CVM N53036	Poultry	Poultry	chicken breast	2014	United States	Typhimurium var. O5 - (Copenhagen)	PRJNA292661	SRP063697	SAMN03988292	Assembled	36	92243	5112213	SAL_FA7947AA_AS
SAL_EA2070AA	CVM N53033	Poultry	Poultry	chicken breast	2014	United States	Typhimurium var. O5 - (Copenhagen)	PRJNA292661	SRP063697	SAMN03988289	Assembled	58	100083	4965065	SAL_FA7905AA_AS
SAL_EA2074AA	CVM N53029	Poultry	Poultry	chicken breast	2014	United States	Typhimurium var. O5 - (Copenhagen)	PRJNA292661	SRP063697	SAMN03988285	Assembled	73	101811	4997655	SAL_FA7933AA_AS
SAL_EA2075AA	CVM N53028	Poultry	Poultry	Chicken Wings	2014	United States	Typhimurium var. O5 - (Copenhagen)	PRJNA292661	SRP063697	SAMN03988284	Assembled	59	95867	4912451	SAL_FA8406AA_AS
SAL_EA2076AA	CVM N53027	Poultry	Poultry	chicken breast	2014	United States	Typhimurium var. O5 - (Copenhagen)	PRJNA292661	SRP063697	SAMN03988283	Assembled	78	143968	4977522	SAL_FA7922AA_AS
SAL_EA2077AA	CVM N53025	Poultry	Poultry	chicken breast	2014	United States	Typhimurium var. O5 - (Copenhagen)	PRJNA292661	SRP063697	SAMN03988282	Assembled	43	52983	4999772	SAL_FA7964AA_AS
SAL_EA2093AA	CVM N53009	Poultry	Poultry	chicken breast	2014	United States	Typhimurium var. O5 - (Copenhagen)	PRJNA292661	SRP063697	SAMN03988266	Assembled	62	128906	4964513	SAL_FA8117AA_AS
SAL_EA2103AA	CVM N52055	Poultry	Poultry	chicken breast	2014	United States	Typhimurium var. O5 - (Copenhagen)	PRJNA292661	SRP063697	SAMN03988256	Assembled	61	161042	4979258	SAL_FA7954AA_AS
SAL_EA2108AA	CVM N52050	Poultry	Poultry	chicken breast	2014	United States	Typhimurium	PRJNA292661	SRP063697	SAMN03988251	Assembled	56.59	93978	4872348	SAL_FA8050AA_AS
SAL_EA2110AA	CVM N52048	Poultry	Poultry	chicken breast	2014	United States	Typhimurium var. O5 - (Copenhagen)	PRJNA292661	SRP063697	SAMN03988249	Assembled	43	131323	4980457	SAL_FA8113AA_AS
SAL_EA2111AA	CVM N52047	Poultry	Poultry	chicken breast	2014	United States	Typhimurium var. O5 - (Copenhagen)	PRJNA292661	SRP063697	SAMN03988248	Assembled	38.17	114395	5058649	SAL_FA7942AA_AS
SAL_EA2115AA	CVM N52043	Poultry	Poultry	ground turkey	2014	United States	Typhimurium var. O5 - (Copenhagen)	PRJNA292661	SRP063697	SAMN03988244	Assembled	46	303874	4840960	SAL_FA7903AA_AS
SAL_EA2117AA	CVM N52041	Poultry	Poultry	chicken breast	2014	United States	Typhimurium var. O5 - (Copenhagen)	PRJNA292661	SRP063697	SAMN03988242	Assembled	62	149898	5104078	SAL_FA8079AA_AS
SAL_EA2119AA	CVM N52039	Poultry	Poultry	chicken breast	2014	United States	Typhimurium var. O5 - (Copenhagen)	PRJNA292661	SRP063697	SAMN03988240	Assembled	83	114501	4930475	SAL_FA7906AA_AS
SAL_EA2120AA	CVM N52038	Poultry	Poultry	chicken breast	2014	United States	Typhimurium var. O5 - (Copenhagen)	PRJNA292661	SRP063697	SAMN03988239	Assembled	60.37	108413	5071682	SAL_FA7946AA_AS
SAL_EA2121AA	CVM N52037	Poultry	Poultry	chicken breast	2014	United States	Typhimurium var. O5 - (Copenhagen)	PRJNA292661	SRP063697	SAMN03988238	Assembled	64	213028	4993370	SAL_FA8024AA_AS
SAL_EA2123AA	CVM N52035	Poultry	Poultry	chicken breast	2014	United States	Typhimurium var. O5 - (Copenhagen)	PRJNA292661	SRP063697	SAMN03988236	Assembled	37	229663	4974002	SAL_FA8122AA_AS
SAL_EA2132AA	CVM N52026	Poultry	Poultry	chicken breast	2014	United States	Typhimurium var. O5 - (Copenhagen)	PRJNA292661	SRP063697	SAMN03988227	Assembled	23	79022	5001744	SAL_FA8305AA_AS
SAL_EA2189AA	FSIS1504133	Poultry	Poultry	comminuted chicken	2015	United States	Typhimurium	PRJNA242847	SRP040648	SAMN04091137	Assembled	156.98	252701	4862175	SAL_FA8320AA_AS
SAL_EA2199AA	FSIS1504453	Poultry	Poultry	comminuted chicken	2015	United States	Typhimurium	PRJNA242847	SRP040648	SAMN04102101	Assembled	89	282791	4889978	SAL_HA8259AA_AS
SAL_EA2242AA	FSIS1504223	Poultry	Poultry	comminuted chicken	2015	United States	Typhimurium	PRJNA242847	SRP040648	SAMN04101283	Assembled	43	252689	4984267	SAL_HA8750AA_AS
SAL_EA2345AA	VA-WGS-00637	Poultry	Poultry	chicken breast	2008	United States	Typhimurium var. O5 - (Copenhagen)	PRJNA219491	SRP033708	SAMN03938939	Assembled	0	271425	5074329	SAL_IA1804AA_AS
SAL_EA2358AA	VA-WGS-00640	Poultry	Poultry	chicken breast	2008	United States	Typhimurium var. O5 - (Copenhagen)	PRJNA219491	SRP033708	SAMN03938942	Assembled	45	173100	5087708	SAL_HA9367AA_AS
SAL_EA2359AA	VA-WGS-00623	Poultry	Poultry	chicken breast	2008	United States	Typhimurium var. O5 - (Copenhagen)	PRJNA219491	SRP033708	SAMN03938925	Assembled	123	214036	4953597	SAL_IA3597AA_AS
SAL_EA2360AA	VA-WGS-00639	Poultry	Poultry	chicken breast	2008	United States	Typhimurium var. O5 - (Copenhagen)	PRJNA219491	SRP033708	SAMN03938941	Assembled	75	279432	5016322	SAL_IA2756AA_AS
SAL_EA2361AA	VA-WGS-00638	Poultry	Poultry	chicken breast	2008	United States	Typhimurium var. O5 - (Copenhagen)	PRJNA219491	SRP033708	SAMN03938940	Assembled	174	238620	5081096	SAL_JA8294AA_AS
SAL_EA2362AA	VA-WGS-00628	Poultry	Poultry	chicken breast	2008	United States	Typhimurium var. O5 - (Copenhagen)	PRJNA219491	SRP033708	SAMN03938930	Assembled	153	279403	5043805	SAL_JA8308AA_AS
SAL_EA2364AA	VA-WGS-00625	Poultry	Poultry	chicken breast	2008	United States	Typhimurium var. O5 - (Copenhagen)	PRJNA219491	SRP033708	SAMN03938927	Assembled	140	276721	5097073	SAL_HA7349AA_AS
SAL_EA2366AA	VA-WGS-00627	Poultry	Poultry	chicken breast	2008	United States	Typhimurium var. O5 - (Copenhagen)	PRJNA219491	SRP033708	SAMN03938929	Assembled	143	279388	4946848	SAL_IA2735AA_AS
SAL_EA2367AA	VA-WGS-00626	Poultry	Poultry	chicken breast	2008	United States	Typhimurium var. O5 - (Copenhagen)	PRJNA219491	SRP033708	SAMN03938928	Assembled	195	222340	5147958	SAL_IA3602AA_AS
SAL_EA2525AA	NY-33950	Poultry	Poultry	chicken breast	2003	United States	Typhimurium var. O5 - (Copenhagen)	PRJNA183850	SRP028607	SAMN02777787	Assembled	88	130850	5105723	SAL_IA3661AA_AS
SAL_EA2526AA	NY-33949	Poultry	Poultry	chicken breast	2003	United States	Typhimurium var. O5 - (Copenhagen)	PRJNA183850	SRP028607	SAMN02777786	Assembled	72	130850	5107665	SAL_HA9435AA_AS
SAL_EA2528AA	NY-33945	Poultry	Poultry	chicken breast	2003	United States	Typhimurium var. O5 - (Copenhagen)	PRJNA183850	SRP028607	SAMN02777782	Assembled	57	91409	5322102	SAL_IA3662AA_AS
SAL_EA2529AA	NY-33943	Poultry	Poultry	chicken breast	2003	United States	Typhimurium var. O5 - (Copenhagen)	PRJNA183850	SRP028607	SAMN02777780	Assembled	39.76	55728	5324163	SAL_HA7266AA_AS
SAL_EA2530AA	NY-33942	Poultry	Poultry	chicken breast	2003	United States	Typhimurium var. O5 - (Copenhagen)	PRJNA183850	SRP028607	SAMN02777779	Assembled	38	81840	5124744	SAL_IA3663AA_AS
SAL_EA2547AA	CVM-N15249	Poultry	Poultry	chicken breast	2007	United States	Typhimurium	PRJNA271470	SRP061987	SAMN03842269	Assembled	53	82417	5087383	SAL_IA3664AA_AS
SAL_EA2560AA	CVM-N15816	Poultry	Poultry	chicken breast	2007	United States	Typhimurium var. O5 - (Copenhagen)	PRJNA271470	SRP061987	SAMN03842348	Assembled	91	252702	5139654	SAL_IA3671AA_AS
SAL_EA2561AA	CVM-N15815	Poultry	Poultry	chicken breast	2007	United States	Typhimurium var. O5 - (Copenhagen)	PRJNA271470	SRP061987	SAMN03842347	Assembled	117	278990	5056152	SAL_IA3278AA_AS
SAL_EA2567AA	CVM-N15811	Poultry	Poultry	chicken breast	2007	United States	Typhimurium var. O5 - (Copenhagen)	PRJNA271470	SRP061987	SAMN03842344	Assembled	94.15	278980	5026446	SAL_HA6769AA_AS
SAL_EA2570AA	CVM-N15802	Poultry	Poultry	chicken breast	2007	United States	Typhimurium var. O5 - (Copenhagen)	PRJNA271470	SRP061987	SAMN03842335	Assembled	21.27	72729	4865811	SAL_HA7332AA_AS
SAL_EA2623AA	15MN00360	Food	Poultry	frozen raw stuffed chicken product	2015	United States	Typhimurium	PRJNA215333	SRP032981	SAMN03946242	Assembled	82	307724	4964579	SAL_HA6674AA_AS
SAL_EA2624AA	15MN00358	Poultry	Poultry	frozen raw stuffed chicken product	2015	United States	Typhimurium	PRJNA215333	SRP032981	SAMN03946240	Assembled	32	203396	4991070	SAL_HA7256AA_AS
SAL_EA2626AA	15MN00356	Food	Avian	frozen raw stuffed chicken product	2015	United States	Typhimurium	PRJNA215333	SRP032981	SAMN03946238	Assembled	53.06	360571	4929874	SAL_HA7347AA_AS
SAL_EA2627AA	15MN00355	Food	Poultry	frozen raw stuffed chicken product	2015	United States	Typhimurium	PRJNA215333	SRP032981	SAMN03946237	Assembled	30	94629	4954599	SAL_HA9410AA_AS
SAL_EA2628AA	15MN00354	Poultry	Poultry	frozen raw stuffed chicken product	2015	United States	Typhimurium	PRJNA215333	SRP032981	SAMN03946236	Assembled	87	153773	4867331	SAL_HA6677AA_AS
SAL_EA2630AA	WAPHL_SAL-A00857	Poultry	Poultry	chicken breast	2006	United States	Typhimurium	PRJNA183851	SRP028334	SAMN03291686	Assembled	88	105495	5092339	SAL_HA9425AA_AS
SAL_EA2633AA	WAPHL_SAL-A00844	Poultry	Poultry	chicken breast	2006	United States	Typhimurium var. O5 - (Copenhagen)	PRJNA183851	SRP028334	SAMN03291673	Assembled	89	122736	5111366	SAL_HA6682AA_AS
SAL_EA2675AA	15MN00352	Food	Poultry	frozen raw stuffed chicken product	2015	United States	Typhimurium	PRJNA215333	SRP032981	SAMN03946234	Assembled	70.48	276882	4973090	SAL_IA3201AA_AS
SAL_EA2758AA	CVM-N15752	Poultry	Poultry	chicken breast	2007	United States	Typhimurium	PRJNA271470	SRP061987	SAMN03842290	Assembled	102	191687	4841591	SAL_HA9118AA_AS
SAL_EA2759AA	CVM-N15754	Poultry	Poultry	chicken breast	2007	United States	Typhimurium	PRJNA271470	SRP061987	SAMN03842292	Assembled	92.25	119262	5159668	SAL_HA7168AA_AS
SAL_EA2785AA	FSIS1504222	Poultry	Poultry	comminuted chicken	2015	United States	Typhimurium	PRJNA242847	SRP040648	SAMN04156687	Assembled	73	252697	5001097	SAL_IA3693AA_AS
SAL_EA2786AA	FSIS1504218	Poultry	Poultry	comminuted chicken	2015	United States	Typhimurium	PRJNA242847	SRP040648	SAMN04156686	Assembled	0	252688	5009391	SAL_IA1851AA_AS
SAL_EA2787AA	FSIS1504278	Poultry	Poultry	comminuted chicken	2015	United States	Typhimurium	PRJNA242847	SRP040648	SAMN04156689	Assembled	0	238834	5003259	SAL_IA2727AA_AS
SAL_EA2789AA	FSIS1504094	Poultry	Poultry	comminuted chicken	2015	United States	Typhimurium	PRJNA242847	SRP040648	SAMN04156685	Assembled	0	282892	4999723	SAL_IA1906AA_AS
SAL_EA2955AA	CVM-N15840	Poultry	Poultry	chicken breast	2007	United States	Typhimurium	PRJNA271470	SRP061987	SAMN03842371	Assembled	0	282892	5007988	SAL_IA1901AA_AS
SAL_EA2975AA	CVM-N16432	Poultry	Poultry	chicken breast	2008	United States	Typhimurium	PRJNA271470	SRP061987	SAMN03842404	Assembled	0	282798	4985419	SAL_IA2668AA_AS
SAL_EA2985AA	CVM-N16427	Poultry	Poultry	chicken breast	2008	United States	Typhimurium	PRJNA271470	SRP061987	SAMN03842399	Assembled	64	276694	5060097	SAL_IA3833AA_AS
SAL_EA2987AA	CVM-N16426	Poultry	Poultry	chicken breast	2008	United States	Typhimurium	PRJNA271470	SRP061987	SAMN03842398	Assembled	0	282799	5179254	SAL_IA1864AA_AS
SAL_EA3005AA	FSIS1504708	Poultry	Poultry	comminuted chicken	2015	United States	Typhimurium	PRJNA242847	SRP040648	SAMN04161333	Assembled	124	282783	4876268	SAL_IA2389AA_AS
SAL_EA3013AA	FSIS1503036	Poultry	Poultry	animal-chicken-young chicken	2015	United States	Typhimurium	PRJNA292666	SRP062916	SAMN04161019	Assembled	176	282734	4876640	SAL_IA3851AA_AS
SAL_EA3111AA	VA-WGS-00544	Poultry	Poultry	chicken breast	2008	United States	Typhimurium var. O5 - (Copenhagen)	PRJNA219491	SRP033708	SAMN03938846	Assembled	103	281224	5029994	SAL_IA2764AA_AS
SAL_EA3112AA	VA-WGS-00543	Poultry	Poultry	chicken breast	2008	United States	Typhimurium var. O5 - (Copenhagen)	PRJNA219491	SRP033708	SAMN03938845	Assembled	112	308300	5039505	SAL_IA3904AA_AS
SAL_EA3152AA	CVM-N15833	Poultry	Poultry	chicken breast	2007	United States	Typhimurium var. O5 - (Copenhagen)	PRJNA271470	SRP061987	SAMN03842365	Assembled	61	192478	4989859	SAL_IA3922AA_AS
SAL_EA3157AA	CVM-N15823	Poultry	Poultry	chicken breast	2007	United States	Typhimurium	PRJNA271470	SRP061987	SAMN03842355	Assembled	69	192596	5053553	SAL_IA3923AA_AS
SAL_EA3161AA	CVM-N15821	Poultry	Poultry	chicken breast	2007	United States	Typhimurium	PRJNA271470	SRP061987	SAMN03842353	Assembled	89	278980	5192217	SAL_IA1850AA_AS
SAL_EA3164AA	CVM-N15827	Poultry	Poultry	chicken breast	2007	United States	Typhimurium	PRJNA271470	SRP061987	SAMN03842359	Assembled	90	214239	5011125	SAL_IA2648AA_AS
SAL_EA3174AA	CVM-N16422	Poultry	Poultry	chicken breast	2008	United States	Typhimurium	PRJNA271470	SRP061987	SAMN03842394	Assembled	107	282891	5081223	SAL_IA3931AA_AS
SAL_EA3180AA	CVM-N16419	Poultry	Poultry	chicken breast	2008	United States	Typhimurium	PRJNA271470	SRP061987	SAMN03842391	Assembled	55	282891	5108316	SAL_IA2705AA_AS
SAL_EA3181AA	CVM-N16411	Poultry	Poultry	chicken breast	2008	United States	Typhimurium	PRJNA271470	SRP061987	SAMN03842383	Assembled	87	150710	4984679	SAL_IA1884AA_AS
SAL_EA3183AA	CVM-N16410	Poultry	Poultry	chicken breast	2008	United States	Typhimurium	PRJNA271470	SRP061987	SAMN03842382	Assembled	155	278986	5086396	SAL_IA3935AA_AS
SAL_EA3192AA	CVM-N18340	Poultry	Poultry	chicken breast	2008	United States	Typhimurium var. O5 - (Copenhagen)	PRJNA271470	SRP061987	SAMN03842420	Assembled	109	219489	5075662	SAL_IA2775AA_AS
SAL_EA3199AA	CVM-N18341	Poultry	Poultry	chicken breast	2008	United States	Typhimurium Var. 5-	PRJNA271470	SRP061987	SAMN03842421	Assembled	102	265913	5037244	SAL_IA3944AA_AS
SAL_EA3557AA	CVM N51303	Poultry	Poultry	chicken breast	2013	United States	Typhimurium Var. 5-	PRJNA292661	SRP063697	SAMN03894394	Assembled	65	313117	4913502	SAL_IA4689AA_AS
SAL_EA3559AA	CVM N51301	Poultry	Poultry	chicken breast	2013	United States	Typhimurium Var. 5-	PRJNA292661	SRP063697	SAMN03894392	Assembled	64	217331	4974483	SAL_IA4688AA_AS
SAL_EA3560AA	CVM N51300	Poultry	Poultry	chicken breast	2013	United States	Typhimurium var. O5 - (Copenhagen)	PRJNA292661	SRP063697	SAMN03894391	Assembled	99	376818	5033736	SAL_IA4692AA_AS
SAL_EA3561AA	CVM N51299	Poultry	Poultry	chicken breast	2013	United States	Typhimurium	PRJNA292661	SRP063697	SAMN03894390	Assembled	86	282891	5003506	SAL_IA4691AA_AS
SAL_EA3564AA	CVM N51296	Poultry	Poultry	chicken breast	2013	United States	Typhimurium var. O5 - (Copenhagen)	PRJNA292661	SRP063697	SAMN03894387	Assembled	70	268697	4876241	SAL_IA4693AA_AS
SAL_EA3565AA	CVM N51295	Poultry	Poultry	chicken breast	2013	United States	Typhimurium	PRJNA292661	SRP063697	SAMN03894386	Assembled	51	271390	4875106	SAL_IA4694AA_AS
SAL_EA3577AA	CVM N51283	Poultry	Poultry	chicken breast	2013	United States	Typhimurium	PRJNA292661	SRP063697	SAMN03894374	Assembled	45	277509	4953359	SAL_IA4706AA_AS
SAL_EA3584AA	CVM N51276	Poultry	Poultry	chicken breast	2013	United States	Typhimurium	PRJNA292661	SRP063697	SAMN03894367	Assembled	68	298973	4999923	SAL_IA4715AA_AS
SAL_EA3585AA	CVM N51275	Poultry	Poultry	Chicken Wings	2013	United States	Typhimurium var. O5 - (Copenhagen)	PRJNA292661	SRP063697	SAMN03894366	Assembled	82	271315	5062790	SAL_IA4714AA_AS
SAL_EA3588AA	CVM N51272	Poultry	Poultry	chicken breast	2013	United States	Typhimurium var. O5 - (Copenhagen)	PRJNA292661	SRP063697	SAMN03894363	Assembled	126	324696	4967515	SAL_IA4717AA_AS
SAL_EA3591AA	CVM N51269	Poultry	Poultry	chicken breast	2013	United States	Typhimurium var. O5 - (Copenhagen)	PRJNA292661	SRP063697	SAMN03894360	Assembled	88	227786	4935660	SAL_IA4720AA_AS
SAL_EA3592AA	CVM N51268	Poultry	Poultry	chicken breast	2013	United States	Typhimurium var. O5 - (Copenhagen)	PRJNA292661	SRP063697	SAMN03894359	Assembled	94	282892	5035116	SAL_IA4722AA_AS
SAL_EA3605AA	CVM N51255	Poultry	Poultry	chicken breast	2013	United States	Typhimurium var. O5 - (Copenhagen)	PRJNA292661	SRP063697	SAMN03894346	Assembled	88	298789	5000338	SAL_IA4736AA_AS
SAL_EA3606AA	CVM N51254	Poultry	Poultry	Chicken Wings	2013	United States	Typhimurium	PRJNA292661	SRP063697	SAMN03894345	Assembled	101	297828	5087674	SAL_IA4735AA_AS
SAL_EA3626AA	CVM N50445	Poultry	Poultry	ground turkey	2013	United States	Typhimurium monophasic	PRJNA292661	SRP063697	SAMN03894325	Assembled	87	282875	4959030	SAL_IA4758AA_AS
SAL_EA3633AA	CVM N50438	Poultry	Poultry	chicken breast	2013	United States	Typhimurium	PRJNA292661	SRP063697	SAMN03894318	Assembled	104	376818	5029978	SAL_IA4762AA_AS
SAL_EA3638AA	CVM N50433	Poultry	Poultry	chicken breast	2013	United States	Typhimurium var. O5 - (Copenhagen)	PRJNA292661	SRP063697	SAMN03894313	Assembled	72	309067	5078369	SAL_IA4770AA_AS
SAL_EA3641AA	CVM N50430	Poultry	Poultry	chicken breast	2013	United States	Typhimurium var. O5 - (Copenhagen)	PRJNA292661	SRP063697	SAMN03894310	Assembled	86	292298	4915072	SAL_IA4773AA_AS
SAL_EA3646AA	CVM N50425	Poultry	Poultry	Chicken Legs	2013	United States	Typhimurium var. O5 - (Copenhagen)	PRJNA292661	SRP063697	SAMN03894305	Assembled	101	291758	5063917	SAL_IA4775AA_AS
SAL_EA3651AA	CVM N50420	Poultry	Poultry	ground turkey	2013	United States	Typhimurium monophasic	PRJNA292661	SRP063697	SAMN03894300	Assembled	108	282875	4958314	SAL_IA4780AA_AS
SAL_EA3656AA	CVM N48708	Poultry	Poultry	chicken breast	2013	United States	Typhimurium Var. 5-	PRJNA292661	SRP063697	SAMN03894295	Assembled	91	221537	4969307	SAL_IA4788AA_AS
SAL_EA3674AA	CVM N48690	Poultry	Poultry	chicken breast	2013	United States	Typhimurium Var. 5-	PRJNA292661	SRP063697	SAMN03894277	Assembled	80	180231	5107964	SAL_IA4806AA_AS
SAL_EA3675AA	CVM N48689	Poultry	Poultry	chicken breast	2013	United States	Typhimurium var. O5 - (Copenhagen)	PRJNA292661	SRP063697	SAMN03894276	Assembled	89	229663	5121952	SAL_IA4805AA_AS
SAL_EA3684AA	CVM N48680	Poultry	Poultry	chicken breast	2013	United States	Typhimurium var. O5 - (Copenhagen)	PRJNA292661	SRP063697	SAMN03894267	Assembled	95	282799	4999550	SAL_IA4814AA_AS
SAL_EA3685AA	CVM N48679	Poultry	Poultry	chicken breast	2013	United States	Typhimurium var. O5 - (Copenhagen)	PRJNA292661	SRP063697	SAMN03894266	Assembled	79	282892	5033484	SAL_IA4813AA_AS
SAL_EA3687AA	CVM N48677	Poultry	Poultry	chicken breast	2013	United States	Typhimurium Var. 5-	PRJNA292661	SRP063697	SAMN03894264	Assembled	90	334647	4996107	SAL_IA4817AA_AS
SAL_EA3688AA	CVM N48676	Poultry	Poultry	chicken breast	2013	United States	Typhimurium var. O5 - (Copenhagen)	PRJNA292661	SRP063697	SAMN03894263	Assembled	117	252702	4987729	SAL_IA4816AA_AS
SAL_EA3693AA	CVM N47728	Poultry	Poultry	chicken breast	2013	United States	Typhimurium Var. 5-	PRJNA292661	SRP063697	SAMN03894258	Assembled	85	238606	4934392	SAL_IA4823AA_AS
SAL_EA3706AA	CVM N47715	Poultry	Poultry	chicken breast	2013	United States	Typhimurium var. O5 - (Copenhagen)	PRJNA292661	SRP063697	SAMN03894245	Assembled	61	259346	4902322	SAL_IA4834AA_AS
SAL_EA3711AA	CVM N46861	Poultry	Poultry	chicken breast	2013	United States	Typhimurium var. O5 - (Copenhagen)	PRJNA292661	SRP063697	SAMN03894240	Assembled	77	325396	4914095	SAL_IA4841AA_AS
SAL_EA3712AA	CVM N46860	Poultry	Poultry	chicken breast	2013	United States	Typhimurium var. O5 - (Copenhagen)	PRJNA292661	SRP063697	SAMN03894239	Assembled	44	192449	4900260	SAL_IA4840AA_AS
SAL_EA3720AA	CVM N46852	Poultry	Poultry	chicken breast	2013	United States	Typhimurium var. O5 - (Copenhagen)	PRJNA292661	SRP063697	SAMN03894231	Assembled	135	271188	5173651	SAL_IA4850AA_AS
SAL_EA3721AA	CVM N46851	Poultry	Poultry	chicken breast	2013	United States	Typhimurium var. O5 - (Copenhagen)	PRJNA292661	SRP063697	SAMN03894230	Assembled	67	200462	4970675	SAL_IA4849AA_AS
SAL_EA3727AA	CVM N46845	Poultry	Poultry	chicken breast	2013	United States	Typhimurium var. O5 - (Copenhagen)	PRJNA292661	SRP063697	SAMN03894224	Assembled	58	214897	5027168	SAL_IA4855AA_AS
SAL_EA3728AA	CVM N46844	Poultry	Poultry	chicken breast	2013	United States	Typhimurium var. O5 - (Copenhagen)	PRJNA292661	SRP063697	SAMN03894223	Assembled	71	165145	5110473	SAL_IA4860AA_AS
SAL_EA3729AA	CVM N46843	Poultry	Poultry	chicken breast	2013	United States	Typhimurium var. O5 - (Copenhagen)	PRJNA292661	SRP063697	SAMN03894222	Assembled	78	164346	5006630	SAL_IA4859AA_AS
SAL_EA3731AA	CVM N46841	Poultry	Poultry	chicken breast	2013	United States	Typhimurium var. O5 - (Copenhagen)	PRJNA292661	SRP063697	SAMN03894220	Assembled	84	175259	5028381	SAL_IA4865AA_AS
SAL_EA3732AA	CVM N46840	Poultry	Poultry	chicken breast	2013	United States	Typhimurium var. O5 - (Copenhagen)	PRJNA292661	SRP063697	SAMN03894219	Assembled	40	74172	4971805	SAL_IA4862AA_AS
SAL_EA3738AA	CVM N46834	Poultry	Poultry	chicken breast	2013	United States	Typhimurium var. O5 - (Copenhagen)	PRJNA292661	SRP063697	SAMN03894213	Assembled	94	250057	4956272	SAL_IA4866AA_AS
SAL_EA3746AA	CVM N46826	Poultry	Poultry	ground turkey	2013	United States	Typhimurium Var. 5-	PRJNA292661	SRP063697	SAMN03894205	Assembled	116	199320	4992380	SAL_IA4878AA_AS
SAL_EA3747AA	CVM N46825	Poultry	Poultry	chicken breast	2013	United States	Typhimurium Var. 5-	PRJNA292661	SRP063697	SAMN03894204	Assembled	84	281236	5035182	SAL_IA4875AA_AS
SAL_EA3748AA	CVM N46824	Poultry	Poultry	chicken breast	2013	United States	Typhimurium Var. 5-	PRJNA292661	SRP063697	SAMN03894203	Assembled	89	238839	5112743	SAL_IA4877AA_AS
SAL_EA3761AA	CVM N46810	Poultry	Poultry	Chicken Wings	2013	United States	Typhimurium	PRJNA292661	SRP063697	SAMN03894190	Assembled	99.72	271389	4875256	SAL_IA4365AA_AS
SAL_EA3770AA	CVM N45950	Poultry	Poultry	chicken breast	2013	United States	Typhimurium var. O5 - (Copenhagen)	PRJNA292661	SRP063697	SAMN03894181	Assembled	81.88	238838	4964678	SAL_IA4374AA_AS
SAL_EA3779AA	CVM N45938	Poultry	Poultry	chicken breast	2013	United States	Typhimurium Var. 5-	PRJNA292661	SRP063697	SAMN03894172	Assembled	66	214713	4977029	SAL_IA4383AA_AS
SAL_EA3781AA	CVM N45936	Poultry	Poultry	Chicken Wings	2013	United States	Typhimurium var. O5 - (Copenhagen)	PRJNA292661	SRP063697	SAMN03894170	Assembled	57.32	181590	4953877	SAL_IA4385AA_AS
SAL_EA3782AA	CVM N45935	Poultry	Poultry	chicken breast	2013	United States	Typhimurium var. O5 - (Copenhagen)	PRJNA292661	SRP063697	SAMN03894169	Assembled	82.96	282891	4980686	SAL_IA4386AA_AS
SAL_EA3796AA	CVM N45410	Poultry	Poultry	chicken breast	2013	United States	Typhimurium Var. 5-	PRJNA292661	SRP063697	SAMN03894155	Assembled	92	223067	4969649	SAL_IA4400AA_AS
SAL_EA3798AA	CVM N45408	Poultry	Poultry	chicken breast	2013	United States	Typhimurium Var. 5-	PRJNA292661	SRP063697	SAMN03894153	Assembled	74	191398	4948850	SAL_IA4305AA_AS
SAL_EA3801AA	CVM N45405	Poultry	Poultry	chicken breast	2013	United States	Typhimurium var. O5 - (Copenhagen)	PRJNA292661	SRP063697	SAMN03894150	Assembled	113	298978	4973859	SAL_IA4308AA_AS
SAL_EA3802AA	CVM N45404	Poultry	Poultry	chicken breast	2013	United States	Typhimurium var. O5 - (Copenhagen)	PRJNA292661	SRP063697	SAMN03894149	Assembled	90	321803	5122170	SAL_IA4309AA_AS
SAL_EA3803AA	CVM N45403	Poultry	Poultry	chicken breast	2013	United States	Typhimurium var. O5 - (Copenhagen)	PRJNA292661	SRP063697	SAMN03894148	Assembled	78	298973	5032043	SAL_IA4310AA_AS
SAL_EA3815AA	CVM N45391	Poultry	Poultry	Chicken Wings	2013	United States	Typhimurium var. O5 - (Copenhagen)	PRJNA292661	SRP063697	SAMN03894136	Assembled	112	282892	5092457	SAL_IA4322AA_AS
SAL_EA3816AA	CVM N45390	Poultry	Poultry	chicken breast	2013	United States	Typhimurium var. O5 - (Copenhagen)	PRJNA292661	SRP063697	SAMN03894135	Assembled	95	278985	4968389	SAL_IA4323AA_AS
SAL_EA3817AA	CVM N44717	Poultry	Poultry	chicken breast	2013	United States	Typhimurium var. O5 - (Copenhagen)	PRJNA292661	SRP063697	SAMN03894134	Assembled	69	279895	4975717	SAL_IA4324AA_AS
SAL_EA3818AA	CVM N44716	Poultry	Poultry	chicken breast	2013	United States	Typhimurium var. O5 - (Copenhagen)	PRJNA292661	SRP063697	SAMN03894133	Assembled	90	238838	4971020	SAL_IA4325AA_AS
SAL_EA3819AA	CVM N44715	Poultry	Poultry	chicken breast	2013	United States	Typhimurium Var. 5-	PRJNA292661	SRP063697	SAMN03894132	Assembled	56	196891	4970762	SAL_IA4326AA_AS
SAL_EA3820AA	CVM N44714	Poultry	Poultry	Chicken Legs	2013	United States	Typhimurium var. O5 - (Copenhagen)	PRJNA292661	SRP063697	SAMN03894131	Assembled	56	367723	5030080	SAL_IA4327AA_AS
SAL_EA3821AA	CVM N44713	Poultry	Poultry	chicken breast	2013	United States	Typhimurium var. O5 - (Copenhagen)	PRJNA292661	SRP063697	SAMN03894130	Assembled	115	219609	4918619	SAL_IA4328AA_AS
SAL_EA3822AA	CVM N44712	Poultry	Poultry	chicken breast	2013	United States	Typhimurium var. O5 - (Copenhagen)	PRJNA292661	SRP063697	SAMN03894129	Assembled	71	252701	5067808	SAL_IA4329AA_AS
SAL_EA3825AA	CVM N44709	Poultry	Poultry	Chicken Wings	2013	United States	Typhimurium Var. 5-	PRJNA292661	SRP063697	SAMN03894126	Assembled	75	141564	4934841	SAL_IA4332AA_AS
SAL_EA3841AA	CVM N44697	Poultry	Poultry	chicken breast	2013	United States	Typhimurium var. O5 - (Copenhagen)	PRJNA292661	SRP063697	SAMN03894114	Assembled	69.73	298794	5010859	SAL_IA4348AA_AS
SAL_EA3846AA	CVM N44692	Poultry	Poultry	chicken breast	2013	United States	Typhimurium var. O5 - (Copenhagen)	PRJNA292661	SRP063697	SAMN03894109	Assembled	90.14	204039	4966466	SAL_IA4353AA_AS
SAL_EA3851AA	CVM N43832	Poultry	Poultry	chicken breast	2013	United States	Typhimurium var. O5 - (Copenhagen)	PRJNA292661	SRP063697	SAMN03894104	Assembled	90	279030	4968907	SAL_IA4259AA_AS
SAL_EA3852AA	CVM N43831	Poultry	Poultry	chicken breast	2013	United States	Typhimurium var. O5 - (Copenhagen)	PRJNA292661	SRP063697	SAMN03894103	Assembled	124	254908	5076391	SAL_IA4260AA_AS
SAL_EA3853AA	CVM N43830	Poultry	Poultry	chicken breast	2013	United States	Typhimurium var. O5 - (Copenhagen)	PRJNA292661	SRP063697	SAMN03894102	Assembled	59	276882	4871859	SAL_IA4261AA_AS
SAL_EA3854AA	CVM N43829	Poultry	Poultry	chicken breast	2013	United States	Typhimurium	PRJNA292661	SRP063697	SAMN03894101	Assembled	68	376818	5017902	SAL_IA4262AA_AS
SAL_EA3858AA	CVM N43825	Poultry	Poultry	chicken breast	2013	United States	Typhimurium	PRJNA292661	SRP063697	SAMN03894097	Assembled	118	271389	4876918	SAL_IA4266AA_AS
SAL_EA3859AA	CVM N43824	Poultry	Poultry	chicken breast	2013	United States	Typhimurium Var. 5-	PRJNA292661	SRP063697	SAMN03894096	Assembled	90	325173	4999631	SAL_IA4267AA_AS
SAL_EA3860AA	CVM N43823	Poultry	Poultry	chicken breast	2013	United States	Typhimurium Var. 5-	PRJNA292661	SRP063697	SAMN03894095	Assembled	116	292119	4982697	SAL_IA4268AA_AS
SAL_EA3861AA	CVM N43822	Poultry	Poultry	chicken breast	2013	United States	Typhimurium Var. 5-	PRJNA292661	SRP063697	SAMN03894094	Assembled	72	239671	4863084	SAL_IA4269AA_AS
SAL_EA3877AA	CVM N43469	Poultry	Poultry	chicken breast	2013	United States	Typhimurium Var. 5-	PRJNA292661	SRP063697	SAMN03894078	Assembled	72	164934	5086571	SAL_IA4285AA_AS
SAL_EA3936AA	FSIS1504495	Poultry	Poultry	comminuted chicken	2015	United States	Typhimurium	PRJNA242847	SRP040648	SAMN04147040	Assembled	112	292101	4796619	SAL_IA4209AA_AS
SAL_EA3937AA	FSIS1504490	Poultry	Poultry	comminuted chicken	2015	United States	Typhimurium	PRJNA242847	SRP040648	SAMN04147039	Assembled	76	238826	4914691	SAL_IA4210AA_AS
SAL_EA3938AA	FSIS1504507	Poultry	Poultry	comminuted chicken	2015	United States	Typhimurium	PRJNA242847	SRP040648	SAMN04147041	Assembled	85	278904	4938071	SAL_IA4211AA_AS
SAL_EA4224AA	CFSAN030089	Food	ND/Others	food (raw):foodon_03311126, hen egg (whole):foodon_03316061; avian, eggs; product egg raw whole	2012	United States	Typhimurium var. O5 - (Copenhagen)	PRJNA242847	SRP040648	SAMN03464575	Assembled	65	150158	5020570	SAL_ZB8132AA_AS
SAL_EA4292AA	TM 76-1389	Poultry	Avian		1976	Ivory Coast	Typhimurium				Assembled	0	412203	4787343	SAL_IA6630AA_AS
SAL_EA4305AA	STM 5-59	Poultry	Avian		1959	France	Typhimurium				Assembled	0	259631	4874100	SAL_IA6643AA_AS
SAL_EA4318AA	S81-848	Poultry	Avian		1981	France	Typhimurium				Assembled	0	376781	4826369	SAL_IA6656AA_AS
SAL_EA4333AA	STM 219-64	Poultry	Avian		1964	Romania	Typhimurium				Assembled	0	322917	4886866	SAL_IA6671AA_AS
SAL_EA4347AA	STM 92-61	Poultry	Avian		1961	France	Typhimurium				Assembled	0	377393	4934780	SAL_IA6685AA_AS
SAL_EA4350AA	STM 92-65	Poultry	Avian		1965	Italy	Typhimurium				Assembled	0	376729	4915105	SAL_IA6688AA_AS
SAL_EA4397AA	STM 619-68	Wild Animal	Avian	Pigeon	1968	Brazil	Typhimurium				Assembled	0	375638	4875313	SAL_IA6735AA_AS
SAL_EA4398AA	TM 72-876	Poultry	Avian		1972	Madagascar	Typhimurium				Assembled	0	292023	5035366	SAL_IA6736AA_AS
SAL_EA4408AA	S08CEB7570SAL	Poultry	Avian		2008		Typhimurium				Assembled	0	271124	4897922	SAL_IA6746AA_AS
SAL_EA4420AA	STM 147-63	Poultry	Avian		1963	France	Typhimurium				Assembled	0	381441	4927792	SAL_IA6769AA_AS
SAL_EA4428AA	11-04235	Poultry	Avian		2011	France	Typhimurium				Assembled	0	517185	4699396	SAL_IA6777AA_AS
SAL_EA4430AA	STM 1-62	Poultry	Avian		1962	Mozambique	Typhimurium				Assembled	0	376937	4739327	SAL_IA6779AA_AS
SAL_EA4452AA	S81-531	Poultry	Poultry		1981	France	Typhimurium				Assembled	0	377390	4927430	SAL_IA6801AA_AS
SAL_EA4454AA	STM 162-65	Poultry	Poultry	Chicken	1965	Venezuela	Typhimurium				Assembled	0	191628	4812260	SAL_IA6803AA_AS
SAL_EA4455AA	10-1914	Poultry	Avian		2010	France	Typhimurium				Assembled	0	209534	4866273	SAL_IA6804AA_AS
[truncated: 2,384 more rows]
